# Supplementary material for: Quantitative proteomics analysis reveals the key proteins related to semen quality in Niangya yaks
Source: Proteome Sci. 2023 Oct 24;21:20. doi: 10.1186/s12953-023-00222-9 (PMC10594827; doi:10.1186/s12953-023-00222-9)
Supplement: Supplementary file 3 — Additional file 3: Table S2. A list of all identified proteins. [file 12953_2023_222_MOESM3_ESM.xls]

## Sheet: proteomics_full_table
Table S2 A list of all identified proteins
UniProt ID	H1	H2	H3	L1	L2	L3	H_vs_L-FC	H_vs_L_Pvalue	H_vs_L_log2FC	H_vs_L_(Pvalue_0.01_FC_2)_regulated	GO_annotation	KEGG_annotation	KEGG_pathway_annotation	COG_class	COG_class_annotation
L8HJK1	214.278	215.9	245.671	241.711	222.94	244.279	0.953335	0.42525	-0.068945	normal	--	--	--	--	--
L8HJM9	1.9096	2.1	1.8153	1.71355	1.62582	1.72815	1.14946	0.0799689	0.200955	normal	--	--	--	--	--
L8HK03	106.335	103.3	123.138	122.67	133.927	162.954	0.793164	0.121781	-0.33431	normal	Biological Process: acrosomal vesicle exocytosis (GO:0060478);	--	--	--	--
L8HKN7	93.1686	90.6	92.5803	96.4628	89.2167	93.5235	0.989778	0.704823	-0.0148232	normal	Molecular Function: protein phosphatase regulator activity (GO:0019888);	K11584|bta:505757	mRNA surveillance pathway (ko03015);; Sphingolipid signaling pathway (ko04071);; Oocyte meiosis (ko04114);; PI3K-Akt signaling pathway (ko04151);; AMPK signaling pathway (ko04152);; Adrenergic signaling in cardiomyocytes (ko04261);; Dopaminergic synapse (ko04728)	--	--
L8HKQ9	166.638	175.1	153.897	282.534	261.858	260.239	0.615978	0.000455369	-0.699049	normal	Cellular Component: MHC class I protein complex (GO:0042612);	K06856|oas:101113211	Calcium signaling pathway (ko04020);; NF-kappa B signaling pathway (ko04064);; Phospholipase D signaling pathway (ko04072);; Phagosome (ko04145);; PI3K-Akt signaling pathway (ko04151);; Hematopoietic cell lineage (ko04640);; Natural killer cell mediated cytotoxicity (ko04650);; B cell receptor signaling pathway (ko04662);; Fc epsilon RI signaling pathway (ko04664);; Fc gamma R-mediated phagocytos…	--	--
L8HKS2	60.7053	65.6	48.408	497.534	383.997	367.893	0.139835	0.0117386	-2.8382	normal	Molecular Function: peptidase inhibitor activity (GO:0030414);	--	--	--	--
L8HKU4	98.8974	103.7	130.298	113.598	110.556	114.058	0.984282	0.873151	-0.022857	normal	Molecular Function: signaling receptor activity (GO:0038023);	--	--	--	--
L8HKW2	156.889	156.5	157.528	139.201	149.575	144.148	1.08776	0.0503711	0.121359	normal	Molecular Function: NAD binding (GO:0051287);	K00049|bom:102267118	Glycine, serine and threonine metabolism (ko00260);; Pyruvate metabolism (ko00620);; Glyoxylate and dicarboxylate metabolism (ko00630)	[CHR]	Energy production and conversion;; Coenzyme transport and metabolism;; General function prediction only
L8HKZ3	178.096	174.2	169.932	236.974	228.326	216.629	0.765811	0.00578355	-0.38494	normal	Cellular Component: MHC class I protein complex (GO:0042612);	K08055|bom:102271983	Antigen processing and presentation (ko04612)	--	--
L8HL01	139.2	140.7	137.66	145.047	151.099	152.687	0.930324	0.0336838	-0.104196	normal	--	--	--	--	--
L8HL20	44.5239	45.5	41.0459	49.8946	46.0309	40.6624	0.959601	0.583585	-0.0594928	normal	--	--	--	--	--
L8HL28	64.5245	67.8	78.7638	85.7783	112.181	144.656	0.616108	0.115827	-0.698745	normal	Molecular Function: ATP binding (GO:0005524);	K03283|bom:102278977	Spliceosome (ko03040);; MAPK signaling pathway (ko04010);; Protein processing in endoplasmic reticulum (ko04141);; Endocytosis (ko04144);; Longevity regulating pathway - multiple species (ko04213);; Antigen processing and presentation (ko04612);; Estrogen signaling pathway (ko04915);; Legionellosis (ko05134);; Toxoplasmosis (ko05145);; Measles (ko05162);; Influenza A (ko05164);; Epstein-Barr viru…	[O]	Posttranslational modification, protein turnover, chaperones
L8HL48	218.499	216.2	219.651	145.148	152.42	151.467	1.45724	0.000190711	0.543234	normal	Biological Process: protein localization to cilium (GO:0061512);	K02149|bta:404152	Oxidative phosphorylation (ko00190);; Phagosome (ko04145);; mTOR signaling pathway (ko04150);; Synaptic vesicle cycle (ko04721);; Collecting duct acid secretion (ko04966);; Rheumatoid arthritis (ko05323)	[C]	Energy production and conversion
L8HL52	80.7059	86.1	81.3859	144.14	140.531	139.574	0.58502	1.61162e-05	-0.773441	normal	Molecular Function: cobalamin binding (GO:0031419);	K14619|bom:102269630	Vitamin digestion and absorption (ko04977)	--	--
L8HLD3	179.704	166.6	168.319	162.283	155.977	143.843	1.11365	0.0659473	0.1553	normal	Cellular Component: dynein complex (GO:0030286);	--	--	--	--
L8HLF8	126.536	132.2	148.955	114.102	135.248	132.864	1.06666	0.421318	0.0930979	normal	Biological Process: coronary vasculature development (GO:0060976);	K10427|bom:102271887	Vasopressin-regulated water reabsorption (ko04962)	[R]	General function prediction only
L8HLH2	169.754	172.3	138.064	154.018	144.19	133.678	1.11168	0.286634	0.15274	normal	Molecular Function: aspartic-type endopeptidase inhibitor activity (GO:0019828);	--	--	--	--
L8HLM3	286.541	264.7	278.749	235.865	229.748	231.572	1.19049	0.0146833	0.251552	normal	--	--	--	--	--
L8HLM5	107.541	113.7	138.77	117.731	132.707	143.03	0.914967	0.41019	-0.128208	normal	--	--	--	[T]	Signal transduction mechanisms
L8HLP9	163.924	156.2	143.812	157.243	155.875	146.181	1.0101	0.834072	0.0144915	normal	Molecular Function: 2 iron, 2 sulfur cluster binding (GO:0051537);	K00411|bom:102283287	Oxidative phosphorylation (ko00190);; Cardiac muscle contraction (ko04260);; Non-alcoholic fatty liver disease (NAFLD) (ko04932);; Alzheimer's disease (ko05010);; Parkinson's disease (ko05012);; Huntington's disease (ko05016)	[C]	Energy production and conversion
L8HLW6	188.448	214.8	224.29	244.735	221.314	216.019	0.920052	0.26305	-0.120213	normal	Molecular Function: ATP binding (GO:0005524);	K03257|bom:102271131	RNA transport (ko03013)	[L]	Replication, recombination and repair
L8HLX8	173.473	179.9	189.598	155.832	167.561	170.782	1.09874	0.0674005	0.135852	normal	Biological Process: glycolytic process (GO:0006096);	K01837|bom:102275503	Glycolysis / Gluconeogenesis (ko00010);; Glycine, serine and threonine metabolism (ko00260)	[G]	Carbohydrate transport and metabolism
L8HLY0	130.758	123.4	138.366	135.874	140.836	141.607	0.93834	0.174648	-0.091818	normal	--	--	--	--	--
L8HLY1	31.2572	33.7	33.0788	37.3957	37.2922	37.6127	0.872979	0.0214805	-0.195982	normal	Molecular Function: microtubule binding (GO:0008017);	--	--	--	--
L8HLZ4	241.113	249	227.921	226.189	237.166	212.766	1.06199	0.211066	0.0867713	normal	Molecular Function: serine-type endopeptidase activity (GO:0004252);	--	--	[O]	Posttranslational modification, protein turnover, chaperones
L8HLZ5	230.66	228.4	234.88	219.133	221.619	213.986	1.05987	0.0120507	0.0838935	normal	--	K04007|bta:518224	Complement and coagulation cascades (ko04610);; Measles (ko05162)	--	--
L8HM30	99.4	107.3	106.8	103.115	108.218	103.689	0.995166	0.876147	-0.00699061	normal	Molecular Function: electron transfer activity (GO:0009055);	--	--	[C]	Energy production and conversion
L8HM36	203.021	202.7	216.525	133.556	132.91	134.287	1.55269	0.00357478	0.634768	normal	Biological Process: protein catabolic process (GO:0030163);	K03066|tup:102474495	Proteasome (ko03050);; Epstein-Barr virus infection (ko05169)	[O]	Posttranslational modification, protein turnover, chaperones
L8HM63	245.937	207.8	212.088	276.386	244.889	264.712	0.84712	0.0616839	-0.239362	normal	--	--	--	--	--
L8HM75	136.386	146.2	148.451	133.455	140.023	129.815	1.06879	0.12706	0.0959826	normal	Molecular Function: phosphatidylinositol binding (GO:0035091);	K17920|cfr:102518681	Endocytosis (ko04144)	--	--
L8HMD8	215.986	223.7	221.265	171.758	176.198	168.444	1.27992	0.000113249	0.356055	normal	Molecular Function: ATP binding (GO:0005524);	K15409|bta:512631	Herpes simplex infection (ko05168)	--	--
L8HME0	133.672	143.3	137.055	150.994	154.046	142.827	0.924444	0.063322	-0.113343	normal	Molecular Function: lysozyme activity (GO:0003796);	--	--	--	--
L8HME1	197.996	188.7	193.43	184.862	174.47	178.914	1.07781	0.026321	0.108099	normal	Molecular Function: metal ion binding (GO:0046872);	K12312|bom:102265585	Other glycan degradation (ko00511)	[G]	Carbohydrate transport and metabolism
L8HMG0	33.0663	36.3	37.1128	37.7989	37.6986	38.121	0.937164	0.192853	-0.0936272	normal	Cellular Component: large ribosomal subunit (GO:0015934);	K02865|tup:102497757	Ribosome (ko03010)	[J]	Translation, ribosomal structure and biogenesis
L8HMI0	242.319	240.3	235.384	211.976	208.714	196.196	1.16391	0.0102612	0.218984	normal	Molecular Function: Ran GTPase binding (GO:0008536);	--	--	--	--
L8HMJ4	92.1636	96.5	93.8913	93.6405	93.078	90.7787	1.01823	0.340529	0.0260579	normal	--	--	--	--	--
L8HML6	114.476	117	129.693	123.779	133.622	138.76	0.911672	0.14474	-0.133413	normal	Molecular Function: ATP binding (GO:0005524);	--	--	[T]	Signal transduction mechanisms
L8HMM9	149.05	143.5	147.342	139.201	135.756	129.713	1.08704	0.0312237	0.120404	normal	Biological Process: fatty acid biosynthetic process (GO:0006633);	K03955|bom:102271332	Oxidative phosphorylation (ko00190);; Non-alcoholic fatty liver disease (NAFLD) (ko04932);; Alzheimer's disease (ko05010);; Parkinson's disease (ko05012);; Huntington's disease (ko05016)	[IQ]	Lipid transport and metabolism;; Secondary metabolites biosynthesis, transport and catabolism
L8HMN5	183.322	182.1	180.421	191.716	193.879	191.621	0.945647	0.000789607	-0.0806262	normal	Cellular Component: cytoplasm (GO:0005737);	--	--	--	--
L8HMS4	147.542	154.2	144.014	316.704	330.346	318.081	0.46186	1.53804e-05	-1.11447	down	Cellular Component: membrane (GO:0016020);	K04359|bom:102271219	EGFR tyrosine kinase inhibitor resistance (ko01521);; MAPK signaling pathway (ko04010);; Ras signaling pathway (ko04014);; Rap1 signaling pathway (ko04015);; Cytokine-cytokine receptor interaction (ko04060);; Phospholipase D signaling pathway (ko04072);; PI3K-Akt signaling pathway (ko04151);; Focal adhesion (ko04510);; Gap junction (ko04540);; Regulation of actin cytoskeleton (ko04810);; HTLV-I i…	--	--
L8HMW8	259.706	253.9	280.968	258.544	273.848	287.788	0.968779	0.509196	-0.0457599	normal	Molecular Function: cysteine-type peptidase activity (GO:0008234);	K08568|bom:102265582	Lysosome (ko04142);; Apoptosis (ko04210)	[O]	Posttranslational modification, protein turnover, chaperones
L8HMX1	83.4196	94.7	87.2352	107.349	114.01	97.9963	0.830907	0.0394835	-0.267241	normal	Cellular Component: mitochondrial intermembrane space (GO:0005758);	--	--	--	--
L8HMY2	110.355	112	113.154	122.771	121.631	114.465	0.934912	0.0845963	-0.0970981	normal	--	--	--	--	--
L8HN01	211.263	228.8	216.928	239.494	222.127	252.615	0.919851	0.152523	-0.120527	normal	Molecular Function: peptidase activity (GO:0008233);	--	--	--	--
L8HN07	147.341	154.2	155.309	131.641	144.901	150.756	1.06916	0.217293	0.0964796	normal	Biological Process: protein geranylgeranylation (GO:0018344);	--	--	--	--
L8HN10	146.437	147.5	154.704	144.543	146.527	150.349	1.01636	0.487934	0.0234115	normal	Molecular Function: transferase activity, transferring acyl groups (GO:0016746);	K08766|bom:102281690	Fatty acid degradation (ko00071);; Fatty acid metabolism (ko01212);; PPAR signaling pathway (ko03320)	--	--
L8HN31	202.72	171.7	179.11	147.97	122.139	128.9	1.38726	0.0142317	0.472237	normal	--	--	--	[O]	Posttranslational modification, protein turnover, chaperones
L8HN40	132.165	142.3	136.652	128.315	133.622	123.105	1.06772	0.108626	0.0945322	normal	Molecular Function: NADP binding (GO:0050661);	K00383|bom:102267960	Glutathione metabolism (ko00480);; Thyroid hormone synthesis (ko04918)	[C]	Energy production and conversion
L8HN63	100.707	104.6	99.4381	115.413	119.396	120.259	0.858272	0.00147581	-0.220493	normal	Cellular Component: integral component of membrane (GO:0016021);	--	--	--	--
L8HN75	163.221	161	167.915	158.251	172.235	164.784	0.993671	0.832441	-0.00915932	normal	--	--	--	--	--
L8HNA0	216.388	232.2	209.667	179.419	196.012	166.207	1.2153	0.0259976	0.281317	normal	Cellular Component: integral component of membrane (GO:0016021);	K06266|bom:102266147	ECM-receptor interaction (ko04512)	--	--
L8HNC3	251.364	220.1	218.038	268.523	252.916	244.787	0.899867	0.12897	-0.152217	normal	Molecular Function: calcium ion binding (GO:0005509);	--	--	[T]	Signal transduction mechanisms
L8HNC8	117.491	145.9	126.365	112.59	119.091	106.942	1.151	0.168569	0.202889	normal	Molecular Function: transferase activity (GO:0016740);	K00645|bta:508130	Fatty acid biosynthesis (ko00061);; Fatty acid metabolism (ko01212)	[I]	Lipid transport and metabolism
L8HND5	144.024	159.3	153.695	139.402	152.928	176.576	0.974649	0.760678	-0.0370453	normal	Molecular Function: ATPase activity, coupled to transmembrane movement of substances (GO:0042626);	K05658|bom:102267113	ABC transporters (ko02010);; Bile secretion (ko04976);; MicroRNAs in cancer (ko05206)	[V]	Defense mechanisms
L8HNE1	104.124	116.4	106.195	90.0118	88.4038	81.6297	1.25639	0.0114853	0.329287	normal	Cellular Component: BAT3 complex (GO:0071818);	--	--	--	--
L8HNE5	151.964	152.7	162.671	173.673	180.161	185.725	0.866142	0.00799292	-0.207324	normal	Molecular Function: calcium ion binding (GO:0005509);	--	--	--	--
L8HNE6	108.445	100.1	111.54	90.0118	91.4522	99.6228	1.13874	0.0467671	0.187442	normal	Biological Process: DNA catabolic process (GO:0006308);	--	--	[R]	General function prediction only
L8HNG0	244.731	260.2	209.062	272.757	248.953	272.641	0.898838	0.214422	-0.153867	normal	Cellular Component: membrane (GO:0016020);	--	--	--	--
L8HNG3	139.803	150.2	165.192	174.48	192.659	209.818	0.788959	0.0367745	-0.341977	normal	Molecular Function: 2 iron, 2 sulfur cluster binding (GO:0051537);	K03943|bta:282290	Oxidative phosphorylation (ko00190);; Non-alcoholic fatty liver disease (NAFLD) (ko04932);; Alzheimer's disease (ko05010);; Parkinson's disease (ko05012);; Huntington's disease (ko05016)	[C]	Energy production and conversion
L8HNG5	204.931	210.6	198.876	185.366	178.128	174.035	1.14302	0.00565967	0.192851	normal	Biological Process: cornea development in camera-type eye (GO:0061303);	--	--	[K]	Transcription
L8HNI6	162.216	162.4	160.251	186.777	182.701	181.557	0.879919	0.00163532	-0.184558	normal	--	--	--	--	--
L8HNK1	151.562	196.9	178	193.43	204.142	233.91	0.833694	0.122256	-0.262409	normal	Biological Process: positive regulation of monocyte chemotaxis (GO:0090026);	--	--	--	--
L8HNN2	4.32174	4.6	4.53825	4.43507	4.36938	4.47286	1.01376	0.554267	0.0197137	normal	Molecular Function: oxidoreductase activity, acting on the CH-NH2 group of donors, NAD or NADP as acceptor (GO:0016639);	K00261|bta:281785	Arginine biosynthesis (ko00220);; Alanine, aspartate and glutamate metabolism (ko00250);; D-Glutamine and D-glutamate metabolism (ko00471);; Nitrogen metabolism (ko00910);; Carbon metabolism (ko01200);; Proximal tubule bicarbonate reclamation (ko04964)	[E]	Amino acid transport and metabolism
L8HNQ1	193.976	196.2	224.795	207.138	195.098	192.435	1.03414	0.581808	0.0484259	normal	Molecular Function: rRNA binding (GO:0019843);	K02997|bom:102284306	Ribosome (ko03010)	[J]	Translation, ribosomal structure and biogenesis
L8HNQ5	155.181	182	195.548	170.549	145.104	182.777	1.06881	0.520478	0.0960096	normal	Biological Process: positive regulation of smooth muscle contraction (GO:0045987);	--	--	--	--
L8HNQ7	194.478	198.7	191.716	196.554	203.532	201.99	0.971461	0.122688	-0.0417716	normal	--	--	--	--	--
L8HNR0	173.875	180.3	207.65	233.748	249.563	255.156	0.760798	0.0131493	-0.394415	normal	Biological Process: cellular heat acclimation (GO:0070370);	--	--	[R]	General function prediction only
L8HNR8	270.159	248.1	249.402	230.926	209.121	218.865	1.16504	0.0195905	0.220383	normal	Biological Process: negative regulation of peptidyl-lysine acetylation (GO:2000757);	K11413|bom:102274743	Central carbon metabolism in cancer (ko05230)	[O]	Posttranslational modification, protein turnover, chaperones
L8HNS5	33.7699	34.1	37.617	41.5284	78.8521	154.009	0.384443	0.230715	-1.37916	normal	--	--	--	--	--
L8HNS6	153.07	159.5	153.998	175.79	178.941	174.137	0.882201	0.00169925	-0.180821	normal	--	--	--	--	--
L8HNT9	145.834	141.9	141.997	145.047	145.307	135.812	1.00836	0.751178	0.0120138	normal	Cellular Component: integral component of membrane (GO:0016021);	K11353|bta:338084	Oxidative phosphorylation (ko00190);; Non-alcoholic fatty liver disease (NAFLD) (ko04932);; Alzheimer's disease (ko05010);; Parkinson's disease (ko05012);; Huntington's disease (ko05016)	--	--
L8HP00	243.324	237.7	237.603	209.658	203.227	200.77	1.17106	0.000711428	0.227813	normal	Molecular Function: cAMP binding (GO:0030552);	K04739|bta:505370	Insulin signaling pathway (ko04910)	[T]	Signal transduction mechanisms
L8HP15	176.89	163.9	180.421	165.912	169.593	176.271	1.01843	0.626139	0.0263523	normal	Cellular Component: integral component of membrane (GO:0016021);	--	--	--	--
L8HP33	159.904	174.5	171.042	156.437	183.412	165.191	1.0008	0.989028	0.00115792	normal	Molecular Function: lyase activity (GO:0016829);	K01620|bta:507443	Glycine, serine and threonine metabolism (ko00260);; Biosynthesis of amino acids (ko01230)	[E]	Amino acid transport and metabolism
L8HP51	113.27	119.6	102.262	205.122	197.74	202.905	0.553235	0.000852194	-0.854036	normal	Molecular Function: metalloendopeptidase inhibitor activity (GO:0008191);	--	--	--	--
L8HP63	190.86	181.3	183.547	221.149	211.966	205.65	0.869972	0.0101221	-0.20096	normal	Molecular Function: signaling receptor activity (GO:0038023);	--	--	--	--
L8HP74	56.2831	70.6	59.0981	176.496	143.377	149.333	0.396375	0.00493665	-1.33506	down	Cellular Component: intermediate filament (GO:0005882);	--	--	--	--
L8HP78	152.969	153.9	161.763	168.13	175.893	183.489	0.888384	0.0271457	-0.170745	normal	Molecular Function: flavin adenine dinucleotide binding (GO:0050660);	K00382|bom:102277665	Glycolysis / Gluconeogenesis (ko00010);; Citrate cycle (TCA cycle) (ko00020);; Glycine, serine and threonine metabolism (ko00260);; Valine, leucine and isoleucine degradation (ko00280);; Pyruvate metabolism (ko00620);; Glyoxylate and dicarboxylate metabolism (ko00630);; Propanoate metabolism (ko00640);; Carbon metabolism (ko01200)	[C]	Energy production and conversion
L8HP84	138.999	139.6	137.358	136.58	142.259	134.491	1.00636	0.747261	0.00914053	normal	--	--	--	--	--
L8HP94	132.064	130.8	114.061	241.107	158.72	156.652	0.677341	0.159473	-0.562047	normal	--	K06856|bta:524810	Calcium signaling pathway (ko04020);; NF-kappa B signaling pathway (ko04064);; Phospholipase D signaling pathway (ko04072);; Phagosome (ko04145);; PI3K-Akt signaling pathway (ko04151);; Hematopoietic cell lineage (ko04640);; Natural killer cell mediated cytotoxicity (ko04650);; B cell receptor signaling pathway (ko04662);; Fc epsilon RI signaling pathway (ko04664);; Fc gamma R-mediated phagocytos…	--	--
L8HP99	183.624	166	158.133	166.92	165.528	161.735	1.02747	0.611936	0.0390911	normal	Cellular Component: respiratory chain (GO:0070469);	K11352|phd:102317688	Oxidative phosphorylation (ko00190);; Non-alcoholic fatty liver disease (NAFLD) (ko04932);; Alzheimer's disease (ko05010);; Parkinson's disease (ko05012);; Huntington's disease (ko05016)	[C]	Energy production and conversion
L8HPC0	159	164.7	178	290.094	276.998	284.23	0.589318	0.000165818	-0.762881	normal	Molecular Function: serine-type endopeptidase activity (GO:0004252);	--	--	[O]	Posttranslational modification, protein turnover, chaperones
L8HPC4	85.9322	94.8	88.9497	110.272	114.315	111.618	0.802134	0.00568654	-0.318084	normal	--	--	--	--	--
L8HPE5	218.398	206.5	200.086	172.665	164.614	161.836	1.25218	0.00505507	0.324447	normal	Molecular Function: phosphatase activity (GO:0016791);	K01077|bom:102280102	Folate biosynthesis (ko00790)	[PR]	Inorganic ion transport and metabolism;; General function prediction only
L8HPF2	151.462	157.8	139.576	303.097	283.4	272.235	0.522676	0.000647514	-0.936012	normal	--	--	--	--	--
L8HPF5	147.542	149.2	163.074	248.364	229.85	316.658	0.578479	0.0473625	-0.789664	normal	--	K06856|ecb:100066058	Calcium signaling pathway (ko04020);; NF-kappa B signaling pathway (ko04064);; Phospholipase D signaling pathway (ko04072);; Phagosome (ko04145);; PI3K-Akt signaling pathway (ko04151);; Hematopoietic cell lineage (ko04640);; Natural killer cell mediated cytotoxicity (ko04650);; B cell receptor signaling pathway (ko04662);; Fc epsilon RI signaling pathway (ko04664);; Fc gamma R-mediated phagocytos…	--	--
L8HPI3	107.44	122.1	130.903	142.527	141.141	147.706	0.835571	0.064585	-0.259166	normal	Molecular Function: proton-transporting ATP synthase activity, rotational mechanism (GO:0046933);	K02135|bta:617230	Oxidative phosphorylation (ko00190);; Alzheimer's disease (ko05010);; Parkinson's disease (ko05012);; Huntington's disease (ko05016)	--	--
L8HPJ5	87.9423	79.2	73.6205	76.001	75.0924	72.4807	1.07688	0.301291	0.10686	normal	--	--	--	--	--
L8HPJ9	64.625	70.4	72.7128	76.8074	86.2699	88.2373	0.826605	0.0330777	-0.27473	normal	Biological Process: positive regulation of interleukin-6 secretion (GO:2000778);	--	--	[J]	Translation, ribosomal structure and biogenesis
L8HPK0	86.6358	79.2	69.2839	481.407	317.949	283.417	0.217146	0.0428329	-2.20326	normal	Molecular Function: RAGE receptor binding (GO:0050786);	--	--	--	--
L8HPK6	219.806	193.2	203.919	217.419	189.509	206.971	1.00493	0.932771	0.00708973	normal	--	--	--	--	--
L8HPK8	162.115	155.6	152.082	165.71	163.09	160.413	0.960312	0.145522	-0.0584251	normal	Cellular Component: integral component of membrane (GO:0016021);	--	--	[R]	General function prediction only
L8HPL3	21.6087	24.2	23.5989	27.9208	26.9276	24.7024	0.872494	0.0538144	-0.196782	normal	Molecular Function: calcium ion binding (GO:0005509);	K05699|cfa:484526	Focal adhesion (ko04510);; Adherens junction (ko04520);; Tight junction (ko04530);; Leukocyte transendothelial migration (ko04670);; Regulation of actin cytoskeleton (ko04810);; Amoebiasis (ko05146);; Viral carcinogenesis (ko05203);; Systemic lupus erythematosus (ko05322);; Arrhythmogenic right ventricular cardiomyopathy (ARVC) (ko05412)	--	--
L8HPM1	84.4246	81	85.9242	98.3779	93.8909	102.266	0.853376	0.0116954	-0.228747	normal	Biological Process: glutamine biosynthetic process (GO:0006542);	K01915|ptg:102962409	Arginine biosynthesis (ko00220);; Alanine, aspartate and glutamate metabolism (ko00250);; Glyoxylate and dicarboxylate metabolism (ko00630);; Nitrogen metabolism (ko00910);; Biosynthesis of amino acids (ko01230);; Glutamatergic synapse (ko04724);; GABAergic synapse (ko04727)	[E]	Amino acid transport and metabolism
L8HPP6	194.78	190.9	173.462	249.674	233.203	221.508	0.7938	0.0109966	-0.333152	normal	Biological Process: negative regulation of vascular endothelial growth factor signaling pathway (GO:1900747);	K04660|bta:280760	TGF-beta signaling pathway (ko04350);; Proteoglycans in cancer (ko05205)	[K]	Transcription
L8HPQ1	20.6036	20.7	21.2793	20.1594	21.4405	20.7378	1.00394	0.859505	0.00566593	normal	--	--	--	--	--
L8HPQ8	233.575	212.1	206.742	219.234	209.019	208.293	1.02493	0.599074	0.0355311	normal	Molecular Function: unfolded protein binding (GO:0051082);	K09504|bta:513397	Viral carcinogenesis (ko05203)	[O]	Posttranslational modification, protein turnover, chaperones
L8HPU4	153.271	164.6	165.091	123.678	128.135	124.732	1.28262	0.00647862	0.35909	normal	Biological Process: DNA repair (GO:0006281);	K10610|phd:102340685	Nucleotide excision repair (ko03420);; Ubiquitin mediated proteolysis (ko04120);; Hepatitis B (ko05161);; Viral carcinogenesis (ko05203)	--	--
L8HPW4	2.11062	2.1	2.2187	2.41913	2.2355	2.5414	0.893454	0.0862749	-0.162535	normal	Biological Process: cellular response to UV-A (GO:0071492);	--	--	[O]	Posttranslational modification, protein turnover, chaperones
L8HPZ1	29.8501	31.8	29.0448	89.0038	101.105	74.6154	0.342601	0.0161137	-1.5454	normal	Biological Process: defense response to Gram-positive bacterium (GO:0050830);	K13916|bom:102269519	Salivary secretion (ko04970);; Tuberculosis (ko05152)	--	--
L8HQ17	281.918	283.4	294.986	255.722	233.813	235.842	1.18601	0.00938903	0.246117	normal	Biological Process: defense response (GO:0006952);	--	--	--	--
L8HQ27	141.411	123.9	118.7	137.286	136.06	145.775	0.916232	0.225078	-0.126216	normal	--	--	--	--	--
L8HQ51	25.9304	16.9	15.8334	29.9367	20.1195	18.0948	0.860793	0.551398	-0.216262	normal	Biological Process: heparan sulfate proteoglycan metabolic process (GO:0030201);	--	--	[P]	Inorganic ion transport and metabolism
L8HQ58	101.611	100.6	109.926	107.046	123.257	119.547	0.892201	0.107879	-0.164559	normal	Molecular Function: ubiquitin protein ligase activity (GO:0061630);	K13305|oas:101122748	Ubiquitin mediated proteolysis (ko04120);; Endocytosis (ko04144);; Aldosterone-regulated sodium reabsorption (ko04960)	--	--
L8HQ62	202.016	181.5	167.714	198.167	185.14	177.796	0.982403	0.793838	-0.0256125	normal	Molecular Function: phosphatase binding (GO:0019902);	--	--	--	--
L8HQ67	193.373	195.8	192.724	148.575	147.848	149.841	1.30393	1.22124e-05	0.382868	normal	Molecular Function: lyase activity (GO:0016829);	K00863|bom:102277749	Fructose and mannose metabolism (ko00051);; Glycerolipid metabolism (ko00561);; Carbon metabolism (ko01200);; RIG-I-like receptor signaling pathway (ko04622)	[G]	Carbohydrate transport and metabolism
L8HQ77	213.574	210.3	238.51	218.125	215.827	211.038	1.02697	0.585394	0.0383927	normal	Cellular Component: microtubule cytoskeleton (GO:0015630);	--	--	--	--
L8HQ87	206.941	220.5	212.289	164.198	167.154	158.38	1.30628	0.00094381	0.385469	normal	Molecular Function: metal ion binding (GO:0046872);	--	--	[R]	General function prediction only
L8HQ92	158.698	148	148.451	109.062	111.165	117.108	1.34925	0.00130692	0.432157	normal	--	--	--	--	--
L8HQA0	31.3577	28.2	46.391	38.4037	101.918	147.808	0.367712	0.192524	-1.44335	normal	Biological Process: translation (GO:0006412);	K02987|bom:102285598	Ribosome (ko03010)	[J]	Translation, ribosomal structure and biogenesis
L8HQA8	165.533	162.1	163.276	168.029	166.443	152.789	1.00749	0.826914	0.0107614	normal	--	--	--	--	--
L8HQB5	170.96	172.3	176.891	148.373	152.928	153.704	1.14317	0.000915502	0.193046	normal	Molecular Function: fatty-acyl-CoA binding (GO:0000062);	K08762|bta:768330	PPAR signaling pathway (ko03320)	[I]	Lipid transport and metabolism
L8HQC1	137.894	135.7	114.566	117.933	115.941	101.656	1.15686	0.133016	0.210209	normal	Molecular Function: metal ion binding (GO:0046872);	K00236|bom:102277085	Citrate cycle (TCA cycle) (ko00020);; Oxidative phosphorylation (ko00190);; Carbon metabolism (ko01200);; Non-alcoholic fatty liver disease (NAFLD) (ko04932);; Alzheimer's disease (ko05010);; Parkinson's disease (ko05012);; Huntington's disease (ko05016)	[C]	Energy production and conversion
L8HQD7	268.048	247.8	285.506	272.051	270.495	270.71	0.985365	0.750758	-0.0212693	normal	Cellular Component: integral component of membrane (GO:0016021);	K12948|nle:100595568	Protein export (ko03060)	--	--
L8HQD8	190.257	205.7	180.118	238.083	232.187	241.636	0.809201	0.0165364	-0.305429	normal	Biological Process: mRNA processing (GO:0006397);	--	--	--	--
L8HQE7	149.15	146.2	169.025	144.241	153.335	151.569	1.03391	0.563016	0.0481102	normal	Molecular Function: voltage-gated anion channel activity (GO:0008308);	K15040|bom:102281314	Calcium signaling pathway (ko04020);; cGMP-PKG signaling pathway (ko04022);; Parkinson's disease (ko05012);; Huntington's disease (ko05016);; HTLV-I infection (ko05166)	--	--
L8HQF1	154.477	134.7	149.863	211.573	191.948	206.565	0.719637	0.00244793	-0.47466	normal	Molecular Function: RNA binding (GO:0003723);	K12893|bta:507828	Spliceosome (ko03040);; Herpes simplex infection (ko05168)	[J]	Translation, ribosomal structure and biogenesis
L8HQH5	14.6738	15	15.1275	7.25739	7.5194	7.42088	2.01829	1.196e-05	1.01313	up	Biological Process: intracellular cholesterol transport (GO:0032367);	--	--	--	--
L8HQI5	250.158	257.7	282.38	291.505	270.495	262.374	0.958592	0.432691	-0.0610119	normal	Cellular Component: integral component of membrane (GO:0016021);	--	--	--	--
L8HQI6	155.482	196.3	171.748	153.615	176.808	153.602	1.08162	0.412972	0.113191	normal	Molecular Function: ATP binding (GO:0005524);	--	--	[J]	Translation, ribosomal structure and biogenesis
L8HQI8	239.002	204.6	236.09	240.502	239.097	223.745	0.966373	0.567194	-0.0493477	normal	Molecular Function: endoribonuclease activity, cleaving siRNA-paired mRNA (GO:0070551);	--	--	--	--
L8HQK4	241.213	254.9	266.647	263.685	264.703	258.409	0.969449	0.390698	-0.0447625	normal	--	--	--	[S]	Function unknown
L8HQM1	67.1377	79.4	76.2426	71.8683	80.986	79.9016	0.957141	0.517662	-0.0631959	normal	Molecular Function: laminin binding (GO:0043236);	K02998|chx:100860903	Ribosome (ko03010)	[J]	Translation, ribosomal structure and biogenesis
L8HQR6	85.4297	84.7	81.991	113.699	110.962	106.535	0.761242	0.00162126	-0.393573	normal	Cellular Component: membrane (GO:0016020);	--	--	--	--
L8HQS2	239.103	223.2	239.519	239.191	228.529	227.506	1.00949	0.755701	0.0136213	normal	Biological Process: cardiolipin biosynthetic process (GO:0032049);	K00995|bom:102274741	Glycerophospholipid metabolism (ko00564)	[I]	Lipid transport and metabolism
L8HQT0	114.677	110.1	108.716	118.235	116.652	116.294	0.949631	0.06986	-0.0745607	normal	Molecular Function: asparaginase activity (GO:0004067);	--	--	[E]	Amino acid transport and metabolism
L8HQT7	178.598	173.7	174.269	95.4548	102.426	107.45	1.72457	0.000494269	0.786241	normal	Molecular Function: serine-type endopeptidase activity (GO:0004252);	--	--	[O]	Posttranslational modification, protein turnover, chaperones
L8HQU2	239.304	246.7	240.628	260.661	240.621	257.393	0.957764	0.221158	-0.0622574	normal	Molecular Function: identical protein binding (GO:0042802);	K16795|bta:282515	Ether lipid metabolism (ko00565)	[E]	Amino acid transport and metabolism
L8HQU4	171.462	181.5	159.343	207.541	191.033	200.465	0.855211	0.0255883	-0.225648	normal	Biological Process: regulation of ion transmembrane transport (GO:0034765);	--	--	[O]	Posttranslational modification, protein turnover, chaperones
L8HQU7	55.8811	66.5	70.0907	175.689	152.42	144.758	0.407031	0.0036055	-1.29679	down	Biological Process: positive regulation of intrinsic apoptotic signaling pathway (GO:2001244);	--	--	--	--
L8HQU8	128.647	125.5	130.197	144.039	125.899	129.713	0.9617	0.455474	-0.0563415	normal	Biological Process: asparaginyl-tRNA aminoacylation (GO:0006421);	K01893|bom:102266830	Aminoacyl-tRNA biosynthesis (ko00970)	[J]	Translation, ribosomal structure and biogenesis
L8HQV0	206.941	200.7	196.153	181.636	180.567	162.649	1.15041	0.0324155	0.202143	normal	Cellular Component: endoplasmic reticulum (GO:0005783);	--	--	[IQR]	Lipid transport and metabolism;; Secondary metabolites biosynthesis, transport and catabolism;; General function prediction only
L8HQV1	18.7945	17.9	17.5479	14.6156	16.4614	15.7567	1.15819	0.0240839	0.211877	normal	Cellular Component: clathrin adaptor complex (GO:0030131);	K11826|mcc:703554	Endocytosis (ko04144);; Synaptic vesicle cycle (ko04721);; Endocrine and other factor-regulated calcium reabsorption (ko04961);; Huntington's disease (ko05016)	--	--
L8HQX7	246.54	241	241.334	194.639	190.932	184.099	1.27947	0.000452826	0.355544	normal	Biological Process: L-methionine salvage (GO:0071267);	K00544|bom:102286920	Glycine, serine and threonine metabolism (ko00260);; Cysteine and methionine metabolism (ko00270)	[E]	Amino acid transport and metabolism
L8HQZ0	127.34	140.7	150.468	129.423	136.873	145.978	1.01512	0.814497	0.0216514	normal	Molecular Function: oxidoreductase activity, acting on the aldehyde or oxo group of donors, NAD or NADP as acceptor (GO:0016620);	K00294|bom:102266427	Alanine, aspartate and glutamate metabolism (ko00250);; Arginine and proline metabolism (ko00330)	[C]	Energy production and conversion
L8HQZ1	170.055	174.7	195.548	158.151	171.828	175.356	1.0692	0.29319	0.0965283	normal	Molecular Function: metalloaminopeptidase activity (GO:0070006);	--	--	[E]	Amino acid transport and metabolism
L8HQZ5	201.916	200.4	206.137	231.732	216.03	229.539	0.898348	0.0317144	-0.154653	normal	Biological Process: regulation of microtubule cytoskeleton organization (GO:0070507);	--	--	--	--
L8HQZ9	215.484	224.3	221.467	157.042	159.432	158.685	1.39164	0.000917563	0.476788	normal	Biological Process: regulation of protein catabolic process (GO:0042176);	K03028|bom:102278209	Proteasome (ko03050);; Epstein-Barr virus infection (ko05169)	--	--
L8HR04	202.619	192.9	196.758	172.565	174.775	170.274	1.14425	0.00514355	0.194398	normal	Cellular Component: integral component of membrane (GO:0016021);	--	--	[O]	Posttranslational modification, protein turnover, chaperones
L8HR34	57.2881	56.9	55.9717	60.4782	59.0375	57.4356	0.96162	0.107474	-0.0564614	normal	--	--	--	--	--
L8HR35	112.868	126.5	129.088	133.153	138.601	130.221	0.916613	0.142998	-0.125615	normal	--	--	--	--	--
L8HR38	165.935	158.9	161.864	164.602	167.866	173.12	0.962641	0.124159	-0.0549306	normal	Molecular Function: metal ion binding (GO:0046872);	K00414|bta:282393	Oxidative phosphorylation (ko00190);; Cardiac muscle contraction (ko04260);; Non-alcoholic fatty liver disease (NAFLD) (ko04932);; Alzheimer's disease (ko05010);; Parkinson's disease (ko05012);; Huntington's disease (ko05016)	[R]	General function prediction only
L8HR42	154.175	152.3	165.192	159.562	162.175	176.068	0.947495	0.255641	-0.0778098	normal	Molecular Function: cAMP binding (GO:0030552);	K04739|bta:100139910	Insulin signaling pathway (ko04910)	[T]	Signal transduction mechanisms
L8HR52	245.836	246.4	242.242	184.257	187.274	193.045	1.30094	0.000315895	0.379553	normal	Cellular Component: proteasome complex (GO:0000502);	K03039|bta:513525	Proteasome (ko03050);; Epstein-Barr virus infection (ko05169)	--	--
L8HR56	184.729	202.8	203.011	155.227	156.485	153.5	1.2694	0.0187237	0.344145	normal	Molecular Function: identical protein binding (GO:0042802);	--	--	--	--
L8HR63	190.659	170.3	173.966	161.779	161.261	152.077	1.12588	0.0667814	0.171054	normal	Molecular Function: ribosome binding (GO:0043022);	--	--	--	--
L8HR71	177.091	177.6	168.319	111.582	113.197	103.384	1.59374	0.00010983	0.67242	normal	Biological Process: protein homotetramerization (GO:0051289);	K07249|bta:535075	Retinol metabolism (ko00830)	[C]	Energy production and conversion
L8HR74	266.641	255	251.822	232.64	232.695	222.83	1.12395	0.00884201	0.16858	normal	Molecular Function: catalytic activity (GO:0003824);	--	--	[HR]	Coenzyme transport and metabolism;; General function prediction only
L8HR84	152.366	165.8	169.327	130.532	137.178	132.966	1.21668	0.0199799	0.282945	normal	Biological Process: protein transport (GO:0015031);	--	--	--	--
L8HR95	250.862	225.7	245.065	242.417	234.727	238.586	1.00824	0.824237	0.011837	normal	Biological Process: intracellular pH elevation (GO:0051454);	K14704|bom:102273210	Mineral absorption (ko04978)	[P]	Inorganic ion transport and metabolism
L8HR99	11.1561	11.7	10.9926	11.1885	11.5839	10.9788	1.00289	0.912693	0.00416181	normal	Molecular Function: metal ion binding (GO:0046872);	--	--	--	--
L8HRA8	84.3241	85.6	82.1927	99.2851	97.2441	95.6582	0.86286	0.000773474	-0.212802	normal	--	--	--	--	--
L8HRB1	152.768	157	159.343	175.488	179.043	180.338	0.87706	0.001131	-0.189253	normal	--	--	--	[T]	Signal transduction mechanisms
L8HRB3	169.151	169.2	166.503	149.784	153.335	150.552	1.11282	0.000316824	0.154218	normal	Biological Process: positive regulation of T cell migration (GO:2000406);	K04513|umr:103674825	Ras signaling pathway (ko04014);; Rap1 signaling pathway (ko04015);; cGMP-PKG signaling pathway (ko04022);; cAMP signaling pathway (ko04024);; Chemokine signaling pathway (ko04062);; Sphingolipid signaling pathway (ko04071);; Phospholipase D signaling pathway (ko04072);; Endocytosis (ko04144);; mTOR signaling pathway (ko04150);; Vascular smooth muscle contraction (ko04270);; Wnt signaling pathway…	[R]	General function prediction only
L8HRF5	137.09	146.4	147.846	117.63	117.973	114.668	1.23143	0.00989312	0.300338	normal	Cellular Component: integral component of membrane (GO:0016021);	--	--	[R]	General function prediction only
L8HRH5	162.216	169.5	197.969	188.894	180.974	194.569	0.93843	0.404147	-0.0916791	normal	Cellular Component: integral component of membrane (GO:0016021);	--	--	--	--
L8HRI8	148.547	148.8	150.468	173.169	173.759	180.541	0.848988	0.00536413	-0.236184	normal	--	--	--	--	--
L8HRK1	212.569	190.9	185.867	164.904	160.753	158.278	1.2178	0.0439535	0.284277	normal	Biological Process: proteolysis involved in cellular protein catabolic process (GO:0051603);	K02732|bom:102283073	Proteasome (ko03050)	[O]	Posttranslational modification, protein turnover, chaperones
L8HRK7	138.999	138.3	137.459	143.333	145.714	144.25	0.957213	0.00310813	-0.0630876	normal	--	--	--	--	--
L8HRL8	229.052	195.6	202.507	195.345	184.835	195.383	1.08965	0.228002	0.123859	normal	Biological Process: mitochondrial respiratory chain complex I assembly (GO:0032981);	K03965|bta:327660	Oxidative phosphorylation (ko00190);; Non-alcoholic fatty liver disease (NAFLD) (ko04932);; Alzheimer's disease (ko05010);; Parkinson's disease (ko05012);; Huntington's disease (ko05016)	--	--
L8HRM3	132.567	119	124.045	57.5551	58.2245	60.0787	2.13588	0.00267272	1.09483	up	Molecular Function: oxidoreductase activity (GO:0016491);	--	--	[CR]	Energy production and conversion;; General function prediction only
L8HRN2	113.672	134.2	160.251	142.829	170.609	193.451	0.80515	0.173813	-0.31267	normal	Biological Process: mitochondrial respiratory chain complex I assembly (GO:0032981);	K03962|bta:327665	Oxidative phosphorylation (ko00190);; Non-alcoholic fatty liver disease (NAFLD) (ko04932);; Alzheimer's disease (ko05010);; Parkinson's disease (ko05012);; Huntington's disease (ko05016)	--	--
L8HRP5	104.023	102.1	100.043	103.015	104.052	100.639	0.994996	0.754387	-0.00723766	normal	--	--	--	[M]	Cell wall/membrane/envelope biogenesis
L8HRP7	246.138	238.3	222.374	264.189	239.503	277.622	0.904645	0.145923	-0.144576	normal	--	--	--	--	--
L8HRQ6	83.9221	88.2	90.3616	97.37	107.405	95.5566	0.873978	0.0559492	-0.194331	normal	--	--	--	--	--
L8HRS0	173.975	170.4	168.319	144.442	148.457	154.822	1.14512	0.00738118	0.195495	normal	Cellular Component: MICOS complex (GO:0061617);	--	--	--	--
L8HRS5	211.062	242.7	241.838	155.731	156.688	166.716	1.45178	0.0130303	0.537825	normal	Biological Process: regulation of synaptic vesicle cycle (GO:0098693);	K09525|chx:102178373	Protein processing in endoplasmic reticulum (ko04141)	[O]	Posttranslational modification, protein turnover, chaperones
L8HRU5	163.12	162.7	151.779	163.694	158.415	158.787	0.993144	0.806414	-0.00992449	normal	Cellular Component: integral component of plasma membrane (GO:0005887);	--	--	[R]	General function prediction only
L8HRV6	94.4752	102.9	103.976	104.829	112.486	110.703	0.918703	0.0832448	-0.12233	normal	Molecular Function: catalytic activity (GO:0003824);	K00615|bom:102278398	Pentose phosphate pathway (ko00030);; Carbon metabolism (ko01200);; Biosynthesis of amino acids (ko01230)	[G]	Carbohydrate transport and metabolism
L8HRX9	232.168	217.2	229.535	250.178	260.131	252.005	0.890581	0.0105995	-0.167181	normal	Biological Process: negative regulation of centriole replication (GO:0046600);	--	--	--	--
L8HRZ2	239.002	208	208.054	209.96	205.869	215.002	1.0384	0.519718	0.0543626	normal	Biological Process: positive regulation of angiogenesis (GO:0045766);	--	--	--	--
L8HS03	182.418	173.9	174.773	160.872	157.196	161.938	1.10642	0.0110416	0.145905	normal	Cellular Component: cytosol (GO:0005829);	--	--	--	--
L8HS06	336.492	300	320.4	227.197	212.271	216.73	1.45824	0.00478881	0.544227	normal	Molecular Function: retinal binding (GO:0016918);	--	--	--	--
L8HS22	179.302	179.7	165.898	167.222	160.854	160.21	1.07498	0.0971342	0.104316	normal	Molecular Function: protein homodimerization activity (GO:0042803);	K00858|bta:506968	Nicotinate and nicotinamide metabolism (ko00760)	--	--
L8HS49	94.1737	122	103.674	102.309	112.893	108.162	0.989126	0.902976	-0.0157731	normal	Biological Process: metal ion transport (GO:0030001);	K17686|bom:102285974	Platinum drug resistance (ko01524)	[P]	Inorganic ion transport and metabolism
L8HS56	67.1377	67.8	58.6947	102.107	99.378	98.4029	0.645681	0.00297534	-0.631105	normal	Biological Process: single fertilization (GO:0007338);	--	--	--	--
L8HS63	112.365	121	128.987	111.482	124.578	124.732	1.00433	0.94013	0.00622746	normal	Molecular Function: cofactor binding (GO:0048037);	K01899|bom:102282336	Citrate cycle (TCA cycle) (ko00020);; Propanoate metabolism (ko00640);; Carbon metabolism (ko01200)	[C]	Energy production and conversion
L8HS65	89.9524	89.1	86.9327	86.1815	86.7779	84.6794	1.0324	0.0713458	0.0459955	normal	Molecular Function: ATPase activity, coupled to transmembrane movement of substances (GO:0042626);	--	--	[V]	Defense mechanisms
L8HS74	58.8962	76.2	75.0324	69.9532	81.5957	73.4972	0.933714	0.498574	-0.0989476	normal	--	--	--	--	--
L8HS98	92.8671	85.3	81.991	489.269	312.462	304.968	0.235076	0.0423046	-2.0888	normal	Biological Process: antimicrobial humoral immune response mediated by antimicrobial peptide (GO:0061844);	--	--	--	--
L8HSA6	188.046	189	192.724	204.618	211.966	216.222	0.900387	0.0142523	-0.151383	normal	Cellular Component: integral component of membrane (GO:0016021);	K14314|bom:102282802	RNA transport (ko03013)	--	--
L8HSF5	220.811	224.8	237.3	134.766	140.938	144.86	1.6238	0.000400471	0.699374	normal	Molecular Function: tripeptidyl-peptidase activity (GO:0008240);	--	--	[O]	Posttranslational modification, protein turnover, chaperones
L8HSJ3	161.01	160.1	151.678	168.835	168.272	164.378	0.942777	0.065907	-0.0850117	normal	Molecular Function: structural constituent of nuclear pore (GO:0017056);	K14311|bom:102269513	RNA transport (ko03013)	--	--
L8HSK1	134.878	125.1	124.146	123.98	113.909	115.481	1.08703	0.0923522	0.120394	normal	Molecular Function: transferase activity, transferring acyl groups (GO:0016746);	K00624|bom:102270070	Peroxisome (ko04146)	--	--
L8HSL1	199.403	199.2	204.423	198.772	196.317	201.889	1.01013	0.439249	0.0145426	normal	Molecular Function: electron-transferring-flavoprotein dehydrogenase activity (GO:0004174);	--	--	[C]	Energy production and conversion
L8HSL2	136.889	140	130.702	131.742	118.685	123.817	1.0891	0.0828899	0.123143	normal	Molecular Function: oxidoreductase activity, acting on a sulfur group of donors, disulfide as acceptor (GO:0016671);	K10976|bta:514361	Protein processing in endoplasmic reticulum (ko04141)	--	--
L8HSL9	106.134	105.9	99.0347	112.389	106.897	101.656	0.969236	0.447077	-0.0450806	normal	--	--	--	--	--
L8HSP5	133.974	143.5	146.232	138.495	141.548	145.876	0.994805	0.87376	-0.00751462	normal	--	--	--	--	--
L8HSP6	164.126	155.7	170.134	182.443	159.635	176.271	0.945231	0.314267	-0.0812612	normal	Cellular Component: integral component of endoplasmic reticulum membrane (GO:0030176);	K12275|phd:102337362	Protein export (ko03060);; Protein processing in endoplasmic reticulum (ko04141)	--	--
L8HSP9	118.597	129.5	145.325	130.734	141.649	147.503	0.936972	0.400327	-0.0939218	normal	--	--	--	[Z]	Cytoskeleton
L8HSQ2	127.743	142.5	154.502	123.073	139.211	154.212	1.01981	0.828316	0.028294	normal	Biological Process: mitochondrial respiratory chain complex I assembly (GO:0032981);	K03959|phd:102325312	Oxidative phosphorylation (ko00190);; Non-alcoholic fatty liver disease (NAFLD) (ko04932);; Alzheimer's disease (ko05010);; Parkinson's disease (ko05012);; Huntington's disease (ko05016)	--	--
L8HSR2	184.126	176.3	184.757	167.626	171.625	171.087	1.06828	0.0340472	0.0952891	normal	Biological Process: negative regulation of toll-like receptor signaling pathway (GO:0034122);	--	--	--	--
L8HSR5	157.693	149	124.247	116.925	113.401	102.977	1.29294	0.0667186	0.370655	normal	Cellular Component: dynactin complex (GO:0005869);	K10428|phd:102320083	Vasopressin-regulated water reabsorption (ko04962)	[R]	General function prediction only
L8HSR6	178.799	178.7	192.119	170.145	179.348	189.385	1.01993	0.642793	0.0284711	normal	Molecular Function: ribosome binding (GO:0043022);	--	--	--	--
L8HSR9	146.638	143.5	142.804	148.071	147.543	143.03	0.987	0.397367	-0.0188784	normal	Molecular Function: flavin adenine dinucleotide binding (GO:0050660);	--	--	[I]	Lipid transport and metabolism
L8HST5	98.3949	95.4	96.0092	71.3643	70.3166	71.2608	1.36096	0.00038042	0.44462	normal	Molecular Function: inositol monophosphate 4-phosphatase activity (GO:0052833);	K01092|bom:102280544	Inositol phosphate metabolism (ko00562);; Phosphatidylinositol signaling system (ko04070)	[G]	Carbohydrate transport and metabolism
L8HSU6	114.375	128.6	137.862	134.363	145.917	118.429	0.955177	0.601315	-0.0661605	normal	Molecular Function: ATP binding (GO:0005524);	--	--	[MDT]	Cell wall/membrane/envelope biogenesis;; Cell cycle control, cell division, chromosome partitioning;; Signal transduction mechanisms
L8HSU8	191.161	179.7	183.749	191.313	188.696	195.586	0.963542	0.163993	-0.0535804	normal	--	--	--	[T]	Signal transduction mechanisms
L8HSV9	90.3545	108.3	112.952	108.76	116.246	107.755	0.936427	0.420374	-0.0947621	normal	--	--	--	--	--
L8HSW6	235.384	231.2	224.391	221.25	204.548	215.104	1.07813	0.0545946	0.108531	normal	Molecular Function: hydrolase activity (GO:0016787);	K14676|bta:536255	Glycerophospholipid metabolism (ko00564)	[R]	General function prediction only
L8HSW9	124.124	118.5	122.634	119.848	121.327	119.446	1.01286	0.460901	0.0184361	normal	Molecular Function: oxidoreductase activity (GO:0016491);	K00326|bom:102275956	Amino sugar and nucleotide sugar metabolism (ko00520)	[C]	Energy production and conversion
L8HSX9	110.556	128.8	116.482	188.087	180.466	164.988	0.666937	0.00288505	-0.584378	normal	Biological Process: blood coagulation (GO:0007596);	--	--	--	--
L8HSY1	96.2843	126.9	125.054	103.922	127.83	113.55	1.00851	0.939843	0.0122192	normal	--	--	--	--	--
L8HSY2	173.975	176.7	162.772	169.541	177.112	167.224	0.999163	0.979485	-0.00120804	normal	--	--	--	--	--
L8HSZ6	317.497	319.7	319.795	201.493	207.495	202.6	1.56477	3.5271e-05	0.645946	normal	Cellular Component: clathrin complex (GO:0071439);	K04644|bta:281078	Lysosome (ko04142);; Endocytosis (ko04144);; Synaptic vesicle cycle (ko04721);; Endocrine and other factor-regulated calcium reabsorption (ko04961);; Huntington's disease (ko05016);; Bacterial invasion of epithelial cells (ko05100)	--	--
L8HT02	102.817	100.4	105.187	103.216	110.454	99.5212	0.984714	0.681997	-0.0222239	normal	Biological Process: plus-end-directed vesicle transport along microtubule (GO:0072383);	K17387|bom:102288352	MicroRNAs in cancer (ko05206)	--	--
L8HT04	109.853	116.2	115.776	56.3456	55.989	52.7594	2.07051	0.000102206	1.04998	up	Molecular Function: protein kinase A regulatory subunit binding (GO:0034237);	--	--	--	--
L8HT20	170.558	165.6	175.277	173.875	177.316	177.186	0.967936	0.170194	-0.0470159	normal	Biological Process: ATP synthesis coupled proton transport (GO:0015986);	K02138|bta:282710	Oxidative phosphorylation (ko00190);; Alzheimer's disease (ko05010);; Parkinson's disease (ko05012);; Huntington's disease (ko05016)	--	--
L8HT22	54.072	56.7	69.6873	81.2424	72.2472	79.5966	0.774217	0.0471118	-0.36919	normal	--	--	--	--	--
L8HT23	19.6991	20.4	21.1785	15.5227	15.7501	17.1799	1.26469	0.0035333	0.338782	normal	Biological Process: phosphatidylinositol phosphorylation (GO:0046854);	K01107|bom:102276134	Inositol phosphate metabolism (ko00562);; Phosphatidylinositol signaling system (ko04070)	[P]	Inorganic ion transport and metabolism
L8HT27	136.889	149	165.999	156.336	173.861	180.338	0.885126	0.154208	-0.176045	normal	Molecular Function: NAD binding (GO:0051287);	K03935|bom:102274147	Oxidative phosphorylation (ko00190);; Non-alcoholic fatty liver disease (NAFLD) (ko04932);; Alzheimer's disease (ko05010);; Parkinson's disease (ko05012);; Huntington's disease (ko05016)	[C]	Energy production and conversion
L8HT29	192.167	200.1	213.197	199.881	207.8	203.718	0.990292	0.785378	-0.0140737	normal	Cellular Component: integral component of mitochondrial inner membrane (GO:0031305);	K01613|bom:102280638	Glycerophospholipid metabolism (ko00564)	[I]	Lipid transport and metabolism
L8HT31	243.927	228.9	250.915	216.21	228.935	231.064	1.07029	0.125493	0.0980058	normal	Molecular Function: transmembrane transporter activity (GO:0022857);	--	--	--	--
L8HT43	216.991	213.9	238.712	180.528	185.546	186.742	1.21126	0.0319272	0.276508	normal	Cellular Component: extracellular region (GO:0005576);	--	--	[S]	Function unknown
L8HT47	208.348	210.7	211.281	182.544	178.637	183.489	1.15727	0.000285189	0.210724	normal	Molecular Function: iron-sulfur cluster binding (GO:0051536);	--	--	[O]	Posttranslational modification, protein turnover, chaperones
L8HT53	109.752	126.5	122.835	129.121	144.088	137.032	0.875308	0.0645222	-0.192138	normal	Molecular Function: ATP binding (GO:0005524);	--	--	[R]	General function prediction only
L8HT60	157.492	169.1	159.847	104.426	111.978	109.483	1.49266	0.000572024	0.577887	normal	Molecular Function: metal ion binding (GO:0046872);	K13823|bom:102279228	African trypanosomiasis (ko05143);; Malaria (ko05144)	--	--
L8HT65	164.829	161.7	150.065	164.602	152.014	143.233	1.03641	0.510069	0.0516012	normal	Biological Process: regulation of store-operated calcium entry (GO:2001256);	--	--	--	--
L8HT71	218.298	214.7	214.205	190.204	191.745	192.536	1.12658	0.000437164	0.17195	normal	Biological Process: lipid transport (GO:0006869);	--	--	--	--
L8HT78	67.0372	69.4	68.3763	62.595	64.5246	65.3648	1.06405	0.0194346	0.0895696	normal	Biological Process: cellular response to interleukin-7 (GO:0098761);	K00602|bom:102279895	Purine metabolism (ko00230);; One carbon pool by folate (ko00670)	[F]	Nucleotide transport and metabolism
L8HT80	87.0378	91	89.8573	78.8233	80.7827	77.7668	1.12858	0.00301913	0.174513	normal	Molecular Function: 4 iron, 4 sulfur cluster binding (GO:0051539);	K01681|bom:102279139	Citrate cycle (TCA cycle) (ko00020);; Glyoxylate and dicarboxylate metabolism (ko00630);; Carbon metabolism (ko01200);; 2-Oxocarboxylic acid metabolism (ko01210);; Biosynthesis of amino acids (ko01230)	[C]	Energy production and conversion
L8HT89	158.095	176.8	167.411	149.885	148.254	154.314	1.11018	0.0789656	0.150799	normal	Molecular Function: prostaglandin-E synthase activity (GO:0050220);	K05309|bta:493639	Arachidonic acid metabolism (ko00590)	[O]	Posttranslational modification, protein turnover, chaperones
L8HT91	160.206	163.1	164.587	172.766	174.877	176.78	0.930343	0.0022426	-0.104165	normal	--	--	--	--	--
L8HT97	176.89	168.3	165.797	159.864	154.757	144.86	1.1121	0.0396922	0.153281	normal	Biological Process: glycine decarboxylation via glycine cleavage system (GO:0019464);	K02437|bom:102265843	Glycine, serine and threonine metabolism (ko00260);; Glyoxylate and dicarboxylate metabolism (ko00630)	[E]	Amino acid transport and metabolism
L8HTA3	153.773	147.8	162.066	145.551	147.644	145.775	1.0562	0.182374	0.0788807	normal	Cellular Component: outer membrane (GO:0019867);	--	--	[M]	Cell wall/membrane/envelope biogenesis
L8HTA5	82.8165	102.5	106.598	107.147	112.588	110.907	0.882874	0.21691	-0.17972	normal	Biological Process: nucleosome assembly (GO:0006334);	--	--	--	--
L8HTD5	110.958	127.5	122.23	142.527	139.719	134.389	0.865718	0.0435139	-0.208031	normal	--	--	--	[R]	General function prediction only
L8HTE7	78.7963	73	68.4771	91.1206	84.7457	77.3602	0.869868	0.0969814	-0.201132	normal	Cellular Component: integral component of membrane (GO:0016021);	K14009|phd:102322930	Protein processing in endoplasmic reticulum (ko04141)	--	--
L8HTE8	74.8766	82.7	80.0749	83.964	87.5909	84.2728	0.928952	0.101307	-0.106324	normal	Molecular Function: Hsp90 protein binding (GO:0051879);	--	--	[O]	Posttranslational modification, protein turnover, chaperones
L8HTF4	237.495	232.5	227.316	263.887	242.145	226.998	0.951272	0.383013	-0.0720701	normal	Cellular Component: integral component of membrane (GO:0016021);	--	--	--	--
L8HTG0	159.502	173	175.176	166.718	159.736	163.158	1.0369	0.347916	0.0522751	normal	Molecular Function: carboxypeptidase activity (GO:0004180);	--	--	[E]	Amino acid transport and metabolism
L8HTI2	77.3892	71	68.8805	61.3854	62.1875	61.0952	1.17654	0.0490951	0.234553	normal	--	K01681|bom:102275002	Citrate cycle (TCA cycle) (ko00020);; Glyoxylate and dicarboxylate metabolism (ko00630);; Carbon metabolism (ko01200);; 2-Oxocarboxylic acid metabolism (ko01210);; Biosynthesis of amino acids (ko01230)	[C]	Energy production and conversion
L8HTK3	132.165	124	121.928	125.996	138.398	140.488	0.933833	0.188414	-0.0987643	normal	--	--	--	--	--
L8HTK9	218.398	213.6	224.391	205.828	208.206	213.274	1.04636	0.0710167	0.065379	normal	Molecular Function: ATP binding (GO:0005524);	K08822|oas:101102753	Chemokine signaling pathway (ko04062);; Dopaminergic synapse (ko04728);; Non-alcoholic fatty liver disease (NAFLD) (ko04932)	[T]	Signal transduction mechanisms
L8HTL6	139.602	145.2	145.627	144.543	153.233	144.961	0.9722	0.30572	-0.0406746	normal	Cellular Component: transferase complex (GO:1990234);	--	--	[J]	Translation, ribosomal structure and biogenesis
L8HTL7	243.525	142.7	161.663	147.063	134.74	135.304	1.31354	0.293363	0.393464	normal	Cellular Component: integral component of membrane (GO:0016021);	--	--	--	--
L8HTL9	216.589	207.7	207.448	121.763	120.107	117.921	1.75585	0.000306196	0.812167	normal	Molecular Function: lipase activity (GO:0016298);	K07188|cfa:403607	cAMP signaling pathway (ko04024);; AMPK signaling pathway (ko04152);; Insulin signaling pathway (ko04910);; Regulation of lipolysis in adipocytes (ko04923);; Aldosterone synthesis and secretion (ko04925)	[I]	Lipid transport and metabolism
L8HTM0	135.28	134.9	135.845	163.09	162.378	158.482	0.838983	0.00226898	-0.253287	normal	Cellular Component: mitochondrion (GO:0005739);	K02267|bom:102275847	Oxidative phosphorylation (ko00190);; Cardiac muscle contraction (ko04260);; Non-alcoholic fatty liver disease (NAFLD) (ko04932);; Alzheimer's disease (ko05010);; Parkinson's disease (ko05012);; Huntington's disease (ko05016)	--	--
L8HTM3	219.605	205.2	213.096	202.703	198.959	181.862	1.09319	0.0875848	0.128538	normal	Cellular Component: integral component of membrane (GO:0016021);	--	--	--	--
L8HTM4	117.491	126.6	120.919	106.946	116.347	101.148	1.12504	0.0722656	0.169981	normal	Biological Process: protein secretion (GO:0009306);	K09586|bom:102265668	Protein processing in endoplasmic reticulum (ko04141)	--	--
L8HTP9	211.665	205.9	209.465	193.732	179.653	168.037	1.15812	0.0553228	0.211781	normal	--	--	--	--	--
L8HTQ5	182.719	157.7	160.15	148.776	143.783	141.81	1.1524	0.101014	0.204645	normal	Biological Process: negative regulation of necroptotic process (GO:0060546);	K05863|chx:100861351	Calcium signaling pathway (ko04020);; cGMP-PKG signaling pathway (ko04022);; Parkinson's disease (ko05012);; Huntington's disease (ko05016);; HTLV-I infection (ko05166)	--	--
L8HTQ9	145.23	137.6	139.98	142.124	138.906	138.15	1.00866	0.668214	0.0124406	normal	Molecular Function: 4 iron, 4 sulfur cluster binding (GO:0051539);	K03941|bta:287027	Oxidative phosphorylation (ko00190);; Non-alcoholic fatty liver disease (NAFLD) (ko04932);; Alzheimer's disease (ko05010);; Parkinson's disease (ko05012);; Huntington's disease (ko05016)	[C]	Energy production and conversion
L8HTR0	107.239	101.2	95.9083	99.6883	104.459	136.117	0.894445	0.407043	-0.160935	normal	--	--	--	--	--
L8HTR2	106.938	117.3	111.036	114.505	118.786	114.871	0.962979	0.291059	-0.054423	normal	Molecular Function: endoribonuclease inhibitor activity (GO:0060698);	--	--	[J]	Translation, ribosomal structure and biogenesis
L8HTS4	60.4038	75.9	65.2499	131.439	105.17	105.214	0.589643	0.0176107	-0.762086	normal	--	--	--	--	--
L8HTT2	12.5632	14.4	13.7156	13.8092	14.3275	13.9269	0.967079	0.484236	-0.0482945	normal	--	--	--	[TA]	Signal transduction mechanisms;; RNA processing and modification
L8HTT9	97.4904	103	97.9253	100.898	106.389	103.282	0.960866	0.164464	-0.0575935	normal	Molecular Function: NAADP-sensitive calcium-release channel activity (GO:0072345);	K14077|bom:102270254	Pancreatic secretion (ko04972)	--	--
L8HTV9	275.988	216.8	231.652	245.642	186.969	191.825	1.16015	0.267324	0.214313	normal	Cellular Component: MICOS complex (GO:0061617);	--	--	--	--
L8HTW4	132.567	128.4	147.745	117.63	123.562	149.333	1.04657	0.627809	0.0656705	normal	Biological Process: phosphatidylinositol dephosphorylation (GO:0046856);	K01106|rro:104677635	Inositol phosphate metabolism (ko00562);; Phosphatidylinositol signaling system (ko04070)	--	--
L8HTW7	326.442	283.9	286.414	223.669	215.421	209.208	1.38325	0.0193943	0.46806	normal	Biological Process: nitrogen compound metabolic process (GO:0006807);	--	--	[R]	General function prediction only
L8HTX7	199.403	176.5	146.737	342.206	302.808	316.252	0.543699	0.00208214	-0.879119	normal	Molecular Function: intermembrane cholesterol transfer activity (GO:0120020);	K08758|bom:102274726	PPAR signaling pathway (ko03320)	--	--
L8HTY6	152.869	149.8	152.687	141.015	147.543	152.382	1.03269	0.279274	0.0464113	normal	Cellular Component: respiratory chain (GO:0070469);	K03968|bom:102277732	Oxidative phosphorylation (ko00190);; Non-alcoholic fatty liver disease (NAFLD) (ko04932);; Alzheimer's disease (ko05010);; Parkinson's disease (ko05012);; Huntington's disease (ko05016)	--	--
L8HU00	106.033	108.4	103.069	144.745	135.248	154.822	0.730202	0.0150479	-0.453633	normal	Biological Process: cell redox homeostasis (GO:0045454);	K13984|bom:102270639	Protein processing in endoplasmic reticulum (ko04141)	[O]	Posttranslational modification, protein turnover, chaperones
L8HU18	183.322	177.7	175.882	181.737	171.93	170.68	1.02395	0.37955	0.0341421	normal	--	--	--	--	--
L8HU33	131.763	124.6	119.81	132.649	132.199	125.342	0.964075	0.336117	-0.052782	normal	--	--	--	--	--
L8HU34	211.464	239.7	202.708	215	229.443	230.251	0.969138	0.612726	-0.0452252	normal	Molecular Function: molecular adaptor activity (GO:0060090);	--	--	--	--
L8HU42	265.938	241.4	227.114	199.276	184.225	189.182	1.28248	0.0287281	0.358931	normal	--	K15303|bta:511996	Metabolism of xenobiotics by cytochrome P450 (ko00980)	[R]	General function prediction only
L8HU54	118.496	125.8	116.482	114.203	116.246	114.973	1.04446	0.20852	0.0627512	normal	Molecular Function: flavin adenine dinucleotide binding (GO:0050660);	K00384|phd:102340993	Pyrimidine metabolism (ko00240);; Selenocompound metabolism (ko00450)	[C]	Energy production and conversion
L8HU76	147.944	149.5	149.157	147.567	146.933	144.25	1.01789	0.107144	0.0255887	normal	Biological Process: fertilization (GO:0009566);	--	--	--	--
L8HU89	266.943	224.4	209.365	214.597	199.264	165.293	1.20988	0.149084	0.274866	normal	Biological Process: glycolytic process (GO:0006096);	K01689|ptg:102950914	Glycolysis / Gluconeogenesis (ko00010);; Carbon metabolism (ko01200);; Biosynthesis of amino acids (ko01230);; RNA degradation (ko03018);; HIF-1 signaling pathway (ko04066)	[G]	Carbohydrate transport and metabolism
L8HU91	111.36	118.3	111.843	92.9349	99.8861	100.233	1.16532	0.00784871	0.220732	normal	Cellular Component: cytoplasm (GO:0005737);	--	--	--	--
L8HUA1	238.198	224.9	228.224	132.75	126.712	136.219	1.74717	8.2249e-05	0.80502	normal	Biological Process: nucleotide biosynthetic process (GO:0009165);	--	--	[FE]	Nucleotide transport and metabolism;; Amino acid transport and metabolism
L8HUA4	193.373	170.5	157.225	168.432	148.457	144.148	1.13027	0.204342	0.17667	normal	Molecular Function: NAD binding (GO:0051287);	K00030|bta:614145	Citrate cycle (TCA cycle) (ko00020);; Carbon metabolism (ko01200);; 2-Oxocarboxylic acid metabolism (ko01210);; Biosynthesis of amino acids (ko01230)	[CE]	Energy production and conversion;; Amino acid transport and metabolism
L8HUC5	143.12	149.2	145.527	138.092	141.141	141.505	1.04066	0.0632242	0.0575019	normal	Molecular Function: oxidoreductase activity (GO:0016491);	--	--	[ER]	Amino acid transport and metabolism;; General function prediction only
L8HUC7	52.8659	64.4	76.8477	100.898	104.052	102.368	0.631638	0.0302509	-0.662829	normal	Biological Process: nucleosome assembly (GO:0006334);	--	--	--	--
L8HUC8	165.935	152.3	142.703	305.617	279.742	289.719	0.526738	0.000179608	-0.924841	normal	Biological Process: defense response (GO:0006952);	--	--	--	--
L8HUD0	88.3443	87.2	87.4369	106.946	107.507	106.129	0.820326	4.19275e-06	-0.285731	normal	--	--	--	--	--
L8HUD6	172.668	168.8	173.765	162.182	169.593	179.219	1.00829	0.806197	0.0119163	normal	Biological Process: carboxylic acid metabolic process (GO:0019752);	K00016|bom:102282411	Glycolysis / Gluconeogenesis (ko00010);; Cysteine and methionine metabolism (ko00270);; Pyruvate metabolism (ko00620);; Propanoate metabolism (ko00640);; Glucagon signaling pathway (ko04922)	[C]	Energy production and conversion
L8HUF4	162.115	173.7	176.084	165.206	169.288	173.222	1.00824	0.793948	0.0118382	normal	--	--	--	--	--
L8HUG4	133.471	139.6	137.963	146.257	151.912	147.198	0.922912	0.0107304	-0.115735	normal	--	--	--	--	--
L8HUH5	91.661	93	92.4794	94.3461	92.9764	88.339	1.00537	0.813809	0.00771996	normal	Cellular Component: mitochondrial sorting and assembly machinery complex (GO:0001401);	--	--	[O]	Posttranslational modification, protein turnover, chaperones
L8HUH7	310.361	297.7	282.985	202.602	202.313	210.428	1.44805	0.003826	0.534111	normal	Biological Process: intracellular signal transduction (GO:0035556);	K05729|bta:533823	Regulation of actin cytoskeleton (ko04810);; Pancreatic cancer (ko05212)	--	--
L8HUI3	93.8722	91.8	95.9083	118.437	125.086	115.583	0.784116	0.00519001	-0.350861	normal	Molecular Function: RNA binding (GO:0003723);	--	--	--	--
L8HUI9	188.85	193	193.834	199.881	201.195	196.094	0.96402	0.0299637	-0.0528649	normal	Biological Process: mitochondrial respiratory chain complex I assembly (GO:0032981);	K03938|bta:338057	Oxidative phosphorylation (ko00190);; Non-alcoholic fatty liver disease (NAFLD) (ko04932);; Alzheimer's disease (ko05010);; Parkinson's disease (ko05012);; Huntington's disease (ko05016)	--	--
L8HUJ2	137.793	145.2	141.896	154.119	156.078	151.976	0.919329	0.0134297	-0.121346	normal	--	--	--	--	--
L8HUJ8	166.538	154.3	137.358	150.591	137.991	127.883	1.1002	0.267797	0.137767	normal	Cellular Component: integral component of membrane (GO:0016021);	--	--	--	--
L8HUK7	100.606	98.6	87.0335	124.686	116.652	108.772	0.81757	0.0273315	-0.290586	normal	Cellular Component: extracellular space (GO:0005615);	K14736|phd:102322527	HIF-1 signaling pathway (ko04066);; Mineral absorption (ko04978)	--	--
L8HUN2	151.462	156.3	168.52	167.525	184.835	206.666	0.851985	0.120073	-0.2311	normal	Biological Process: ATP metabolic process (GO:0046034);	K00939|bom:102287105	Purine metabolism (ko00230)	[F]	Nucleotide transport and metabolism
L8HUP2	166.236	168.2	184.959	152.607	153.64	167.631	1.09605	0.12176	0.132319	normal	Biological Process: mitochondrial membrane fission (GO:0090149);	--	--	--	--
L8HUQ0	273.777	262.8	255.856	272.656	282.994	266.44	0.963926	0.237064	-0.0530064	normal	Molecular Function: calcium ion binding (GO:0005509);	K06114|bom:102271108	Apoptosis (ko04210)	--	--
L8HUQ3	222.017	223.9	227.215	222.459	226.598	225.676	0.997626	0.800287	-0.00342887	normal	--	--	--	--	--
L8HUR3	249.354	244.3	244.864	250.481	243.161	232.792	1.01663	0.520558	0.0238014	normal	--	K03950|lve:103071560	Oxidative phosphorylation (ko00190);; Non-alcoholic fatty liver disease (NAFLD) (ko04932);; Alzheimer's disease (ko05010);; Parkinson's disease (ko05012);; Huntington's disease (ko05016)	--	--
L8HUS6	217.996	190.5	188.892	178.008	170.304	158.583	1.17852	0.064811	0.236982	normal	--	--	--	--	--
L8HUT4	102.114	100.9	102.262	111.482	113.401	115.075	0.897983	0.00319009	-0.155239	normal	Molecular Function: ATPase activity (GO:0016887);	--	--	[R]	General function prediction only
L8HUU0	24.4228	26.7	25.6159	24.9977	26.9276	25.0074	0.99748	0.947304	-0.00364032	normal	Biological Process: protein folding (GO:0006457);	K12733|umr:103665441	Spliceosome (ko03040)	[O]	Posttranslational modification, protein turnover, chaperones
L8HUU5	228.952	248.9	260.899	212.984	243.974	214.596	1.10006	0.178342	0.137584	normal	Molecular Function: metal ion binding (GO:0046872);	--	--	--	--
L8HUU8	57.7907	65.9	66.0567	57.3535	67.2681	89.5589	0.885923	0.486722	-0.174747	normal	Molecular Function: mRNA binding (GO:0003729);	--	--	[J]	Translation, ribosomal structure and biogenesis
L8HUV5	179.503	179.9	175.277	197.764	193.269	192.638	0.916065	0.00177752	-0.126479	normal	Biological Process: cilium assembly (GO:0060271);	--	--	--	--
L8HUV6	202.418	206	206.037	201.292	240.011	199.551	0.958807	0.574241	-0.060688	normal	--	--	--	--	--
L8HUX6	147.542	145.8	145.224	160.872	160.346	157.465	0.916193	0.000945859	-0.126277	normal	--	--	--	[K]	Transcription
L8HUZ2	281.214	280.4	294.583	218.226	218.571	215.511	1.31257	0.00333265	0.392392	normal	Molecular Function: phosphatase activator activity (GO:0019211);	K17605|hsa:5524	Insulin resistance (ko04931)	--	--
L8HUZ4	130.155	149.4	141.593	142.527	148.457	149.231	0.956686	0.377371	-0.0638819	normal	Molecular Function: ATPase activity, coupled to transmembrane movement of substances (GO:0042626);	K05672|bta:528068	ABC transporters (ko02010)	[V]	Defense mechanisms
L8HV10	123.521	125.4	131.71	136.681	138.906	138.354	0.919532	0.0385942	-0.121028	normal	Cellular Component: meiotic spindle (GO:0072687);	--	--	[S]	Function unknown
L8HV20	234.982	218	192.22	203.308	181.787	165.598	1.17162	0.13085	0.228506	normal	--	--	--	--	--
L8HV32	248.249	237.9	250.612	220.04	228.529	233.097	1.08082	0.0283185	0.112132	normal	Cellular Component: integral component of membrane (GO:0016021);	K13523|bom:102264437	Glycerolipid metabolism (ko00561);; Glycerophospholipid metabolism (ko00564);; Phospholipase D signaling pathway (ko04072)	[I]	Lipid transport and metabolism
L8HV38	219.203	208.1	208.154	192.018	171.625	207.988	1.11165	0.171217	0.152708	normal	Cellular Component: keratin filament (GO:0045095);	--	--	--	--
L8HV45	177.392	191	184.051	176.294	152.623	145.266	1.16504	0.0923117	0.22038	normal	Molecular Function: cysteine-type endopeptidase inhibitor activity (GO:0004869);	--	--	--	--
L8HV51	166.538	178.5	169.831	146.257	151.506	145.978	1.16029	0.00998293	0.21449	normal	--	--	--	[Q]	Secondary metabolites biosynthesis, transport and catabolism
L8HV53	113.571	101.2	87.8403	516.484	297.829	268.27	0.279527	0.0786441	-1.83894	normal	Cellular Component: keratin filament (GO:0045095);	--	--	--	--
L8HV61	58.1927	67.5	90.059	68.4412	85.3554	105.925	0.830702	0.366875	-0.267596	normal	Molecular Function: NAD+ binding (GO:0070403);	K00022|oas:101122862	Fatty acid elongation (ko00062);; Fatty acid degradation (ko00071);; Valine, leucine and isoleucine degradation (ko00280);; Lysine degradation (ko00310);; Tryptophan metabolism (ko00380);; Butanoate metabolism (ko00650);; Fatty acid metabolism (ko01212)	[I]	Lipid transport and metabolism
L8HV64	130.155	148.1	141.593	138.394	135.044	148.926	0.994042	0.906801	-0.008622	normal	Biological Process: fructose 6-phosphate metabolic process (GO:0006002);	K00850|bta:508683	Glycolysis / Gluconeogenesis (ko00010);; Pentose phosphate pathway (ko00030);; Fructose and mannose metabolism (ko00051);; Galactose metabolism (ko00052);; Carbon metabolism (ko01200);; Biosynthesis of amino acids (ko01230);; RNA degradation (ko03018);; AMPK signaling pathway (ko04152);; Central carbon metabolism in cancer (ko05230)	[G]	Carbohydrate transport and metabolism
L8HV72	25.8299	32.7	55.5683	42.738	55.2778	66.6863	0.692756	0.21569	-0.529581	normal	--	--	--	[R]	General function prediction only
L8HV74	263.425	238.2	214.306	241.006	193.675	190.3	1.14552	0.235508	0.196008	normal	--	--	--	--	--
L8HV77	190.96	179.3	181.833	191.716	191.745	190.707	0.961554	0.172179	-0.0565597	normal	--	--	--	[R]	General function prediction only
L8HV80	188.85	193.6	200.994	218.024	224.871	221.305	0.878416	0.00600132	-0.187023	normal	Biological Process: spermatid development (GO:0007286);	--	--	--	--
L8HV87	113.973	120.3	119.406	123.678	132.301	127.172	0.923083	0.0396387	-0.115468	normal	Cellular Component: cytosolic large ribosomal subunit (GO:0022625);	K02937|nle:100593115	Ribosome (ko03010)	[J]	Translation, ribosomal structure and biogenesis
L8HVB2	208.046	199.4	204.725	186.273	178.027	186.844	1.11073	0.00613709	0.151509	normal	Biological Process: valine catabolic process (GO:0006574);	K05605|bta:535883	Valine, leucine and isoleucine degradation (ko00280);; beta-Alanine metabolism (ko00410);; Propanoate metabolism (ko00640);; Carbon metabolism (ko01200)	[I]	Lipid transport and metabolism
L8HVB4	8.04044	9.3	9.37905	9.17253	10.8726	11.8937	0.836581	0.147219	-0.257423	normal	Molecular Function: calcium ion binding (GO:0005509);	--	--	--	--
L8HVC0	124.828	131.7	133.223	198.268	198.858	210.733	0.641187	0.000314156	-0.641183	normal	--	--	--	--	--
L8HVC5	251.465	247.9	233.972	296.646	260.334	324.587	0.831856	0.107797	-0.265594	normal	--	--	--	--	--
L8HVD5	333.477	301.6	315.156	231.329	217.046	214.596	1.43329	0.00233414	0.519335	normal	Biological Process: proteolysis (GO:0006508);	K03031|chx:102176723	Proteasome (ko03050);; Epstein-Barr virus infection (ko05169)	--	--
L8HVE5	20.6036	24.1	22.8929	24.6953	33.9389	31.4117	0.75069	0.0994998	-0.41371	normal	--	--	--	--	--
L8HVH0	85.4297	73.4	66.3593	86.6855	79.7666	83.4595	0.901074	0.274261	-0.150282	normal	Biological Process: negative regulation of amyloid precursor protein biosynthetic process (GO:0042985);	--	--	--	--
L8HVH7	162.316	160	168.319	171.859	172.032	180.643	0.935374	0.0427239	-0.096384	normal	--	K15622|chx:102176732	Transcriptional misregulation in cancer (ko05202)	--	--
L8HVI6	116.184	119	125.457	119.949	125.899	130.526	0.958201	0.27197	-0.0616	normal	--	--	--	--	--
L8HVI9	122.516	130.5	127.071	134.463	143.682	143.437	0.901575	0.0249508	-0.14948	normal	--	--	--	--	--
L8HVJ7	306.642	262.2	278.85	252.396	251.29	262.679	1.10612	0.16418	0.145509	normal	Molecular Function: transmembrane transporter activity (GO:0022857);	--	--	[R]	General function prediction only
L8HVK4	157.392	160.7	161.36	181.636	177.112	182.066	0.886536	0.000703279	-0.173748	normal	--	--	--	[R]	General function prediction only
L8HVK7	262.922	236.2	236.09	178.814	176.909	182.981	1.36478	0.0151625	0.448669	normal	Molecular Function: phosphatase activity (GO:0016791);	--	--	[F]	Nucleotide transport and metabolism
L8HVL1	250.259	242.5	270.177	224.576	211.153	214.799	1.1728	0.0282955	0.229951	normal	Biological Process: pentose-phosphate shunt, non-oxidative branch (GO:0009052);	K01807|bom:102278286	Pentose phosphate pathway (ko00030);; Carbon metabolism (ko01200);; Biosynthesis of amino acids (ko01230)	[G]	Carbohydrate transport and metabolism
L8HVL6	18.9955	21.9	18.9598	18.6475	20.5259	19.7212	1.01631	0.792036	0.0233436	normal	--	--	--	[S]	Function unknown
L8HVL9	254.681	236.8	226.106	165.106	194.793	180.338	1.32828	0.00780687	0.409562	normal	Biological Process: negative regulation of mast cell proliferation (GO:0070667);	K01513|bom:102266801	Purine metabolism (ko00230);; Starch and sucrose metabolism (ko00500);; Nicotinate and nicotinamide metabolism (ko00760);; Pantothenate and CoA biosynthesis (ko00770)	[R]	General function prediction only
L8HVM3	90.254	105.6	104.178	102.511	111.064	113.753	0.916612	0.20981	-0.125617	normal	Biological Process: actin filament capping (GO:0051693);	--	--	--	--
L8HVM6	216.489	215.9	214.306	204.719	192.659	193.553	1.09437	0.0377097	0.130096	normal	Cellular Component: cytosol (GO:0005829);	--	--	[O]	Posttranslational modification, protein turnover, chaperones
L8HVM8	116.988	119.3	121.423	232.841	232.593	215.714	0.52516	0.00183289	-0.929172	normal	Cellular Component: membrane (GO:0016020);	--	--	--	--
L8HVN3	162.115	171.8	173.966	144.039	157.603	142.928	1.14241	0.02658	0.192082	normal	Molecular Function: lyase activity (GO:0016829);	K01763|bom:102272614	Selenocompound metabolism (ko00450)	[E]	Amino acid transport and metabolism
L8HVQ3	177.292	174.3	160.755	143.938	129.456	139.879	1.23973	0.00829976	0.310027	normal	Cellular Component: ribosome (GO:0005840);	K02947|bom:102278663	Ribosome (ko03010)	--	--
L8HVR1	169.251	216.5	208.154	203.912	211.458	194.264	0.974199	0.760237	-0.0377112	normal	Molecular Function: metal ion binding (GO:0046872);	K01759|bom:102284189	Pyruvate metabolism (ko00620)	[Q]	Secondary metabolites biosynthesis, transport and catabolism
L8HVT2	236.188	228.1	235.384	246.953	243.568	270.71	0.919133	0.128558	-0.121654	normal	--	--	--	--	--
L8HVT7	167.844	163.5	163.074	113.699	112.689	111.822	1.46187	0.000244878	0.547814	normal	Molecular Function: heat shock protein binding (GO:0031072);	K09571|bom:102286524	Estrogen signaling pathway (ko04915)	[O]	Posttranslational modification, protein turnover, chaperones
L8HVV9	198.096	189.2	186.472	155.933	161.667	152.382	1.22083	0.00187327	0.287861	normal	Molecular Function: WW domain binding (GO:0050699);	--	--	[K]	Transcription
L8HVW1	266.641	243	238.712	301.887	266.431	298.258	0.863574	0.0539385	-0.211608	normal	Molecular Function: metal ion binding (GO:0046872);	--	--	--	--
L8HVY1	106.837	115.3	112.044	173.27	175.791	191.723	0.617957	0.00255681	-0.694421	normal	Biological Process: sperm capacitation (GO:0048240);	--	--	--	--
L8HVY8	209.655	237.4	232.661	220.342	227.919	229.437	1.00298	0.946291	0.00428632	normal	Molecular Function: metalloendopeptidase activity (GO:0004222);	--	--	--	--
L8HVY9	0.301517	0.3	0.2017	0.201594	0.203227	0.203312	1.32079	0.187726	0.401402	normal	Biological Process: positive regulation of interferon-gamma-mediated signaling pathway (GO:0060335);	--	--	--	--
L8HW00	192.066	189.9	181.732	153.615	149.372	158.38	1.2218	0.00130345	0.289008	normal	Molecular Function: flavin adenine dinucleotide binding (GO:0050660);	K04727|bta:535714	Apoptosis (ko04210)	[I]	Lipid transport and metabolism
L8HW02	85.3292	95.3	82.2936	89.1046	114.01	90.1688	0.896479	0.346914	-0.157658	normal	Biological Process: neuromuscular process controlling balance (GO:0050885);	K01279|bom:102279785	Lysosome (ko04142)	[O]	Posttranslational modification, protein turnover, chaperones
L8HW14	204.428	201	202.305	160.167	155.977	150.044	1.30362	0.00171554	0.382528	normal	Molecular Function: unfolded protein binding (GO:0051082);	--	--	[O]	Posttranslational modification, protein turnover, chaperones
L8HW20	145.431	148.6	150.872	154.421	160.448	159.396	0.938089	0.0167748	-0.0922035	normal	Molecular Function: NAD binding (GO:0051287);	K10705|bom:102272712	Glycolysis / Gluconeogenesis (ko00010)	[G]	Carbohydrate transport and metabolism
L8HW39	188.347	191.5	193.43	117.529	116.856	115.786	1.63714	0.000103533	0.711174	normal	Molecular Function: NAD binding (GO:0051287);	K00031|bom:102285206	Citrate cycle (TCA cycle) (ko00020);; Glutathione metabolism (ko00480);; Carbon metabolism (ko01200);; 2-Oxocarboxylic acid metabolism (ko01210);; Biosynthesis of amino acids (ko01230);; Peroxisome (ko04146)	[C]	Energy production and conversion
L8HW41	107.541	103.9	105.59	59.1679	59.6471	60.3836	1.76916	0.000152574	0.823064	normal	Molecular Function: unfolded protein binding (GO:0051082);	--	--	[O]	Posttranslational modification, protein turnover, chaperones
L8HW48	215.082	212.6	208.86	264.088	250.477	280.469	0.800647	0.0220835	-0.320761	normal	--	--	--	--	--
L8HW49	210.861	180.6	210.575	139.503	137.788	141.81	1.43649	0.0247655	0.52255	normal	Biological Process: negative regulation of G1/S transition of mitotic cell cycle (GO:2000134);	K14365|bom:102268388	Jak-STAT signaling pathway (ko04630)	--	--
L8HW65	49.9512	55.3	50.0216	64.8125	68.3859	65.3648	0.781982	0.00427344	-0.354793	normal	Cellular Component: keratin filament (GO:0045095);	--	--	--	--
L8HW69	132.667	152.6	159.948	165.106	190.729	215.612	0.779103	0.0825469	-0.360115	normal	Biological Process: microtubule-based process (GO:0007017);	K07375|shr:100934059	Phagosome (ko04145);; Gap junction (ko04540)	--	--
L8HW75	201.514	191.1	199.986	194.034	186.258	188.063	1.04266	0.120811	0.060263	normal	Molecular Function: isomerase activity (GO:0016853);	K13239|bta:505355	Fatty acid degradation (ko00071);; Peroxisome (ko04146)	[I]	Lipid transport and metabolism
L8HW76	139.803	149.3	128.584	386.658	282.689	287.585	0.436486	0.0304943	-1.19599	normal	Cellular Component: keratin filament (GO:0045095);	--	--	--	--
L8HW79	80.4044	82.2	78.5621	77.4122	77.7343	79.2916	1.0287	0.154904	0.0408227	normal	Biological Process: protein homooligomerization (GO:0051260);	K05634|bom:102278930	Prion diseases (ko05020)	[J]	Translation, ribosomal structure and biogenesis
L8HW81	174.076	173.6	175.277	150.994	155.57	152.484	1.13921	0.001563	0.188035	normal	Biological Process: glycolytic process (GO:0006096);	K01810|bom:102278570	Glycolysis / Gluconeogenesis (ko00010);; Pentose phosphate pathway (ko00030);; Starch and sucrose metabolism (ko00500);; Amino sugar and nucleotide sugar metabolism (ko00520);; Carbon metabolism (ko01200)	[G]	Carbohydrate transport and metabolism
L8HW89	62.2129	63.4	66.1576	155.631	117.16	130.12	0.475963	0.023822	-1.07108	normal	Cellular Component: keratin filament (GO:0045095);	--	--	--	--
L8HW91	194.277	180.3	178.101	199.175	194.691	192.536	0.942489	0.144745	-0.0854523	normal	--	--	--	[K]	Transcription
L8HWA2	165.131	175	178.706	176.596	177.214	172.917	0.98502	0.590463	-0.0217753	normal	Molecular Function: metal ion binding (GO:0046872);	K01900|bom:102280919	Citrate cycle (TCA cycle) (ko00020);; Propanoate metabolism (ko00640);; Carbon metabolism (ko01200)	[C]	Energy production and conversion
L8HWA9	84.6256	96	95.1015	101.2	107.71	109.178	0.866824	0.0393856	-0.206189	normal	Biological Process: spindle assembly (GO:0051225);	K07375|bom:102278004	Phagosome (ko04145);; Gap junction (ko04540)	--	--
L8HWB6	19.096	20.9	19.9683	23.1833	24.184	21.7544	0.867518	0.0289019	-0.205034	normal	Molecular Function: GTP binding (GO:0005525);	K07897|bom:102270065	Endocytosis (ko04144);; Phagosome (ko04145);; Salmonella infection (ko05132);; Amoebiasis (ko05146);; Tuberculosis (ko05152)	[R]	General function prediction only
L8HWB7	163.321	160.1	164.688	171.053	170.609	168.444	0.956879	0.0157959	-0.0635911	normal	Molecular Function: ATP binding (GO:0005524);	--	--	[O]	Posttranslational modification, protein turnover, chaperones
L8HWB8	120.607	91.7	89.3531	431.815	254.643	258.206	0.31933	0.0631359	-1.64688	normal	Cellular Component: keratin filament (GO:0045095);	--	--	--	--
L8HWD4	133.17	140.7	144.417	138.495	147.136	153.602	0.952311	0.276772	-0.0704955	normal	Biological Process: phosphate-containing compound metabolic process (GO:0006796);	K01507|chx:102172978	Oxidative phosphorylation (ko00190)	[CP]	Energy production and conversion;; Inorganic ion transport and metabolism
L8HWE9	3.7187	4.3	3.93315	4.03188	4.16615	4.06624	0.974526	0.60564	-0.0372275	normal	Biological Process: sensory perception of light stimulus (GO:0050953);	K13758|umr:103662672	Purine metabolism (ko00230)	--	--
L8HWF2	111.963	123.7	125.861	125.19	137.788	138.15	0.901268	0.0951567	-0.149973	normal	--	--	--	--	--
L8HWH5	137.09	135.2	154.603	144.442	150.185	158.482	0.942142	0.312333	-0.0859838	normal	Molecular Function: sn-glycerol-3-phosphate:ubiquinone-8 oxidoreductase activity (GO:0052591);	K00111|bta:504948	Glycerophospholipid metabolism (ko00564)	[C]	Energy production and conversion
L8HWI5	123.622	122.1	126.668	121.36	121.631	124.427	1.01353	0.380126	0.0193899	normal	Molecular Function: calcium ion binding (GO:0005509);	--	--	[T]	Signal transduction mechanisms
L8HWI8	120.607	126.5	125.457	111.986	121.225	123.512	1.04441	0.275163	0.0626864	normal	Molecular Function: zinc ion binding (GO:0008270);	--	--	--	--
L8HWJ0	11.6586	13.1	12.3037	20.2602	22.1517	20.7378	0.586896	0.000402813	-0.768824	normal	Cellular Component: integral component of membrane (GO:0016021);	K02273|bta:100300759	Oxidative phosphorylation (ko00190);; Cardiac muscle contraction (ko04260);; Non-alcoholic fatty liver disease (NAFLD) (ko04932);; Alzheimer's disease (ko05010);; Parkinson's disease (ko05012);; Huntington's disease (ko05016)	--	--
L8HWK8	231.665	216.4	195.346	239.393	232.898	234.622	0.910171	0.178484	-0.135791	normal	--	--	--	--	--
L8HWM4	263.626	271.1	263.824	223.568	225.684	207.988	1.21501	0.0060993	0.280963	normal	--	--	--	--	--
L8HWP6	152.969	145.8	156.317	161.074	162.074	160.21	0.941513	0.0893196	-0.0869472	normal	Cellular Component: integral component of membrane (GO:0016021);	--	--	--	--
L8HWR0	166.839	161.5	149.157	232.438	161.769	151.671	0.874732	0.465946	-0.193088	normal	Biological Process: positive regulation of cell motility (GO:2000147);	K14736|bom:102276879	HIF-1 signaling pathway (ko04066);; Mineral absorption (ko04978)	--	--
L8HWR8	153.472	156.6	146.333	162.686	159.94	159.092	0.947454	0.0956849	-0.0778725	normal	--	--	--	--	--
L8HWS9	159.804	160.6	143.913	190.204	194.488	188.877	0.809522	0.0149298	-0.304858	normal	Biological Process: positive regulation of monocyte chemotaxis (GO:0090026);	K01062|bom:102279212	Ether lipid metabolism (ko00565)	[R]	General function prediction only
L8HWW1	212.268	188.3	189.295	206.332	196.724	194.773	0.986677	0.779201	-0.0193507	normal	Biological Process: ubiquitin-dependent protein catabolic process (GO:0006511);	K03872|xtr:549174	Ubiquitin mediated proteolysis (ko04120)	--	--
L8HWW3	107.34	108.8	106.8	118.235	119.091	115.278	0.915872	0.00473052	-0.126782	normal	Biological Process: regulation of transcription, DNA-templated (GO:0006355);	--	--	--	--
L8HWY2	87.0378	94.3	93.8913	87.5927	91.0457	87.2208	1.03524	0.323846	0.0499709	normal	Biological Process: negative regulation of reactive oxygen species metabolic process (GO:2000378);	K00844|bta:788926	Glycolysis / Gluconeogenesis (ko00010);; Fructose and mannose metabolism (ko00051);; Galactose metabolism (ko00052);; Starch and sucrose metabolism (ko00500);; Amino sugar and nucleotide sugar metabolism (ko00520);; Butirosin and neomycin biosynthesis (ko00524);; Carbon metabolism (ko01200);; HIF-1 signaling pathway (ko04066);; Insulin signaling pathway (ko04910);; Type II diabetes mellitus (ko04…	[G]	Carbohydrate transport and metabolism
L8HWY3	8.14095	10.9	9.37905	9.67652	10.3646	9.35235	0.966882	0.732746	-0.048588	normal	Molecular Function: metal ion binding (GO:0046872);	--	--	--	--
L8HWY9	148.949	143.9	150.367	158.655	165.935	180.236	0.87796	0.0725108	-0.187773	normal	--	--	--	[K]	Transcription
L8HWZ2	136.889	133.8	134.635	122.166	127.22	130.018	1.06832	0.0488195	0.0953376	normal	Cellular Component: membrane (GO:0016020);	--	--	[O]	Posttranslational modification, protein turnover, chaperones
L8HWZ5	114.375	117.6	115.171	125.996	126.001	130.018	0.908723	0.00303773	-0.138087	normal	Biological Process: retinoic acid catabolic process (GO:0034653);	--	--	--	--
L8HX04	165.231	161.6	164.789	184.358	180.872	184.709	0.893954	0.000323734	-0.161727	normal	Molecular Function: ATP binding (GO:0005524);	--	--	[O]	Posttranslational modification, protein turnover, chaperones
L8HX15	32.6643	43.2	44.7774	46.5682	52.5342	55.6058	0.779801	0.0780565	-0.358821	normal	Molecular Function: peptidase inhibitor activity (GO:0030414);	--	--	--	--
L8HX18	164.729	162.3	156.116	181.838	190.627	168.342	0.893376	0.0820939	-0.16266	normal	--	--	--	--	--
L8HX21	143.22	163.3	172.05	172.061	173.454	174.34	0.920585	0.247693	-0.119377	normal	Cellular Component: sarcoplasmic reticulum membrane (GO:0033017);	K05853|bta:512313	Calcium signaling pathway (ko04020);; cGMP-PKG signaling pathway (ko04022);; Pancreatic secretion (ko04972);; Alzheimer's disease (ko05010)	[P]	Inorganic ion transport and metabolism
L8HX43	122.617	122	122.734	126.803	128.338	124.63	0.967297	0.0557862	-0.047969	normal	Cellular Component: integral component of membrane (GO:0016021);	--	--	--	--
L8HX45	192.971	182.9	187.581	188.491	187.477	188.673	0.997894	0.904517	-0.00304195	normal	Molecular Function: calcium ion binding (GO:0005509);	--	--	--	--
L8HX59	235.585	242	247.486	276.688	268.666	266.135	0.893506	0.00361846	-0.16245	normal	Molecular Function: pyridoxal phosphate binding (GO:0030170);	--	--	[E]	Amino acid transport and metabolism
L8HX60	134.175	134.4	132.819	141.721	146.933	139.777	0.936894	0.0456842	-0.0940419	normal	Cellular Component: integral component of membrane (GO:0016021);	--	--	--	--
L8HX64	160.005	173.9	158.032	158.655	163.598	153.907	1.03313	0.423118	0.047028	normal	Molecular Function: ubiquitin protein ligase binding (GO:0031625);	--	--	--	--
L8HX80	142.818	137.8	142.703	135.37	135.248	141.81	1.02641	0.258276	0.0376097	normal	Molecular Function: NAD binding (GO:0051287);	K00030|chx:102181902	Citrate cycle (TCA cycle) (ko00020);; Carbon metabolism (ko01200);; 2-Oxocarboxylic acid metabolism (ko01210);; Biosynthesis of amino acids (ko01230)	[CE]	Energy production and conversion;; Amino acid transport and metabolism
L8HX88	163.723	174.7	171.243	142.829	153.03	148.214	1.14771	0.00770775	0.198755	normal	Molecular Function: ubiquitin-protein transferase activity (GO:0004842);	K10615|bta:533336	Ubiquitin mediated proteolysis (ko04120)	[DZ]	Cell cycle control, cell division, chromosome partitioning;; Cytoskeleton
L8HXA0	176.99	180.2	182.438	171.758	171.828	166.309	1.05831	0.0154818	0.0817624	normal	--	--	--	[IQR]	Lipid transport and metabolism;; Secondary metabolites biosynthesis, transport and catabolism;; General function prediction only
L8HXB3	85.7312	83.6	71.6035	69.4492	71.1295	72.7856	1.12922	0.16671	0.175323	normal	Molecular Function: phosphatidylinositol-3,4-bisphosphate 3-phosphatase activity (GO:0051800);	K01110|bta:540786	Inositol phosphate metabolism (ko00562);; EGFR tyrosine kinase inhibitor resistance (ko01521);; FoxO signaling pathway (ko04068);; Phosphatidylinositol signaling system (ko04070);; Sphingolipid signaling pathway (ko04071);; p53 signaling pathway (ko04115);; mTOR signaling pathway (ko04150);; PI3K-Akt signaling pathway (ko04151);; Focal adhesion (ko04510);; Tight junction (ko04530);; Insulin resis…	[T]	Signal transduction mechanisms
L8HXB8	157.794	171.5	173.361	151.095	153.741	166.411	1.06665	0.199342	0.093085	normal	Molecular Function: GTP binding (GO:0005525);	--	--	[O]	Posttranslational modification, protein turnover, chaperones
L8HXC4	241.816	212.8	186.875	215.403	195.911	200.364	1.04874	0.605181	0.0686572	normal	Molecular Function: peroxiredoxin activity (GO:0051920);	--	--	[P]	Inorganic ion transport and metabolism
L8HXD0	119.903	127.1	126.466	124.081	133.927	128.29	0.966791	0.310718	-0.0487243	normal	Molecular Function: DNA binding (GO:0003677);	--	--	[P]	Inorganic ion transport and metabolism
L8HXD4	101.611	99.3	74.5281	199.276	171.016	151.467	0.527905	0.0116022	-0.921649	normal	Cellular Component: extracellular region (GO:0005576);	--	--	--	--
L8HXD7	203.222	191.3	187.783	174.48	167.357	174.035	1.12878	0.0252041	0.174761	normal	Molecular Function: N-acylneuraminate-9-phosphate synthase activity (GO:0047444);	K05304|bom:102266035	Amino sugar and nucleotide sugar metabolism (ko00520)	[M]	Cell wall/membrane/envelope biogenesis
L8HXD9	158.698	164.8	174.571	168.634	162.988	152.179	1.02949	0.516072	0.0419349	normal	Molecular Function: dipeptidase activity (GO:0016805);	--	--	[E]	Amino acid transport and metabolism
L8HXE2	173.171	175.7	172.05	122.166	126.814	119.141	1.41508	0.000320371	0.500887	normal	Biological Process: SNARE complex disassembly (GO:0035494);	K06027|bta:504457	Synaptic vesicle cycle (ko04721);; GABAergic synapse (ko04727);; Vasopressin-regulated water reabsorption (ko04962)	[O]	Posttranslational modification, protein turnover, chaperones
L8HXE3	220.71	216.9	201.599	221.653	210.137	209.005	0.997527	0.944689	-0.00357262	normal	Cellular Component: mitochondrial respiratory chain complex I (GO:0005747);	--	--	--	--
L8HXE6	179	156.5	157.124	169.843	168.17	171.595	0.966672	0.524977	-0.0489011	normal	Molecular Function: lysozyme activity (GO:0003796);	--	--	--	--
L8HXF4	160.608	170.1	156.822	192.119	189.306	182.066	0.865195	0.008364	-0.208903	normal	--	--	--	--	--
L8HXF6	192.569	177.5	169.63	167.122	159.127	163.056	1.10299	0.118122	0.141421	normal	Molecular Function: metal ion binding (GO:0046872);	K13755|bom:102275745	Purine metabolism (ko00230);; Calcium signaling pathway (ko04020);; Olfactory transduction (ko04740);; Taste transduction (ko04742);; Renin secretion (ko04924);; Morphine addiction (ko05032)	--	--
L8HXG4	208.348	197.6	172.756	190.809	170.203	173.832	1.08201	0.313569	0.11371	normal	--	--	--	[O]	Posttranslational modification, protein turnover, chaperones
L8HXJ1	144.024	149.5	135.542	138.999	140.43	130.425	1.04688	0.283525	0.0660936	normal	Molecular Function: flavin adenine dinucleotide binding (GO:0050660);	K11538|bom:102269864	Valine, leucine and isoleucine degradation (ko00280)	[I]	Lipid transport and metabolism
L8HXK3	142.617	141.7	136.45	158.453	161.261	157.16	0.882345	0.00239714	-0.180584	normal	Cellular Component: myosin complex (GO:0016459);	K10352|bom:102280825	Tight junction (ko04530)	--	--
L8HXL6	254.279	239.4	263.723	288.38	269.987	275.793	0.907981	0.0492232	-0.139266	normal	--	--	--	--	--
L8HXM4	112.265	121.7	115.07	106.24	117.973	118.836	1.01745	0.709028	0.0249542	normal	Cellular Component: integral component of membrane (GO:0016021);	--	--	--	--
L8HXM5	249.153	235.3	231.35	246.55	241.23	238.485	0.985595	0.599291	-0.0209333	normal	Molecular Function: nucleobase-containing compound kinase activity (GO:0019205);	K18533|bta:504511	Purine metabolism (ko00230);; Pyrimidine metabolism (ko00240)	[F]	Nucleotide transport and metabolism
L8HXM8	123.521	109.6	90.4624	85.3751	79.9698	72.989	1.35769	0.0831188	0.441155	normal	Cellular Component: integral component of membrane (GO:0016021);	K06460|bom:102285581	Hematopoietic cell lineage (ko04640)	--	--
L8HXP6	181.513	135.1	154.3	131.943	139.312	154.11	1.10708	0.387474	0.146758	normal	Biological Process: neutrophil migration (GO:1990266);	--	--	--	--
L8HXP8	101.913	103.5	105.489	105.736	109.743	112.838	0.946956	0.087361	-0.0786302	normal	Biological Process: glycolytic process (GO:0006096);	K01803|bom:102282510	Glycolysis / Gluconeogenesis (ko00010);; Fructose and mannose metabolism (ko00051);; Inositol phosphate metabolism (ko00562);; Carbon metabolism (ko01200);; Biosynthesis of amino acids (ko01230)	[G]	Carbohydrate transport and metabolism
L8HXQ0	57.7907	68.4	67.4686	63.7038	68.2843	64.9581	0.983311	0.786541	-0.0242805	normal	Cellular Component: recycling endosome membrane (GO:0055038);	--	--	--	--
L8HXR6	257.395	223.3	217.231	230.725	218.367	213.782	1.05288	0.457842	0.0743376	normal	Molecular Function: calcium ion binding (GO:0005509);	--	--	--	--
L8HXT3	7.43741	6.6	6.2527	8.16456	9.34844	8.13247	0.791177	0.0292484	-0.337928	normal	Cellular Component: terminal web (GO:1990357);	K05699|ssc:100513412	Focal adhesion (ko04510);; Adherens junction (ko04520);; Tight junction (ko04530);; Leukocyte transendothelial migration (ko04670);; Regulation of actin cytoskeleton (ko04810);; Amoebiasis (ko05146);; Viral carcinogenesis (ko05203);; Systemic lupus erythematosus (ko05322);; Arrhythmogenic right ventricular cardiomyopathy (ARVC) (ko05412)	--	--
L8HXU1	147.442	158.9	157.427	196.151	199.874	176.78	0.809645	0.020786	-0.304638	normal	Cellular Component: cytosol (GO:0005829);	K12893|umr:103671593	Spliceosome (ko03040);; Herpes simplex infection (ko05168)	[J]	Translation, ribosomal structure and biogenesis
L8HXU6	187.242	197.1	193.834	167.827	178.027	167.936	1.12532	0.00904201	0.17033	normal	Cellular Component: mitochondrial membrane (GO:0031966);	--	--	--	--
L8HXV2	132.466	127.8	125.054	159.058	162.48	142.522	0.830325	0.0390024	-0.268251	normal	--	--	--	--	--
L8HXV4	119.3	136.3	125.256	198.066	199.366	180.948	0.658488	0.00119736	-0.602772	normal	Cellular Component: keratin filament (GO:0045095);	--	--	--	--
L8HXV6	90.656	104.4	107.708	136.882	133.825	129.103	0.757268	0.0139156	-0.401124	normal	Molecular Function: growth factor activity (GO:0008083);	K02582|bom:102287477	MAPK signaling pathway (ko04010);; Ras signaling pathway (ko04014);; Rap1 signaling pathway (ko04015);; PI3K-Akt signaling pathway (ko04151);; Apoptosis (ko04210);; Neurotrophin signaling pathway (ko04722);; Inflammatory mediator regulation of TRP channels (ko04750)	--	--
L8HXV9	48.8457	49.3	52.442	143.031	107.812	110.093	0.417214	0.0243991	-1.26114	normal	Cellular Component: keratin filament (GO:0045095);	--	--	--	--
L8HXW6	329.055	272.3	214.911	290.094	201.296	226.184	1.13753	0.481598	0.185911	normal	Cellular Component: keratin filament (GO:0045095);	--	--	--	--
L8HXY5	83.7211	92.1	91.1684	153.816	153.132	137.947	0.600118	0.00206936	-0.736682	normal	Biological Process: establishment of protein localization to chromatin (GO:0071169);	--	--	--	--
L8HXZ2	169.653	179.4	169.831	160.167	159.33	156.652	1.08975	0.036852	0.124003	normal	Molecular Function: chaperone binding (GO:0051087);	--	--	[O]	Posttranslational modification, protein turnover, chaperones
L8HXZ4	115.481	122.3	136.349	144.745	155.265	151.976	0.827748	0.0334339	-0.272737	normal	--	--	--	--	--
L8HY19	156.99	170.5	168.823	167.222	171.524	166.004	0.983284	0.587742	-0.0243205	normal	Biological Process: prolyl-tRNA aminoacylation (GO:0006433);	K01881|bom:102283801	Aminoacyl-tRNA biosynthesis (ko00970)	[J]	Translation, ribosomal structure and biogenesis
L8HY47	188.749	186.7	183.85	191.716	184.733	185.624	0.995064	0.744191	-0.0071384	normal	Molecular Function: 4 iron, 4 sulfur cluster binding (GO:0051539);	K00235|bta:286840	Citrate cycle (TCA cycle) (ko00020);; Oxidative phosphorylation (ko00190);; Carbon metabolism (ko01200);; Non-alcoholic fatty liver disease (NAFLD) (ko04932);; Alzheimer's disease (ko05010);; Parkinson's disease (ko05012);; Huntington's disease (ko05016)	[C]	Energy production and conversion
L8HY57	177.895	183	179.513	190.809	180.669	179.016	0.981678	0.467912	-0.0266779	normal	Biological Process: carbohydrate metabolic process (GO:0005975);	K01204|bom:102280167	Glycosphingolipid biosynthesis - globo series (ko00603);; Lysosome (ko04142)	[G]	Carbohydrate transport and metabolism
L8HY69	186.639	162.3	200.187	165.912	183.108	151.671	1.09674	0.325239	0.133219	normal	Biological Process: ATP synthesis coupled proton transport (GO:0015986);	K02140|phd:102326838	Oxidative phosphorylation (ko00190)	--	--
L8HY74	329.156	306.8	348.638	251.993	197.537	178.609	1.56748	0.0165034	0.648445	normal	--	--	--	--	--
L8HY76	104.827	115.2	116.482	134.665	167.256	169.664	0.713571	0.0462872	-0.486871	normal	Molecular Function: DNA binding transcription factor activity (GO:0003700);	--	--	--	--
L8HY91	142.718	141.6	135.24	118.134	111.978	105.519	1.25006	0.00504978	0.321993	normal	Biological Process: lipid transport (GO:0006869);	--	--	--	--
L8HY95	108.646	106.2	103.875	119.646	117.973	117.311	0.897984	0.00458281	-0.155238	normal	Biological Process: translation (GO:0006412);	K02903|phd:102333956	Ribosome (ko03010)	--	--
L8HY97	330.06	264.2	224.089	318.821	245.498	231.064	1.02887	0.861575	0.0410655	normal	Cellular Component: synapse (GO:0045202);	K15293|bom:102286324	Synaptic vesicle cycle (ko04721)	--	--
L8HYB5	182.92	176.7	171.142	158.755	150.693	158.583	1.13403	0.00965715	0.181461	normal	Molecular Function: protein domain specific binding (GO:0019904);	K16197|bom:102278832	Cell cycle (ko04110);; Oocyte meiosis (ko04114);; PI3K-Akt signaling pathway (ko04151);; Hippo signaling pathway (ko04390);; Hepatitis B (ko05161);; Epstein-Barr virus infection (ko05169);; Viral carcinogenesis (ko05203)	--	--
L8HYE1	208.448	197.8	203.717	191.111	198.35	181.557	1.06821	0.0993447	0.0951904	normal	Biological Process: Arp2/3 complex-mediated actin nucleation (GO:0034314);	K05755|bom:102267918	Endocytosis (ko04144);; Fc gamma R-mediated phagocytosis (ko04666);; Regulation of actin cytoskeleton (ko04810);; Bacterial invasion of epithelial cells (ko05100);; Salmonella infection (ko05132)	--	--
L8HYG6	34.4734	57.8	80.1757	70.054	136.264	162.954	0.466997	0.125576	-1.09851	normal	Molecular Function: hydrolase activity (GO:0016787);	--	--	[I]	Lipid transport and metabolism
L8HYG7	114.275	120.5	119.003	128.919	131.285	124.122	0.920515	0.0230855	-0.119487	normal	--	--	--	--	--
L8HYG9	182.518	196	191.413	141.116	151.404	166.614	1.24132	0.0209639	0.311872	normal	Biological Process: adipose tissue development (GO:0060612);	K19366|bom:102276224	Endocytosis (ko04144)	--	--
L8HYI7	174.779	182.9	174.672	142.426	147.441	134.694	1.25388	0.00204684	0.326405	normal	Cellular Component: proteasome core complex, alpha-subunit complex (GO:0019773);	K02731|bta:614703	Proteasome (ko03050)	[O]	Posttranslational modification, protein turnover, chaperones
L8HYJ7	121.712	127.2	124.449	145.753	147.746	144.86	0.851726	0.00110251	-0.231539	normal	Cellular Component: sperm principal piece (GO:0097228);	K00850|bom:102285285	Glycolysis / Gluconeogenesis (ko00010);; Pentose phosphate pathway (ko00030);; Fructose and mannose metabolism (ko00051);; Galactose metabolism (ko00052);; Carbon metabolism (ko01200);; Biosynthesis of amino acids (ko01230);; RNA degradation (ko03018);; AMPK signaling pathway (ko04152);; Central carbon metabolism in cancer (ko05230)	[G]	Carbohydrate transport and metabolism
L8HYJ8	162.417	177.5	181.833	157.546	169.39	155.737	1.08096	0.154705	0.112313	normal	Molecular Function: protein-disulfide reductase activity (GO:0047134);	--	--	--	--
L8HYL0	84.2236	72.2	69.889	467.799	316.628	307.509	0.207258	0.0301772	-2.2705	normal	Cellular Component: keratin filament (GO:0045095);	--	--	--	--
L8HYL1	170.859	212.5	204.423	256.831	257.59	241.636	0.777431	0.0337416	-0.363214	normal	Molecular Function: transferase activity, transferring glycosyl groups (GO:0016757);	K07969|bom:102279871	Glycosaminoglycan biosynthesis - keratan sulfate (ko00533);; Glycosphingolipid biosynthesis - lacto and neolacto series (ko00601)	[G]	Carbohydrate transport and metabolism
L8HYN6	203.122	205.6	213.096	188.39	187.07	180.338	1.11878	0.00535226	0.161931	normal	Biological Process: nitrate assimilation (GO:0042128);	K00387|bta:509837	Sulfur metabolism (ko00920)	[C]	Energy production and conversion
L8HYP2	101.41	115.1	124.55	118.84	138.499	114.871	0.91631	0.354858	-0.126093	normal	Molecular Function: transferase activity, transferring glycosyl groups (GO:0016757);	K05948|bom:102286691	Other types of O-glycan biosynthesis (ko00514);; Notch signaling pathway (ko04330)	--	--
L8HYQ1	167.442	159.5	171.243	173.472	178.332	168.037	0.958342	0.190315	-0.0613868	normal	Molecular Function: protein phosphatase regulator activity (GO:0019888);	K04354|cge:100763205	mRNA surveillance pathway (ko03015);; Sphingolipid signaling pathway (ko04071);; PI3K-Akt signaling pathway (ko04151);; AMPK signaling pathway (ko04152);; Adrenergic signaling in cardiomyocytes (ko04261);; Hippo signaling pathway (ko04390);; Tight junction (ko04530);; Dopaminergic synapse (ko04728);; Chagas disease (American trypanosomiasis) (ko05142);; Hepatitis C (ko05160)	--	--
L8HYQ2	316.09	313.4	227.719	233.244	266.126	257.088	1.13319	0.368842	0.180387	normal	Molecular Function: nucleotidyltransferase activity (GO:0016779);	K00967|bom:102281459	Glycerophospholipid metabolism (ko00564)	[M]	Cell wall/membrane/envelope biogenesis
L8HYQ8	57.5897	57.4	58.1904	68.9452	65.8456	63.0267	0.875454	0.0384429	-0.191896	normal	Biological Process: cell redox homeostasis (GO:0045454);	K09580|bom:102282772	Protein processing in endoplasmic reticulum (ko04141)	[O]	Posttranslational modification, protein turnover, chaperones
L8HYQ9	149.753	157.6	168.621	170.246	173.962	185.217	0.899039	0.0680392	-0.153544	normal	Molecular Function: nucleobase-containing compound kinase activity (GO:0019205);	K18533|bta:504511	Purine metabolism (ko00230);; Pyrimidine metabolism (ko00240)	--	--
L8HYR1	163.02	175.6	171.142	203.408	198.146	194.264	0.855565	0.00440203	-0.22505	normal	--	K12602|phd:102320137	RNA degradation (ko03018)	[R]	General function prediction only
L8HYR9	193.976	200.8	212.592	242.215	240.722	227.404	0.855035	0.00927695	-0.225944	normal	Biological Process: positive regulation of transcription, DNA-templated (GO:0045893);	K11830|bom:102274331	Huntington's disease (ko05016)	--	--
L8HYS1	197.996	187.6	189.699	195.95	183.616	185.115	1.0188	0.521036	0.0268661	normal	Molecular Function: metal ion binding (GO:0046872);	K01283|bom:102273543	Renin-angiotensin system (ko04614);; Renin secretion (ko04924);; Chagas disease (American trypanosomiasis) (ko05142);; Hypertrophic cardiomyopathy (HCM) (ko05410)	[E]	Amino acid transport and metabolism
L8HYS5	211.062	200.9	220.156	220.645	221.517	233.504	0.935547	0.110199	-0.0961183	normal	Molecular Function: zinc ion binding (GO:0008270);	--	--	--	--
L8HYT0	170.156	178.7	171.445	177.604	186.867	177.898	0.95931	0.143921	-0.0599303	normal	--	--	--	--	--
L8HYX2	94.0732	112.7	136.954	127.307	146.323	136.626	0.837837	0.208861	-0.255258	normal	Molecular Function: ferric iron binding (GO:0008199);	K13625|bom:106701360	Mineral absorption (ko04978)	[P]	Inorganic ion transport and metabolism
L8HYY8	184.83	180.3	179.513	161.175	160.854	162.649	1.12372	0.0035229	0.168283	normal	Biological Process: negative regulation of epithelial cell proliferation involved in prostate gland development (GO:0060770);	--	--	[R]	General function prediction only
L8HYZ6	110.054	107.1	121.423	105.232	124.375	146.994	0.899032	0.408665	-0.153555	normal	Molecular Function: protein kinase binding (GO:0019901);	--	--	--	--
L8HZ02	199.805	200.2	192.523	204.416	200.585	190.808	0.994491	0.831583	-0.00796934	normal	Biological Process: fucose metabolic process (GO:0006004);	K01206|bom:102282950	Other glycan degradation (ko00511)	[G]	Carbohydrate transport and metabolism
L8HZ06	151.462	163	166.604	173.976	171.524	167.224	0.938256	0.133254	-0.0919458	normal	--	--	--	--	--
L8HZ18	196.89	194.3	197.162	176.395	174.877	181.049	1.10526	0.00322663	0.144383	normal	Cellular Component: integral component of membrane (GO:0016021);	--	--	--	--
L8HZ27	110.657	99.8	101.354	101.704	102.731	107.044	1.00106	0.978484	0.00153509	normal	--	--	--	--	--
L8HZ49	96.0833	101.8	110.733	120.856	129.76	131.644	0.807346	0.0119877	-0.308741	normal	--	--	--	--	--
L8HZ66	177.694	174	172.655	155.328	157.907	156.55	1.11614	0.00189421	0.158524	normal	Biological Process: glycolytic process (GO:0006096);	K00927|bom:102268739	Glycolysis / Gluconeogenesis (ko00010);; Carbon metabolism (ko01200);; Biosynthesis of amino acids (ko01230)	[G]	Carbohydrate transport and metabolism
L8HZ69	58.5947	67.2	76.646	69.1468	79.1569	87.7291	0.85768	0.20899	-0.221488	normal	Cellular Component: mitochondrial nucleoid (GO:0042645);	K09699|bom:102270331	Valine, leucine and isoleucine degradation (ko00280);; Propanoate metabolism (ko00640)	[C]	Energy production and conversion
L8HZ75	167.844	185.3	186.472	167.726	171.727	173.018	1.05297	0.268977	0.0744607	normal	Cellular Component: Lewy body (GO:0097413);	--	--	--	--
L8HZ80	228.751	216.6	221.063	196.554	214.1	212.359	1.06966	0.106184	0.0971554	normal	Biological Process: glycolytic process (GO:0006096);	K00844|bom:102268099	Glycolysis / Gluconeogenesis (ko00010);; Fructose and mannose metabolism (ko00051);; Galactose metabolism (ko00052);; Starch and sucrose metabolism (ko00500);; Amino sugar and nucleotide sugar metabolism (ko00520);; Butirosin and neomycin biosynthesis (ko00524);; Carbon metabolism (ko01200);; HIF-1 signaling pathway (ko04066);; Insulin signaling pathway (ko04910);; Type II diabetes mellitus (ko04…	[G]	Carbohydrate transport and metabolism
L8HZ91	96.0833	108.3	109.019	91.6245	101.817	99.1145	1.07126	0.257697	0.099303	normal	Biological Process: phosphatidylinositol phosphorylation (GO:0046854);	K01082|bta:521254	Sulfur metabolism (ko00920)	[P]	Inorganic ion transport and metabolism
L8HZ98	163.924	162.1	157.427	170.145	174.369	172.103	0.935801	0.0128217	-0.0957265	normal	--	--	--	--	--
L8HZA7	236.489	216.8	231.451	220.242	220.298	212.461	1.04861	0.207867	0.0684724	normal	Cellular Component: integral component of membrane (GO:0016021);	--	--	--	--
L8HZB1	229.354	222.4	221.668	150.692	148.457	147.808	1.50668	0.000315282	0.591375	normal	Molecular Function: proton-transporting ATPase activity, rotational mechanism (GO:0046961);	K02145|phd:102339253	Oxidative phosphorylation (ko00190);; Phagosome (ko04145);; mTOR signaling pathway (ko04150);; Synaptic vesicle cycle (ko04721);; Collecting duct acid secretion (ko04966);; Rheumatoid arthritis (ko05323)	[C]	Energy production and conversion
L8HZD8	125.933	126.1	119.507	135.774	129.049	113.448	0.982208	0.772905	-0.0258995	normal	Cellular Component: large ribosomal subunit (GO:0015934);	K02872|oas:100036760	Ribosome (ko03010)	[J]	Translation, ribosomal structure and biogenesis
L8HZF7	73.4695	78.3	75.2341	98.1764	97.8538	99.8261	0.767277	0.00108295	-0.382181	normal	Cellular Component: myosin complex (GO:0016459);	K10352|bta:514212	Tight junction (ko04530)	--	--
L8HZH2	131.16	128.7	125.256	127.911	132.809	122.292	1.00549	0.852972	0.00789952	normal	Molecular Function: calcium ion binding (GO:0005509);	--	--	--	--
L8HZH6	99.2995	92.5	95.1015	87.4919	79.5634	82.2396	1.15085	0.015636	0.2027	normal	Molecular Function: 15-oxoprostaglandin 13-oxidase activity (GO:0047522);	--	--	[QR]	Secondary metabolites biosynthesis, transport and catabolism;; General function prediction only
L8HZH7	238.299	237.2	234.174	211.875	203.938	199.347	1.15364	0.00782168	0.206189	normal	Molecular Function: lipid binding (GO:0008289);	K08752|bta:281758	PPAR signaling pathway (ko03320)	--	--
L8HZI0	92.4651	96.4	98.7321	108.458	112.791	113.651	0.858756	0.00309911	-0.219681	normal	Cellular Component: motile cilium (GO:0031514);	--	--	[F]	Nucleotide transport and metabolism
L8HZJ5	168.246	152.2	154.906	151.599	147.644	145.571	1.06865	0.166797	0.0957918	normal	Molecular Function: ATP binding (GO:0005524);	K03083|lve:103074757	EGFR tyrosine kinase inhibitor resistance (ko01521);; ErbB signaling pathway (ko04012);; Chemokine signaling pathway (ko04062);; Cell cycle (ko04110);; mTOR signaling pathway (ko04150);; PI3K-Akt signaling pathway (ko04151);; Wnt signaling pathway (ko04310);; Hedgehog signaling pathway (ko04340);; Axon guidance (ko04360);; Hippo signaling pathway (ko04390);; Focal adhesion (ko04510);; Signaling p…	[T]	Signal transduction mechanisms
L8HZK5	123.119	138.8	136.652	125.996	121.835	124.122	1.07156	0.207601	0.099717	normal	Molecular Function: kinase activity (GO:0016301);	K01596|bom:102265930	Glycolysis / Gluconeogenesis (ko00010);; Citrate cycle (TCA cycle) (ko00020);; Pyruvate metabolism (ko00620);; PPAR signaling pathway (ko03320);; FoxO signaling pathway (ko04068);; PI3K-Akt signaling pathway (ko04151);; AMPK signaling pathway (ko04152);; Insulin signaling pathway (ko04910);; Adipocytokine signaling pathway (ko04920);; Glucagon signaling pathway (ko04922);; Insulin resistance (ko0…	[C]	Energy production and conversion
L8HZK9	106.033	119	105.489	102.41	127.83	112.228	0.96512	0.673146	-0.0512202	normal	Biological Process: electron transport chain (GO:0022900);	--	--	--	--
L8HZM1	163.321	171	147.342	165.408	162.785	149.231	1.00888	0.877982	0.0127546	normal	--	--	--	--	--
L8HZP4	3.81921	4	3.8323	4.33427	4.47099	4.3712	0.884266	0.00303961	-0.177448	normal	Cellular Component: Schaffer collateral - CA1 synapse (GO:0098685);	K05692|xla:100037088	Phagosome (ko04145);; Apoptosis (ko04210);; Focal adhesion (ko04510);; Adherens junction (ko04520);; Tight junction (ko04530);; Regulation of actin cytoskeleton (ko04810);; Salmonella infection (ko05132)	[Z]	Cytoskeleton
L8HZP8	136.989	152.5	153.595	108.962	115.128	113.753	1.31151	0.0145862	0.391227	normal	Molecular Function: ubiquitin protein ligase binding (GO:0031625);	K03870|mcf:102118914	HIF-1 signaling pathway (ko04066);; Ubiquitin mediated proteolysis (ko04120);; Pathways in cancer (ko05200);; Renal cell carcinoma (ko05211)	--	--
L8HZP9	208.448	206.4	206.843	96.6644	103.747	103.994	2.04231	0.000243294	1.0302	up	Molecular Function: metal ion binding (GO:0046872);	K01283|bta:509484	Renin-angiotensin system (ko04614);; Renin secretion (ko04924);; Chagas disease (American trypanosomiasis) (ko05142);; Hypertrophic cardiomyopathy (HCM) (ko05410)	[E]	Amino acid transport and metabolism
L8HZR0	18.3925	23.7	38.5247	36.1862	55.2778	64.7548	0.516053	0.0779388	-0.954408	normal	Molecular Function: protein heterodimerization activity (GO:0046982);	K11251|bom:102271094	Alcoholism (ko05034);; Systemic lupus erythematosus (ko05322)	--	--
L8HZR1	143.924	141.4	146.333	154.925	164.716	169.969	0.881636	0.0379317	-0.181745	normal	Cellular Component: integral component of membrane (GO:0016021);	--	--	--	--
L8HZR9	142.014	142.1	144.821	157.042	157.603	160.718	0.902332	0.000575699	-0.148269	normal	--	--	--	--	--
L8HZS5	65.6301	85.2	92.782	91.8261	105.272	95.6582	0.832134	0.169509	-0.265113	normal	Molecular Function: catalytic activity (GO:0003824);	--	--	[HR]	Coenzyme transport and metabolism;; General function prediction only
L8HZS7	135.984	126.7	126.163	128.214	135.654	145.47	0.949943	0.323791	-0.0740873	normal	Cellular Component: integral component of membrane (GO:0016021);	--	--	--	--
L8HZU5	218.599	218.9	199.179	144.745	139.109	130.933	1.53495	0.00152255	0.618196	normal	Molecular Function: proton-transporting ATPase activity, rotational mechanism (GO:0046961);	K02151|mcf:102116490	Oxidative phosphorylation (ko00190);; Phagosome (ko04145);; mTOR signaling pathway (ko04150);; Synaptic vesicle cycle (ko04721);; Collecting duct acid secretion (ko04966);; Rheumatoid arthritis (ko05323)	--	--
L8HZW1	227.142	223.9	198.574	261.669	240.824	244.686	0.869425	0.0483124	-0.201867	normal	Biological Process: actin cytoskeleton organization (GO:0030036);	K05759|bta:513895	Rap1 signaling pathway (ko04015);; Regulation of actin cytoskeleton (ko04810);; Salmonella infection (ko05132)	--	--
L8HZX2	170.457	177.5	183.144	188.087	187.579	190.605	0.937892	0.0775025	-0.092506	normal	Cellular Component: MICOS complex (GO:0061617);	--	--	--	--
L8HZY1	154.778	166.8	155.511	130.633	136.365	131.848	1.19617	0.0109985	0.258427	normal	Cellular Component: integral component of membrane (GO:0016021);	K06509|bom:102276019	p53 signaling pathway (ko04115)	--	--
L8HZZ2	109.451	122.2	144.72	107.651	117.77	123.41	1.07895	0.480363	0.109622	normal	Molecular Function: hydroxymethylglutaryl-CoA lyase activity (GO:0004419);	K01640|bta:317658	Synthesis and degradation of ketone bodies (ko00072);; Valine, leucine and isoleucine degradation (ko00280);; Butanoate metabolism (ko00650);; Peroxisome (ko04146)	[E]	Amino acid transport and metabolism
L8HZZ5	127.743	126.4	137.055	111.683	119.294	119.649	1.11571	0.0361632	0.157963	normal	Molecular Function: modified amino acid binding (GO:0072341);	K01847|bom:102266597	Valine, leucine and isoleucine degradation (ko00280);; Glyoxylate and dicarboxylate metabolism (ko00630);; Propanoate metabolism (ko00640);; Carbon metabolism (ko01200)	[I]	Lipid transport and metabolism
L8HZZ8	92.8671	92.6	97.5219	102.813	104.255	104.197	0.909156	0.020552	-0.137401	normal	Biological Process: translation (GO:0006412);	K02868|bom:102284540	Ribosome (ko03010)	[J]	Translation, ribosomal structure and biogenesis
L8HZZ9	192.87	164.5	163.982	172.867	166.545	175.763	1.01199	0.852433	0.0171967	normal	Cellular Component: extracellular region (GO:0005576);	--	--	[S]	Function unknown
L8I007	225.836	212.2	221.467	321.643	314.392	320.216	0.689674	0.000171084	-0.536013	normal	Cellular Component: mitochondrial respiratory chain (GO:0005746);	K02270|pale:102881000	Oxidative phosphorylation (ko00190);; Cardiac muscle contraction (ko04260);; Non-alcoholic fatty liver disease (NAFLD) (ko04932);; Alzheimer's disease (ko05010);; Parkinson's disease (ko05012);; Huntington's disease (ko05016)	--	--
L8I020	230.057	229.8	251.923	215.907	213.388	214.901	1.10491	0.0901673	0.143932	normal	Cellular Component: integral component of membrane (GO:0016021);	--	--	[R]	General function prediction only
L8I044	37.9911	39.9	41.9536	56.3456	53.0423	56.9273	0.720588	0.000753967	-0.472754	normal	Cellular Component: catalytic step 2 spliceosome (GO:0071013);	--	--	--	--
L8I045	118.094	119.4	127.777	122.972	155.164	183.896	0.790575	0.205493	-0.339025	normal	Biological Process: proteasome regulatory particle assembly (GO:0070682);	--	--	--	--
L8I054	189.051	201.9	224.996	256.529	262.569	272.845	0.777768	0.0175578	-0.362589	normal	Biological Process: regulation of actin filament polymerization (GO:0030833);	K05759|pps:100985836	Rap1 signaling pathway (ko04015);; Regulation of actin cytoskeleton (ko04810);; Salmonella infection (ko05132)	--	--
L8I066	57.9917	53	48.6097	50.7009	46.4374	46.7617	1.10911	0.184532	0.149406	normal	Cellular Component: extracellular region (GO:0005576);	--	--	[S]	Function unknown
L8I067	177.593	132.7	126.365	134.161	127.22	130.628	1.1139	0.453873	0.155618	normal	Cellular Component: integral component of membrane (GO:0016021);	--	--	--	--
L8I082	219.906	212.7	219.147	214.194	205.564	204.125	1.04467	0.0813107	0.0630499	normal	--	--	--	--	--
L8I086	87.9423	90.4	81.4868	89.911	86.8796	87.5258	0.983023	0.638903	-0.0247023	normal	Biological Process: translation (GO:0006412);	K02976|rno:100360508	Ribosome (ko03010)	[J]	Translation, ribosomal structure and biogenesis
L8I092	46.7351	49.7	45.0799	49.5922	48.4696	48.0833	0.968319	0.37404	-0.046446	normal	Biological Process: COPI coating of Golgi vesicle (GO:0048205);	--	--	--	--
L8I0A0	213.273	220.3	214.105	189.499	185.953	181.964	1.16193	0.000637067	0.216522	normal	Molecular Function: zinc ion binding (GO:0008270);	K18245|bom:102266781	Nitrogen metabolism (ko00910);; Proximal tubule bicarbonate reclamation (ko04964);; Collecting duct acid secretion (ko04966);; Gastric acid secretion (ko04971);; Pancreatic secretion (ko04972);; Bile secretion (ko04976)	[P]	Inorganic ion transport and metabolism
L8I0A5	275.084	227.1	219.248	243.425	225.887	227.709	1.03502	0.693763	0.0496601	normal	Biological Process: negative regulation of ERK1 and ERK2 cascade (GO:0070373);	--	--	--	--
L8I0A7	88.5454	88.2	85.7225	89.407	80.5795	81.5281	1.04355	0.321299	0.0614987	normal	Cellular Component: integral component of membrane (GO:0016021);	K06532|bom:102278370	Transcriptional misregulation in cancer (ko05202)	--	--
L8I0D0	163.924	157.1	163.478	137.084	139.414	136.931	1.17191	0.00419086	0.228866	normal	Biological Process: GDP-mannose biosynthetic process (GO:0009298);	K01809|bom:102279311	Fructose and mannose metabolism (ko00051);; Amino sugar and nucleotide sugar metabolism (ko00520)	[G]	Carbohydrate transport and metabolism
L8I0E6	138.296	150.4	147.14	147.365	152.928	143.538	0.981984	0.59003	-0.0262287	normal	Biological Process: translation (GO:0006412);	K02949|bom:102277715	Ribosome (ko03010)	[J]	Translation, ribosomal structure and biogenesis
L8I0F2	186.538	195.2	191.615	136.882	144.901	136.626	1.37032	0.000158759	0.454511	normal	Biological Process: regulation of ERK1 and ERK2 cascade (GO:0070372);	K07829|bta:616503	MAPK signaling pathway (ko04010);; Ras signaling pathway (ko04014);; Rap1 signaling pathway (ko04015);; cAMP signaling pathway (ko04024);; Phospholipase D signaling pathway (ko04072);; Axon guidance (ko04360);; Tight junction (ko04530);; Regulation of actin cytoskeleton (ko04810);; HTLV-I infection (ko05166);; Proteoglycans in cancer (ko05205)	[R]	General function prediction only
L8I0F4	87.9423	93.5	84.6131	102.914	99.1748	117.413	0.832721	0.066901	-0.264094	normal	Biological Process: mitochondrial calcium ion transmembrane transport (GO:0006851);	--	--	--	--
L8I0F8	119.803	131.4	124.247	110.07	111.876	110.907	1.12797	0.0492276	0.173733	normal	Molecular Function: protein kinase binding (GO:0019901);	--	--	--	--
L8I0G4	96.1838	106.6	100.648	98.3779	101.918	98.8096	1.01446	0.68939	0.0207174	normal	--	--	--	--	--
L8I0G6	203.926	207.5	213.096	228.104	229.24	228.827	0.910154	0.0153122	-0.135817	normal	Cellular Component: sperm mitochondrial sheath (GO:0097226);	K00939|bom:102271572	Purine metabolism (ko00230)	[F]	Nucleotide transport and metabolism
L8I0H3	211.564	236.3	237.401	314.285	313.579	302.426	0.736614	0.0040345	-0.44102	normal	Molecular Function: protein heterodimerization activity (GO:0046982);	--	--	--	--
L8I0H9	74.8766	78.6	74.5281	80.1337	87.7941	81.7314	0.913264	0.0702371	-0.130896	normal	Biological Process: negative regulation of sprouting angiogenesis (GO:1903671);	--	--	--	--
L8I0I4	164.025	150.2	150.771	157.143	149.27	166.614	0.983022	0.712034	-0.0247049	normal	Molecular Function: palmitoyl-(protein) hydrolase activity (GO:0008474);	K01074|bta:281421	Fatty acid elongation (ko00062);; Fatty acid metabolism (ko01212);; Lysosome (ko04142)	--	--
L8I0I6	222.821	233.7	231.451	286.163	258.098	257.799	0.857755	0.0436874	-0.221363	normal	Molecular Function: oxidoreductase activity (GO:0016491);	K00079|bom:102280721	Arachidonic acid metabolism (ko00590);; Metabolism of xenobiotics by cytochrome P450 (ko00980);; Chemical carcinogenesis (ko05204)	[IQR]	Lipid transport and metabolism;; Secondary metabolites biosynthesis, transport and catabolism;; General function prediction only
L8I0J4	278.903	236.7	245.57	234.353	230.561	207.785	1.13152	0.137997	0.178262	normal	Cellular Component: MICOS complex (GO:0061617);	--	--	--	--
L8I0J6	187.845	184.6	188.589	193.43	188.798	180.643	0.996739	0.888381	-0.00471304	normal	Molecular Function: metalloendopeptidase inhibitor activity (GO:0008191);	K16451|bom:102275743	HIF-1 signaling pathway (ko04066)	--	--
L8I0J9	137.793	151.5	159.242	194.438	200.28	200.465	0.753609	0.0104471	-0.408113	normal	Cellular Component: mitochondrial crista (GO:0030061);	K02267|bta:503554	Oxidative phosphorylation (ko00190);; Cardiac muscle contraction (ko04260);; Non-alcoholic fatty liver disease (NAFLD) (ko04932);; Alzheimer's disease (ko05010);; Parkinson's disease (ko05012);; Huntington's disease (ko05016)	--	--
L8I0L6	187.443	175.4	181.328	169.944	169.288	169.359	1.06996	0.0757168	0.097555	normal	--	--	--	[K]	Transcription
L8I0M2	159.603	156.2	157.427	160.368	163.09	164.683	0.969454	0.0389902	-0.044756	normal	Molecular Function: flavin adenine dinucleotide binding (GO:0050660);	K09479|bom:102273950	Fatty acid degradation (ko00071);; Fatty acid metabolism (ko01212)	[I]	Lipid transport and metabolism
L8I0N3	173.071	174.7	177.294	184.66	194.793	192.536	0.917962	0.0240509	-0.123494	normal	Molecular Function: ATP binding (GO:0005524);	--	--	[M]	Cell wall/membrane/envelope biogenesis
L8I0N4	285.235	257	263.723	182.04	179.856	172.205	1.509	0.00450883	0.593592	normal	Biological Process: proteolysis involved in cellular protein catabolic process (GO:0051603);	K02738|bta:510069	Proteasome (ko03050)	[O]	Posttranslational modification, protein turnover, chaperones
L8I0N6	139.703	146.5	158.032	140.814	156.078	155.839	0.981234	0.719904	-0.0273305	normal	Cellular Component: integral component of membrane (GO:0016021);	--	--	--	--
L8I0N7	138.195	147.8	143.812	157.546	163.191	156.652	0.900329	0.0123587	-0.151476	normal	--	--	--	--	--
L8I0N8	43.2174	43.9	42.1553	34.9766	35.6663	36.9011	1.20204	0.000705187	0.26549	normal	Biological Process: glycolytic process (GO:0006096);	K01834|bom:102271561	Glycolysis / Gluconeogenesis (ko00010);; Glycine, serine and threonine metabolism (ko00260);; Carbon metabolism (ko01200);; Biosynthesis of amino acids (ko01230);; Glucagon signaling pathway (ko04922);; Central carbon metabolism in cancer (ko05230)	[G]	Carbohydrate transport and metabolism
L8I0Q3	137.793	161.2	176.992	140.713	164.004	179.321	0.983362	0.874816	-0.0242048	normal	Biological Process: protein citrullination (GO:0018101);	--	--	[L]	Replication, recombination and repair
L8I0R2	206.941	222.3	206.339	229.717	215.421	201.279	0.983237	0.732471	-0.0243892	normal	Molecular Function: carbohydrate binding (GO:0030246);	K05546|bom:102269580	N-Glycan biosynthesis (ko00510);; Protein processing in endoplasmic reticulum (ko04141)	[G]	Carbohydrate transport and metabolism
L8I0R4	125.129	125	122.734	117.63	116.449	113.143	1.07385	0.0098731	0.102789	normal	Biological Process: NAD biosynthetic process (GO:0009435);	K06210|bom:102284260	Nicotinate and nicotinamide metabolism (ko00760)	[H]	Coenzyme transport and metabolism
L8I0S4	217.293	197.9	198.876	184.862	182.396	178.304	1.12557	0.0581521	0.170656	normal	Cellular Component: COP9 signalosome (GO:0008180);	--	--	--	--
L8I0S6	211.564	200.7	194.842	229.414	215.421	215.409	0.919518	0.0590632	-0.12105	normal	Molecular Function: N-acetyl-beta-D-galactosaminidase activity (GO:0102148);	K12373|bta:504468	Other glycan degradation (ko00511);; Amino sugar and nucleotide sugar metabolism (ko00520);; Glycosaminoglycan degradation (ko00531);; Glycosphingolipid biosynthesis - globo series (ko00603);; Glycosphingolipid biosynthesis - ganglio series (ko00604);; Lysosome (ko04142)	[G]	Carbohydrate transport and metabolism
L8I0S7	174.88	183.2	194.035	179.116	189.408	185.014	0.99743	0.944601	-0.00371308	normal	Cellular Component: integral component of membrane (GO:0016021);	--	--	--	--
L8I0T0	218.7	221.6	194.943	161.074	199.264	232.385	1.07174	0.575049	0.0999499	normal	Biological Process: protein deubiquitination (GO:0016579);	K11863|bom:102287274	Protein processing in endoplasmic reticulum (ko04141)	--	--
L8I0U8	153.17	162.1	140.282	133.758	133.317	125.952	1.15909	0.0656505	0.212992	normal	Molecular Function: hydrolase activity (GO:0016787);	--	--	[T]	Signal transduction mechanisms
L8I0V3	189.453	186.7	185.665	206.634	204.446	202.905	0.915034	0.000376784	-0.128103	normal	--	--	--	--	--
L8I0X9	125.23	127.2	132.416	143.031	146.12	150.552	0.875239	0.00394208	-0.192251	normal	--	--	--	--	--
L8I0Y2	111.36	112.9	119.003	110.574	111.572	120.259	1.00251	0.944741	0.00361102	normal	Cellular Component: integral component of membrane (GO:0016021);	--	--	--	--
L8I0Y4	145.532	146.9	153.796	161.175	166.443	200.364	0.845159	0.151697	-0.242705	normal	Cellular Component: perinuclear region of cytoplasm (GO:0048471);	K02154|bta:338038	Oxidative phosphorylation (ko00190);; Lysosome (ko04142);; Phagosome (ko04145);; Synaptic vesicle cycle (ko04721);; Collecting duct acid secretion (ko04966);; Tuberculosis (ko05152);; Rheumatoid arthritis (ko05323)	[C]	Energy production and conversion
L8I0Y6	262.219	228	199.078	260.661	208.511	219.069	1.00153	0.98911	0.00221205	normal	Cellular Component: integral component of membrane (GO:0016021);	--	--	--	--
L8I102	144.426	141.8	142.299	175.185	175.283	179.016	0.809326	8.09702e-05	-0.305207	normal	--	--	--	[M]	Cell wall/membrane/envelope biogenesis
L8I114	57.9917	55.7	56.476	58.1599	58.4278	58.2488	0.973296	0.145081	-0.0390496	normal	Molecular Function: iron-sulfur cluster binding (GO:0051536);	K03934|bom:102269675	Oxidative phosphorylation (ko00190);; Non-alcoholic fatty liver disease (NAFLD) (ko04932);; Alzheimer's disease (ko05010);; Parkinson's disease (ko05012);; Huntington's disease (ko05016)	[C]	Energy production and conversion
L8I116	239.203	228.2	210.776	254.613	234.829	225.168	0.94902	0.368291	-0.075489	normal	Molecular Function: oxidoreductase activity, acting on the CH-OH group of donors, NAD or NADP as acceptor (GO:0016616);	--	--	[C]	Energy production and conversion
L8I133	134.677	136.1	141.795	152.909	154.351	154.517	0.893445	0.0134505	-0.162549	normal	Biological Process: endothelial tube morphogenesis (GO:0061154);	K03115|phd:102316431	Ribosome biogenesis in eukaryotes (ko03008);; NF-kappa B signaling pathway (ko04064);; Wnt signaling pathway (ko04310);; Adherens junction (ko04520);; Tight junction (ko04530);; Measles (ko05162);; Herpes simplex infection (ko05168);; Epstein-Barr virus infection (ko05169)	--	--
L8I147	151.462	161.9	150.266	186.777	179.856	200.974	0.816813	0.014287	-0.291923	normal	--	--	--	--	--
L8I149	291.567	232.1	203.112	234.152	200.687	149.638	1.24347	0.256016	0.314372	normal	Molecular Function: DNA binding (GO:0003677);	--	--	--	--
L8I165	185.031	180.1	206.339	190.91	192.659	196.094	0.985865	0.768717	-0.0205378	normal	--	--	--	--	--
L8I177	189.252	187.7	186.976	171.557	169.999	171.799	1.09852	5.36922e-05	0.135555	normal	Biological Process: positive regulation of cellular senescence (GO:2000774);	K01476|bom:102286322	Arginine biosynthesis (ko00220);; Arginine and proline metabolism (ko00330);; Biosynthesis of amino acids (ko01230);; Amoebiasis (ko05146)	[E]	Amino acid transport and metabolism
L8I190	353.176	332.9	317.98	205.122	196.622	206.768	1.65002	0.00327535	0.722482	normal	Cellular Component: COP9 signalosome (GO:0008180);	--	--	--	--
L8I1A2	161.211	143.7	143.61	105.635	104.865	107.857	1.40886	0.0159517	0.494529	normal	Cellular Component: cytoplasm (GO:0005737);	K12462|bta:338054	Neurotrophin signaling pathway (ko04722);; Vasopressin-regulated water reabsorption (ko04962)	--	--
L8I1A5	239.103	222.9	245.368	215.504	208.003	211.851	1.11334	0.0582225	0.154897	normal	Cellular Component: mitochondrial membrane (GO:0031966);	K13577|bta:100848134	Proximal tubule bicarbonate reclamation (ko04964)	--	--
L8I1A8	93.7716	98.4	102.262	98.9827	101.817	101.554	0.973805	0.399293	-0.0382954	normal	Molecular Function: metal ion binding (GO:0046872);	K14015|bta:508519	Protein processing in endoplasmic reticulum (ko04141)	--	--
L8I1B1	135.783	137	135.744	147.466	147.949	147.299	0.922777	0.000198808	-0.115946	normal	--	--	--	--	--
L8I1D7	122.918	115	112.044	115.917	109.743	112.33	1.03543	0.357901	0.0502242	normal	Biological Process: protein glycosylation (GO:0006486);	K11718|bom:102267061	Protein processing in endoplasmic reticulum (ko04141)	--	--
L8I1E3	201.413	191.6	186.169	136.681	139.82	137.337	1.39954	0.00485663	0.48495	normal	Biological Process: positive regulation of proteasomal ubiquitin-dependent protein catabolic process (GO:0032436);	K09562|bta:512757	Protein processing in endoplasmic reticulum (ko04141)	--	--
L8I1F5	134.778	130.6	132.013	144.745	138.499	135.812	0.948299	0.094914	-0.076586	normal	Cellular Component: integral component of membrane (GO:0016021);	--	--	--	--
L8I1F8	285.235	239.3	235.485	291.102	226.09	262.882	0.974291	0.80034	-0.0375753	normal	Biological Process: nucleosome assembly (GO:0006334);	--	--	--	--
L8I1G7	177.191	168.6	175.176	173.573	174.775	180.338	0.985402	0.484437	-0.0212158	normal	Cellular Component: integral component of membrane (GO:0016021);	--	--	--	--
L8I1G8	24.7244	28.6	61.1151	54.5312	116.754	165.496	0.339804	0.135693	-1.55723	normal	Biological Process: translation (GO:0006412);	K02938|ptg:102958592	Ribosome (ko03010)	[J]	Translation, ribosomal structure and biogenesis
L8I1H1	186.94	176.4	204.826	180.628	191.44	198.636	0.995554	0.936157	-0.00642846	normal	Biological Process: ATP synthesis coupled proton transport (GO:0015986);	K02127|bta:282701	Oxidative phosphorylation (ko00190);; Alzheimer's disease (ko05010);; Parkinson's disease (ko05012);; Huntington's disease (ko05016)	--	--
L8I1H3	94.7767	128	141.089	107.046	118.989	132.458	1.01499	0.91584	0.0214592	normal	Molecular Function: nuclear import signal receptor activity (GO:0061608);	--	--	--	--
L8I1H9	126.436	135.7	136.652	139.503	146.832	140.59	0.934093	0.0854785	-0.0983613	normal	--	--	--	[E]	Amino acid transport and metabolism
L8I1I1	102.013	112	92.6811	111.683	119.193	109.077	0.902168	0.176526	-0.148533	normal	Molecular Function: peroxiredoxin activity (GO:0051920);	--	--	[V]	Defense mechanisms
L8I1I4	203.222	193.3	207.751	191.817	188.087	188.775	1.06259	0.0999722	0.0875875	normal	Molecular Function: phosphatidylinositol-4-phosphate binding (GO:0070273);	--	--	[V]	Defense mechanisms
L8I1I5	224.228	230	245.771	200.082	209.425	210.936	1.12822	0.0350343	0.174053	normal	--	--	--	--	--
L8I1J8	148.949	142.5	138.366	162.787	158.72	158.685	0.89509	0.0189533	-0.159896	normal	--	--	--	--	--
L8I1K4	134.476	144.5	139.476	109.768	114.722	113.855	1.23676	0.00369022	0.30657	normal	Molecular Function: thiol-dependent ubiquitinyl hydrolase activity (GO:0036459);	K11838|chx:102188997	FoxO signaling pathway (ko04068);; Herpes simplex infection (ko05168);; Epstein-Barr virus infection (ko05169);; Viral carcinogenesis (ko05203)	--	--
L8I1L5	99.5005	108	110.733	103.015	109.133	105.316	1.00243	0.95062	0.00349806	normal	Molecular Function: zinc ion binding (GO:0008270);	--	--	--	--
L8I1M9	116.787	121	123.239	132.649	136.569	141.912	0.878133	0.00934659	-0.187489	normal	Molecular Function: potassium ion binding (GO:0030955);	K00873|bom:102283146	Glycolysis / Gluconeogenesis (ko00010);; Purine metabolism (ko00230);; Pyruvate metabolism (ko00620);; Carbon metabolism (ko01200);; Biosynthesis of amino acids (ko01230);; Glucagon signaling pathway (ko04922);; Type II diabetes mellitus (ko04930);; Viral carcinogenesis (ko05203);; Central carbon metabolism in cancer (ko05230)	[G]	Carbohydrate transport and metabolism
L8I1N0	64.223	65.9	69.1831	84.2664	75.0924	75.5304	0.848512	0.0397001	-0.236994	normal	--	--	--	--	--
L8I1N2	151.763	152.3	150.771	159.663	163.801	156.347	0.947945	0.0556263	-0.0771241	normal	Cellular Component: sperm principal piece (GO:0097228);	--	--	--	--
L8I1N5	55.479	70.8	65.3508	73.0779	78.5472	69.736	0.865689	0.145586	-0.208079	normal	Molecular Function: RNA binding (GO:0003723);	--	--	[J]	Translation, ribosomal structure and biogenesis
L8I1P7	221.615	221.9	219.349	193.127	196.012	197.517	1.1299	0.000236674	0.176194	normal	Molecular Function: calcium ion binding (GO:0005509);	--	--	--	--
L8I1R7	7.73892	9.6	26.8261	21.9738	74.0763	124.122	0.200593	0.180645	-2.31765	normal	Biological Process: vesicle-mediated transport (GO:0016192);	K08488|oas:101123563	SNARE interactions in vesicular transport (ko04130);; Phagosome (ko04145)	--	--
L8I1T3	139.2	140	144.215	146.761	142.361	139.777	0.987218	0.518008	-0.01856	normal	Biological Process: translation (GO:0006412);	K02949|bom:102282866	Ribosome (ko03010)	[J]	Translation, ribosomal structure and biogenesis
L8I1T9	193.674	189.3	202.91	187.483	199.975	195.789	1.00452	0.87948	0.00650813	normal	Biological Process: regulation of mRNA stability (GO:0043488);	--	--	[K]	Transcription
L8I1U1	26.634	28.5	32.4737	45.6611	37.4954	42.4922	0.697243	0.0152044	-0.520266	normal	Molecular Function: cytoskeletal protein binding (GO:0008092);	--	--	--	--
L8I1U4	215.082	211.4	203.616	263.584	225.887	261.866	0.838636	0.0722239	-0.253884	normal	--	--	--	--	--
L8I1U5	105.933	116.2	118.095	121.259	139.211	135.304	0.859654	0.056166	-0.218172	normal	Molecular Function: kinase activity (GO:0016301);	K12460|bta:536267	Neurotrophin signaling pathway (ko04722)	[R]	General function prediction only
L8I1W1	193.272	222.9	266.647	220.544	231.272	226.998	1.0059	0.956004	0.00848777	normal	Biological Process: positive regulation of transcription by RNA polymerase II (GO:0045944);	K09054|bta:530610	Protein processing in endoplasmic reticulum (ko04141);; Alzheimer's disease (ko05010)	--	--
L8I1W6	252.671	228.3	195.548	172.161	171.117	164.479	1.33237	0.0738058	0.41399	normal	Molecular Function: acireductone synthase activity (GO:0043874);	K09880|bom:102279202	Cysteine and methionine metabolism (ko00270)	[E]	Amino acid transport and metabolism
L8I1W8	147.14	148.7	152.082	130.935	135.451	140.082	1.10199	0.0179698	0.140105	normal	Molecular Function: transferase activity, transferring acyl groups other than amino-acyl groups (GO:0016747);	K00626|bta:511082	Fatty acid degradation (ko00071);; Synthesis and degradation of ketone bodies (ko00072);; Valine, leucine and isoleucine degradation (ko00280);; Lysine degradation (ko00310);; Tryptophan metabolism (ko00380);; Pyruvate metabolism (ko00620);; Glyoxylate and dicarboxylate metabolism (ko00630);; Propanoate metabolism (ko00640);; Butanoate metabolism (ko00650);; Terpenoid backbone biosynthesis (ko009…	[I]	Lipid transport and metabolism
L8I1X6	233.474	272.2	292.162	282.937	281.673	251.903	0.977126	0.77447	-0.0333831	normal	Biological Process: negative regulation of canonical Wnt signaling pathway (GO:0090090);	K02176|bta:510821	Wnt signaling pathway (ko04310)	--	--
L8I1Y7	208.75	199.4	198.473	208.65	208.613	197.924	0.986079	0.587891	-0.0202245	normal	Biological Process: mitochondrial respiratory chain complex IV assembly (GO:0033617);	--	--	--	--
L8I1Z2	141.713	138.7	142.4	166.315	167.459	151.569	0.871163	0.0494235	-0.198986	normal	Molecular Function: aspartic-type endopeptidase activity (GO:0004190);	K06002|bom:102288222	Protein digestion and absorption (ko04974)	--	--
L8I1Z6	117.491	121.4	121.827	102.914	106.389	107.145	1.13989	0.00149438	0.1889	normal	Biological Process: positive regulation of protein targeting to mitochondrion (GO:1903955);	K03283|bta:540190	Spliceosome (ko03040);; MAPK signaling pathway (ko04010);; Protein processing in endoplasmic reticulum (ko04141);; Endocytosis (ko04144);; Longevity regulating pathway - multiple species (ko04213);; Antigen processing and presentation (ko04612);; Estrogen signaling pathway (ko04915);; Legionellosis (ko05134);; Toxoplasmosis (ko05145);; Measles (ko05162);; Influenza A (ko05164);; Epstein-Barr viru…	[O]	Posttranslational modification, protein turnover, chaperones
L8I203	188.85	191.6	207.448	202.098	204.548	209.513	0.954134	0.24069	-0.0677361	normal	Biological Process: mitochondrial protein catabolic process (GO:0035694);	--	--	--	--
L8I211	223.524	215.9	208.759	233.547	223.143	231.064	0.942464	0.0728667	-0.0854899	normal	Molecular Function: S-adenosyl-L-methionine binding (GO:1904047);	K11434|rro:104667208	FoxO signaling pathway (ko04068);; Glucagon signaling pathway (ko04922)	[R]	General function prediction only
L8I213	206.74	207.3	204.725	263.988	272.019	241.839	0.795485	0.0270088	-0.330093	normal	Molecular Function: NADPH binding (GO:0070402);	--	--	[O]	Posttranslational modification, protein turnover, chaperones
L8I215	156.889	157.5	145.325	168.13	167.662	170.172	0.90859	0.0553469	-0.138298	normal	--	--	--	--	--
L8I235	115.983	120.4	123.743	134.766	139.109	139.777	0.870603	0.00420173	-0.199913	normal	--	--	--	--	--
L8I237	105.33	123.7	147.443	162.182	183.616	189.69	0.703045	0.0282722	-0.50831	normal	Biological Process: response to oxidative stress (GO:0006979);	K00432|bta:525988	Glutathione metabolism (ko00480);; Arachidonic acid metabolism (ko00590);; Thyroid hormone synthesis (ko04918)	[VI]	Defense mechanisms;; Lipid transport and metabolism
L8I240	109.451	112.3	108.515	110.978	114.417	115.075	0.97003	0.117751	-0.0438986	normal	Molecular Function: NAD binding (GO:0051287);	K00020|bom:102281836	Valine, leucine and isoleucine degradation (ko00280)	[I]	Lipid transport and metabolism
L8I248	164.226	163.5	170.739	168.936	170.609	175.153	0.968461	0.144488	-0.0462343	normal	Biological Process: glycerol-3-phosphate metabolic process (GO:0006072);	K00864|bta:540143	Glycerolipid metabolism (ko00561);; PPAR signaling pathway (ko03320)	[C]	Energy production and conversion
L8I253	130.858	147.4	145.627	135.572	150.185	135.507	1.00622	0.908836	0.00894953	normal	Molecular Function: unfolded protein binding (GO:0051082);	--	--	[O]	Posttranslational modification, protein turnover, chaperones
L8I257	78.6958	79.3	75.3349	98.1764	99.1748	97.0814	0.792476	0.00078528	-0.335561	normal	Biological Process: mRNA export from nucleus (GO:0006406);	--	--	[J]	Translation, ribosomal structure and biogenesis
L8I262	156.688	157.3	157.023	178.31	175.791	174.747	0.890637	0.00240151	-0.167091	normal	Biological Process: nucleoside triphosphate biosynthetic process (GO:0009142);	K00939|bom:102279301	Purine metabolism (ko00230)	[F]	Nucleotide transport and metabolism
L8I265	136.587	147.1	150.872	105.434	118.685	123.512	1.25006	0.0151979	0.321997	normal	Molecular Function: ubiquitin-specific protease binding (GO:1990381);	--	--	--	--
L8I267	156.487	169	161.965	160.267	171.32	160.82	0.989937	0.762416	-0.0145918	normal	Cellular Component: Golgi transport complex (GO:0017119);	--	--	--	--
L8I269	62.1124	60.1	53.1479	110.272	108.117	106.332	0.540034	0.000839823	-0.888878	normal	--	--	--	--	--
L8I273	182.418	192.6	182.135	183.854	191.033	185.42	0.994369	0.81123	-0.00814679	normal	Molecular Function: oxidoreductase activity (GO:0016491);	K11147|bom:102264512	Retinol metabolism (ko00830);; Peroxisome (ko04146)	[IQR]	Lipid transport and metabolism;; Secondary metabolites biosynthesis, transport and catabolism;; General function prediction only
L8I276	109.048	125.6	132.416	112.994	126.915	149.739	0.942041	0.591933	-0.0861377	normal	Biological Process: positive regulation of nitric oxide biosynthetic process (GO:0045429);	--	--	[E]	Amino acid transport and metabolism
L8I279	51.1573	65.5	54.0556	209.759	139.007	149.231	0.342799	0.034379	-1.54456	normal	Cellular Component: extracellular space (GO:0005615);	--	--	[O]	Posttranslational modification, protein turnover, chaperones
L8I281	121.21	130.1	121.524	111.784	113.909	103.587	1.13227	0.0278872	0.179218	normal	Biological Process: valyl-tRNA aminoacylation (GO:0006438);	K01873|bom:102285656	Aminoacyl-tRNA biosynthesis (ko00970)	[NW]	Cell motility;; Extracellular structures
L8I283	216.891	226.8	227.417	284.953	278.523	292.871	0.783687	0.000399894	-0.351651	normal	--	--	--	--	--
L8I285	210.559	211.8	241.031	203.207	215.116	220.187	1.03897	0.511849	0.0551504	normal	Molecular Function: Ran GTPase binding (GO:0008536);	--	--	--	--
L8I293	177.191	152.5	141.896	155.227	151.303	147.503	1.03866	0.635012	0.054728	normal	--	--	--	--	--
L8I295	192.167	219.7	211.482	207.037	227.716	192.13	0.994363	0.933171	-0.00815566	normal	Biological Process: cell division (GO:0051301);	--	--	[T]	Signal transduction mechanisms
L8I297	281.817	303.4	297.709	250.783	257.793	222.118	1.20834	0.024101	0.273025	normal	Molecular Function: serine-type endopeptidase activity (GO:0004252);	--	--	[O]	Posttranslational modification, protein turnover, chaperones
L8I299	49.6497	62.7	63.7372	69.2476	75.0924	70.4476	0.819819	0.0894912	-0.286623	normal	Molecular Function: protein tyrosine/serine/threonine phosphatase activity (GO:0008138);	K06639|bom:102285850	Cell cycle (ko04110)	[T]	Signal transduction mechanisms
L8I2A0	89.6509	104.4	113.96	87.9958	91.5538	98.098	1.10936	0.288124	0.149729	normal	Biological Process: epoxide metabolic process (GO:0097176);	--	--	[HR]	Coenzyme transport and metabolism;; General function prediction only
L8I2B4	153.472	154.8	158.133	158.957	157.907	157.973	0.98224	0.173948	-0.0258522	normal	Biological Process: ketone body catabolic process (GO:0046952);	K01027|bta:100297708	Synthesis and degradation of ketone bodies (ko00072);; Valine, leucine and isoleucine degradation (ko00280);; Butanoate metabolism (ko00650)	[I]	Lipid transport and metabolism
L8I2B7	70.4544	74.1	70.1916	106.643	102.833	162.853	0.576764	0.11304	-0.793947	normal	Molecular Function: alkaline phosphatase activity (GO:0004035);	K01077|bom:102271651	Folate biosynthesis (ko00790)	[PR]	Inorganic ion transport and metabolism;; General function prediction only
L8I2D1	226.037	207.2	162.57	295.638	242.145	254.648	0.751873	0.058782	-0.41144	normal	--	--	--	--	--
L8I2E0	254.48	236.1	248.797	190.809	185.445	191.418	1.30247	0.00463481	0.381253	normal	Biological Process: galactose metabolic process (GO:0006012);	K01784|bta:523154	Galactose metabolism (ko00052);; Amino sugar and nucleotide sugar metabolism (ko00520)	[M]	Cell wall/membrane/envelope biogenesis
L8I2E6	247.043	238.3	245.166	156.639	156.18	156.347	1.55704	0.00090501	0.638805	normal	Molecular Function: metal ion binding (GO:0046872);	--	--	--	--
L8I2E7	159.603	173.8	173.966	157.445	158.517	154.415	1.07864	0.114349	0.109216	normal	Cellular Component: recycling endosome membrane (GO:0055038);	K12477|bta:505206	Endocytosis (ko04144)	[L]	Replication, recombination and repair
L8I2F1	191.061	203.8	215.92	174.278	178.941	167.631	1.17266	0.0360744	0.229786	normal	Biological Process: positive regulation of oxidoreductase activity (GO:0051353);	K04569|bom:102282760	Amyotrophic lateral sclerosis (ALS) (ko05014)	[P]	Inorganic ion transport and metabolism
L8I2G1	73.57	89.4	84.9157	90.1126	91.0457	95.0483	0.897465	0.174587	-0.156073	normal	Biological Process: cell division (GO:0051301);	K04393|ptr:456609	MAPK signaling pathway (ko04010);; Ras signaling pathway (ko04014);; Rap1 signaling pathway (ko04015);; Chemokine signaling pathway (ko04062);; Endocytosis (ko04144);; Axon guidance (ko04360);; VEGF signaling pathway (ko04370);; Focal adhesion (ko04510);; Adherens junction (ko04520);; Tight junction (ko04530);; T cell receptor signaling pathway (ko04660);; Fc gamma R-mediated phagocytosis (ko0466…	--	--
L8I2G5	154.98	146.2	149.964	136.983	139.312	136.931	1.09176	0.0293511	0.126656	normal	Molecular Function: transmembrane transporter activity (GO:0022857);	K05863|bom:102287077	Calcium signaling pathway (ko04020);; cGMP-PKG signaling pathway (ko04022);; Parkinson's disease (ko05012);; Huntington's disease (ko05016);; HTLV-I infection (ko05166)	--	--
L8I2H5	153.17	138.4	157.528	92.0277	90.436	94.3367	1.62246	0.00810855	0.698184	normal	Molecular Function: unfolded protein binding (GO:0051082);	K04079|bom:102268088	Protein processing in endoplasmic reticulum (ko04141);; PI3K-Akt signaling pathway (ko04151);; Antigen processing and presentation (ko04612);; NOD-like receptor signaling pathway (ko04621);; Progesterone-mediated oocyte maturation (ko04914);; Estrogen signaling pathway (ko04915);; Pathways in cancer (ko05200);; Prostate cancer (ko05215)	[O]	Posttranslational modification, protein turnover, chaperones
L8I2I5	102.918	111.5	123.541	124.283	137.788	144.148	0.831963	0.053123	-0.265409	normal	--	--	--	[K]	Transcription
L8I2I9	102.214	105.2	105.993	114.405	113.197	114.566	0.915945	0.00760637	-0.126667	normal	Cellular Component: respiratory chain (GO:0070469);	K03942|bom:102272484	Oxidative phosphorylation (ko00190);; Non-alcoholic fatty liver disease (NAFLD) (ko04932);; Alzheimer's disease (ko05010);; Parkinson's disease (ko05012);; Huntington's disease (ko05016)	[C]	Energy production and conversion
L8I2N6	151.361	155.2	157.023	139.402	147.746	152.484	1.05448	0.160413	0.0765357	normal	--	K08508|bom:102286687	SNARE interactions in vesicular transport (ko04130);; Platelet activation (ko04611)	--	--
L8I2P6	72.766	82.4	80.9825	218.024	175.791	176.881	0.41379	0.01222	-1.27303	normal	Cellular Component: intermediate filament (GO:0005882);	--	--	--	--
L8I2P8	123.823	126	126.869	151.397	147.543	147.808	0.843187	0.000194996	-0.246075	normal	Biological Process: lipid catabolic process (GO:0016042);	--	--	--	--
L8I2Q2	155.985	152.8	156.317	170.347	171.117	178	0.89535	0.00806873	-0.159476	normal	Cellular Component: centrosome (GO:0005813);	--	--	--	--
L8I2R3	144.929	152.7	148.451	133.657	155.977	157.973	0.996589	0.954947	-0.00492963	normal	Molecular Function: ATP binding (GO:0005524);	--	--	[M]	Cell wall/membrane/envelope biogenesis
L8I2R6	177.694	175.9	176.185	202.401	199.264	214.189	0.860235	0.0227978	-0.217198	normal	Biological Process: activation of cysteine-type endopeptidase activity involved in apoptotic process (GO:0006919);	K10522|bta:493999	Apoptosis (ko04210);; Apoptosis - multiple species (ko04215)	--	--
L8I2R9	172.769	169.5	168.722	190.91	186.461	191.215	0.898706	0.000773844	-0.154079	normal	--	--	--	[R]	General function prediction only
L8I2S2	113.672	128.9	136.954	142.93	153.538	148.926	0.852113	0.0668775	-0.230884	normal	Biological Process: defense response (GO:0006952);	--	--	--	--
L8I2S4	159.904	164	166.201	154.824	155.774	157.872	1.04618	0.0412234	0.065136	normal	Cellular Component: nucleus (GO:0005634);	--	--	--	--
L8I2S5	240.108	230.5	225.904	260.46	253.627	253.937	0.906888	0.0145708	-0.141003	normal	--	--	--	[S]	Function unknown
L8I2S6	215.584	211.2	245.973	217.822	194.59	208.903	1.0828	0.266096	0.114761	normal	Biological Process: innate immune response (GO:0045087);	--	--	--	--
L8I2S8	148.648	146.8	164.789	135.774	145.714	150.959	1.06426	0.273915	0.0898539	normal	--	K15730|cfa:612760	Arachidonic acid metabolism (ko00590)	--	--
L8I2U8	166.437	156.6	154.3	147.97	143.58	136.524	1.11508	0.0308601	0.15715	normal	Biological Process: mitochondrion organization (GO:0007005);	--	--	--	--
L8I2V1	144.527	153.4	151.578	145.249	154.249	149.942	1.00014	0.995731	0.000205636	normal	Biological Process: cysteinyl-tRNA aminoacylation (GO:0006423);	K01883|bom:102283901	Aminoacyl-tRNA biosynthesis (ko00970)	[J]	Translation, ribosomal structure and biogenesis
L8I2V3	107.541	106.5	98.6313	97.5716	101.817	94.3367	1.06451	0.154488	0.0901848	normal	Biological Process: clathrin-dependent endocytosis (GO:0072583);	K11824|bom:102288031	Endocytosis (ko04144);; Synaptic vesicle cycle (ko04721);; Endocrine and other factor-regulated calcium reabsorption (ko04961);; Huntington's disease (ko05016)	--	--
L8I2X1	256.088	218	234.88	215.202	274.458	281.689	0.919128	0.445706	-0.121663	normal	Biological Process: signal transduction (GO:0007165);	K08291|bom:102271649	Chemokine signaling pathway (ko04062);; Endocytosis (ko04144);; Morphine addiction (ko05032)	[T]	Signal transduction mechanisms
L8I301	178.699	163.7	163.579	180.124	177.214	177.085	0.946773	0.195815	-0.0789088	normal	Biological Process: actin filament severing (GO:0051014);	--	--	--	--
L8I316	232.771	228.6	241.838	205.223	205.158	202.397	1.14758	0.0127236	0.19859	normal	Cellular Component: aminoacyl-tRNA synthetase multienzyme complex (GO:0017101);	K01887|bom:102270999	Aminoacyl-tRNA biosynthesis (ko00970)	[J]	Translation, ribosomal structure and biogenesis
L8I319	107.842	114.8	107.304	124.283	155.875	158.075	0.752903	0.0742482	-0.409464	normal	Molecular Function: ubiquitin protein ligase binding (GO:0031625);	K10612|ssc:100525708	Ubiquitin mediated proteolysis (ko04120)	--	--
L8I323	104.827	112.2	139.677	127.911	143.275	136.626	0.874678	0.2453	-0.193175	normal	Cellular Component: integral component of membrane (GO:0016021);	--	--	--	--
L8I327	179.804	183.5	190.102	195.95	186.562	205.65	0.940909	0.159365	-0.0878734	normal	Molecular Function: flavin adenine dinucleotide binding (GO:0050660);	K00384|bta:282389	Pyrimidine metabolism (ko00240);; Selenocompound metabolism (ko00450)	[C]	Energy production and conversion
L8I338	163.924	158.9	160.452	158.554	171.828	192.333	0.924551	0.311953	-0.113175	normal	Molecular Function: protein-containing complex binding (GO:0044877);	--	--	[T]	Signal transduction mechanisms
L8I343	143.924	133.7	146.535	148.373	152.115	150.654	0.940188	0.140266	-0.0889793	normal	--	--	--	--	--
L8I353	229.957	224.8	233.871	250.38	254.135	231.369	0.935783	0.143273	-0.0957545	normal	Biological Process: negative regulation of reactive oxygen species metabolic process (GO:2000378);	--	--	[O]	Posttranslational modification, protein turnover, chaperones
L8I357	65.0271	66	70.3933	82.3512	79.9698	82.6463	0.822234	0.00442406	-0.28238	normal	Biological Process: translation (GO:0006412);	K02917|myd:102751291	Ribosome (ko03010)	[J]	Translation, ribosomal structure and biogenesis
L8I358	185.533	185.8	187.379	152.708	154.757	150.247	1.22066	0.000292712	0.287665	normal	Molecular Function: translation elongation factor activity (GO:0003746);	K03233|bom:102268464	Legionellosis (ko05134)	[O]	Posttranslational modification, protein turnover, chaperones
L8I365	190.458	196	204.423	200.989	195.403	193.045	1.00245	0.924392	0.00353025	normal	Molecular Function: ADP-ribose diphosphatase activity (GO:0047631);	K13988|bom:102275356	Purine metabolism (ko00230)	[F]	Nucleotide transport and metabolism
L8I379	138.597	142.2	151.275	127.508	126.306	123.614	1.14478	0.0314219	0.195072	normal	--	--	--	[R]	General function prediction only
L8I3C9	201.715	184.5	179.009	158.655	126.61	140.793	1.32663	0.0186051	0.407769	normal	--	--	--	--	--
L8I3D3	193.574	189	200.49	181.032	171.828	174.543	1.10554	0.0137393	0.144746	normal	Molecular Function: metal ion binding (GO:0046872);	K18438|bta:506061	Purine metabolism (ko00230);; Morphine addiction (ko05032)	[T]	Signal transduction mechanisms
L8I3I4	213.172	232.2	238.006	225.987	231.679	240.213	0.979222	0.610595	-0.0302924	normal	Molecular Function: transferase activity, transferring glycosyl groups (GO:0016757);	K07966|bom:102269762	Galactose metabolism (ko00052);; N-Glycan biosynthesis (ko00510);; Other types of O-glycan biosynthesis (ko00514);; Glycosaminoglycan biosynthesis - keratan sulfate (ko00533);; Glycosphingolipid biosynthesis - lacto and neolacto series (ko00601)	[G]	Carbohydrate transport and metabolism
L8I3I7	65.4291	70.1	67.4686	77.513	78.6489	73.2939	0.884692	0.0150859	-0.176752	normal	Cellular Component: integral component of membrane (GO:0016021);	K08771|bom:102271179	PPAR signaling pathway (ko03320);; Regulation of lipolysis in adipocytes (ko04923)	[G]	Carbohydrate transport and metabolism
L8I3J9	93.7716	98.6	97.7236	106.946	108.93	108.467	0.894411	0.00861966	-0.16099	normal	--	--	--	--	--
L8I3K5	126.335	141.6	135.24	116.521	136.264	134.186	1.04187	0.524154	0.0591818	normal	Biological Process: clathrin coat assembly (GO:0048268);	--	--	--	--
L8I3K7	13.4677	18.4	21.481	20.1594	39.426	45.0336	0.509934	0.141883	-0.971618	normal	Biological Process: centriole assembly (GO:0098534);	--	--	[J]	Translation, ribosomal structure and biogenesis
L8I3L1	117.29	123.7	126.97	119.848	125.594	121.276	1.00339	0.908123	0.00487991	normal	Molecular Function: metal ion binding (GO:0046872);	K01958|bom:102284912	Citrate cycle (TCA cycle) (ko00020);; Pyruvate metabolism (ko00620);; Carbon metabolism (ko01200);; Biosynthesis of amino acids (ko01230)	[C]	Energy production and conversion
L8I3N5	92.3646	104	102.867	105.131	111.978	110.703	0.912812	0.106578	-0.13161	normal	Biological Process: actin cytoskeleton organization (GO:0030036);	K05759|bta:521379	Rap1 signaling pathway (ko04015);; Regulation of actin cytoskeleton (ko04810);; Salmonella infection (ko05132)	--	--
L8I3N7	199.503	200.4	218.844	225.584	246.718	242.043	0.866176	0.0239188	-0.207268	normal	Biological Process: positive regulation of apoptotic process (GO:0043065);	--	--	--	--
L8I3P0	131.863	131.3	128.685	129.625	130.878	126.663	1.01209	0.384263	0.0173392	normal	Molecular Function: serine-type endopeptidase activity (GO:0004252);	--	--	[O]	Posttranslational modification, protein turnover, chaperones
L8I3R4	277.295	238.1	277.438	278.301	270.394	273.251	0.964581	0.537361	-0.0520255	normal	Biological Process: peptidyl-aspartic acid hydroxylation (GO:0042264);	--	--	[O]	Posttranslational modification, protein turnover, chaperones
L8I3T1	222.318	225.3	235.384	273.765	261.96	264.102	0.853938	0.0019701	-0.227797	normal	Molecular Function: kinase activity (GO:0016301);	--	--	[K]	Transcription
L8I3U3	80.8064	93.7	92.782	182.443	178.84	174.95	0.498456	0.000304382	-1.00446	down	Cellular Component: intermediate filament (GO:0005882);	--	--	--	--
L8I3U5	153.673	147.8	140.282	159.36	153.741	152.281	0.949232	0.170023	-0.0751681	normal	--	--	--	--	--
L8I3V0	186.438	184.4	179.311	177	180.669	176.983	1.02899	0.11958	0.0412237	normal	--	--	--	[J]	Translation, ribosomal structure and biogenesis
L8I3V2	75.7812	95.4	83.5038	80.8393	86.1683	82.6463	1.02015	0.800361	0.0287849	normal	--	--	--	--	--
L8I3V9	164.93	168.7	178.404	167.928	175.283	173.12	0.991676	0.773814	-0.0120597	normal	Biological Process: citrate metabolic process (GO:0006101);	K01647|bom:102277141	Citrate cycle (TCA cycle) (ko00020);; Glyoxylate and dicarboxylate metabolism (ko00630);; Carbon metabolism (ko01200);; 2-Oxocarboxylic acid metabolism (ko01210);; Biosynthesis of amino acids (ko01230)	[C]	Energy production and conversion
L8I3W0	186.337	181.5	197.363	149.784	150.286	152.992	1.24751	0.0125079	0.319051	normal	Molecular Function: catalytic activity (GO:0003824);	--	--	[FGR]	Nucleotide transport and metabolism;; Carbohydrate transport and metabolism;; General function prediction only
L8I3X6	107.943	107.3	100.85	124.787	124.578	124.63	0.845179	0.0134388	-0.242671	normal	--	--	--	--	--
L8I3Y0	147.241	143.1	137.559	139.604	142.869	146.486	0.997532	0.923676	-0.00356535	normal	Molecular Function: sulfuric ester hydrolase activity (GO:0008484);	K01134|bom:102269852	Sphingolipid metabolism (ko00600);; Lysosome (ko04142)	[P]	Inorganic ion transport and metabolism
L8I3Z2	213.172	201.4	198.271	233.547	230.663	219.78	0.895983	0.0186798	-0.158456	normal	Biological Process: SCF complex assembly (GO:0010265);	--	--	--	--
L8I3Z9	165.533	165.8	167.512	185.971	181.583	184.201	0.904106	0.00132456	-0.145437	normal	--	--	--	[M]	Cell wall/membrane/envelope biogenesis
L8I400	209.353	220.3	219.248	215.303	219.688	193.045	1.03322	0.499799	0.0471518	normal	Cellular Component: integral component of membrane (GO:0016021);	K12947|oas:101107383	Protein export (ko03060)	--	--
L8I449	13.6688	15.2	13.413	17.9419	19.205	16.9765	0.781211	0.0103186	-0.356215	normal	Molecular Function: cysteine-type peptidase activity (GO:0008234);	K01365|bom:102285097	Lysosome (ko04142);; Phagosome (ko04145);; Apoptosis (ko04210);; Antigen processing and presentation (ko04612);; Proteoglycans in cancer (ko05205);; Rheumatoid arthritis (ko05323)	[O]	Posttranslational modification, protein turnover, chaperones
L8I457	128.044	156.9	156.519	130.431	149.677	155.33	1.01384	0.877345	0.0198246	normal	Cellular Component: eukaryotic translation initiation factor 3 complex (GO:0005852);	K03254|bom:102269761	RNA transport (ko03013)	[J]	Translation, ribosomal structure and biogenesis
L8I477	169.653	168.1	175.782	180.931	193.879	200.567	0.89252	0.0543762	-0.164044	normal	Molecular Function: hydrolase activity (GO:0016787);	--	--	[I]	Lipid transport and metabolism
L8I483	190.558	176	173.059	191.514	189.001	184.81	0.954524	0.249721	-0.0671473	normal	Molecular Function: sphingomyelin phosphodiesterase D activity (GO:0050290);	K12353|bom:102279104	Sphingolipid metabolism (ko00600)	--	--
L8I492	97.7919	103.7	99.9423	107.45	113.502	111.822	0.905824	0.0139324	-0.142697	normal	Molecular Function: chaperone binding (GO:0051087);	--	--	--	--
L8I493	144.125	149.4	127.071	132.548	132.199	119.852	1.09359	0.218269	0.129077	normal	Cellular Component: integral component of membrane (GO:0016021);	--	--	--	--
L8I497	150.155	148.1	161.763	161.679	168.678	179.524	0.902207	0.0708917	-0.148469	normal	Biological Process: oxidation-reduction process (GO:0055114);	--	--	--	--
L8I4B2	20.4026	21	20.7751	22.5785	21.3388	21.5511	0.949736	0.0858678	-0.074402	normal	Cellular Component: small ribosomal subunit (GO:0015935);	K02985|ssc:733671	Ribosome (ko03010)	[J]	Translation, ribosomal structure and biogenesis
L8I4B5	257.093	260.8	261.807	164.803	164.817	171.799	1.55499	2.4367e-05	0.636902	normal	Molecular Function: metal ion binding (GO:0046872);	K08660|bom:102267439	Arginine and proline metabolism (ko00330);; Histidine metabolism (ko00340);; beta-Alanine metabolism (ko00410)	[E]	Amino acid transport and metabolism
L8I4D9	237.193	220.7	249.099	239.998	254.643	256.071	0.941762	0.220825	-0.0865658	normal	Molecular Function: sialate O-acetylesterase activity (GO:0001681);	--	--	[E]	Amino acid transport and metabolism
L8I4E2	209.655	203.4	205.734	219.334	238.385	228.014	0.902374	0.0445286	-0.148203	normal	--	--	--	--	--
L8I4E4	60.5043	72.8	70.7967	63.5022	72.044	66.7879	1.00873	0.904189	0.012544	normal	--	--	--	--	--
L8I4I2	70.5549	105.3	115.171	99.2851	106.491	105.722	0.934277	0.665896	-0.0980782	normal	Molecular Function: bis(5'-nucleosyl)-tetraphosphatase activity (GO:0008796);	K01518|bom:102273937	Purine metabolism (ko00230);; Pyrimidine metabolism (ko00240)	[V]	Defense mechanisms
L8I4I8	101.109	112.4	104.178	133.254	146.527	125.952	0.782996	0.0217283	-0.352923	normal	Cellular Component: NatA complex (GO:0031415);	--	--	[J]	Translation, ribosomal structure and biogenesis
L8I4J4	297.295	278.8	277.539	249.17	245.498	265.729	1.12262	0.0252466	0.166865	normal	Biological Process: galactose catabolic process via UDP-galactose (GO:0033499);	K00965|bom:102277425	Galactose metabolism (ko00052);; Amino sugar and nucleotide sugar metabolism (ko00520);; Prolactin signaling pathway (ko04917)	[G]	Carbohydrate transport and metabolism
L8I4J8	163.12	156.2	162.066	191.716	180.059	183.692	0.866633	0.0064114	-0.206507	normal	Biological Process: integrin-mediated signaling pathway (GO:0007229);	--	--	--	--
L8I4K5	153.271	158.7	152.889	165.005	159.533	167.732	0.944318	0.0434138	-0.082656	normal	--	--	--	--	--
L8I4K7	67.7407	62.2	59.4006	191.111	179.958	184.302	0.340928	1.41427e-05	-1.55246	down	--	--	--	--	--
L8I4K8	153.974	153.2	149.762	153.816	146.73	141.607	1.03344	0.297351	0.0474487	normal	--	--	--	--	--
L8I4L0	136.386	120.3	127.172	180.326	177.824	188.775	0.701848	0.00110565	-0.51077	normal	Biological Process: positive regulation of transcription by RNA polymerase II (GO:0045944);	K11222|bta:515988	Jak-STAT signaling pathway (ko04630);; Hepatitis B (ko05161);; Inflammatory bowel disease (IBD) (ko05321)	--	--
L8I4L3	148.849	158.5	147.644	158.352	155.774	139.269	1.00353	0.942986	0.00507811	normal	Molecular Function: transition metal ion binding (GO:0046914);	K04520|bom:102267321	Serotonergic synapse (ko04726);; Alzheimer's disease (ko05010)	--	--
L8I4R0	147.442	150.9	154.2	100.999	108.422	110.602	1.41409	0.000484844	0.499878	normal	Cellular Component: HSP90-CDC37 chaperone complex (GO:1990565);	K09554|bom:102287555	PI3K-Akt signaling pathway (ko04151)	--	--
L8I4S0	160.608	172.2	176.891	134.866	147.746	144.758	1.19264	0.0127382	0.254157	normal	Biological Process: cytoskeleton-dependent cytokinesis (GO:0061640);	--	--	--	--
L8I4U7	63.9215	68.3	67.2669	66.5261	69.1988	66.6863	0.985561	0.575741	-0.0209836	normal	Cellular Component: centrosome (GO:0005813);	--	--	--	--
L8I4V3	103.822	105.9	108.817	98.4787	103.036	98.8096	1.06065	0.0421948	0.0849498	normal	Biological Process: protein hexamerization (GO:0034214);	K00819|chx:102179910	Arginine and proline metabolism (ko00330)	[E]	Amino acid transport and metabolism
L8I4V4	142.115	138.1	152.889	136.782	136.06	129.611	1.07616	0.132126	0.10589	normal	Biological Process: cellular response to arsenic-containing substance (GO:0071243);	K00799|bta:613905	Glutathione metabolism (ko00480);; Metabolism of xenobiotics by cytochrome P450 (ko00980);; Drug metabolism - cytochrome P450 (ko00982);; Platinum drug resistance (ko01524);; Chemical carcinogenesis (ko05204)	[O]	Posttranslational modification, protein turnover, chaperones
L8I4W9	218.197	208.2	203.515	210.867	206.072	204.328	1.01391	0.590033	0.019936	normal	Biological Process: regulation of reactive oxygen species metabolic process (GO:2000377);	--	--	[T]	Signal transduction mechanisms
L8I4X2	159.301	120.5	145.123	110.877	126.509	160.82	1.0671	0.658653	0.0936937	normal	Cellular Component: MICOS complex (GO:0061617);	--	--	--	--
L8I4Y1	24.8249	24.7	24.0023	26.308	23.7776	22.9742	1.0064	0.892917	0.00919867	normal	--	--	--	[U]	Intracellular trafficking, secretion, and vesicular transport
L8I4Y3	137.793	161.2	148.653	169.541	177.316	177.186	0.854217	0.0496816	-0.227326	normal	Biological Process: phosphocreatine biosynthetic process (GO:0046314);	K00933|bta:516210	Arginine and proline metabolism (ko00330)	[O]	Posttranslational modification, protein turnover, chaperones
L8I4Y9	59.7003	76.2	74.0239	81.8472	95.2119	109.585	0.732351	0.0650619	-0.449393	normal	Molecular Function: metal ion binding (GO:0046872);	--	--	--	--
L8I501	97.4904	95	105.287	107.752	109.844	109.28	0.91098	0.08329	-0.134509	normal	Biological Process: cell differentiation (GO:0030154);	K02984|umr:103658013	Ribosome (ko03010)	[J]	Translation, ribosomal structure and biogenesis
L8I503	12.1612	11.5	12.0011	11.5917	11.3807	11.4871	1.03491	0.173775	0.0494987	normal	Molecular Function: phospholipase A2 activity consuming 1,2-dioleoylphosphatidylethanolamine) (GO:0102568);	K16342|chx:102175216	Glycerophospholipid metabolism (ko00564);; Ether lipid metabolism (ko00565);; Arachidonic acid metabolism (ko00590);; Linoleic acid metabolism (ko00591);; alpha-Linolenic acid metabolism (ko00592);; MAPK signaling pathway (ko04010);; Ras signaling pathway (ko04014);; Phospholipase D signaling pathway (ko04072);; Vascular smooth muscle contraction (ko04270);; VEGF signaling pathway (ko04370);; Pla…	[J]	Translation, ribosomal structure and biogenesis
L8I510	75.2786	74.3	73.923	65.0141	62.7972	63.0267	1.17116	0.00065174	0.227938	normal	--	--	--	[K]	Transcription
L8I512	160.206	162.6	162.469	160.167	152.217	154.619	1.03913	0.111004	0.0553733	normal	Biological Process: lipid catabolic process (GO:0016042);	--	--	--	--
L8I513	196.287	212.9	212.39	301.182	278.827	288.703	0.715516	0.000714591	-0.482944	normal	Molecular Function: oxidoreductase activity (GO:0016491);	K00357|bta:618084	Folate biosynthesis (ko00790)	[IQR]	Lipid transport and metabolism;; Secondary metabolites biosynthesis, transport and catabolism;; General function prediction only
L8I515	255.385	222.6	202.103	329.203	295.086	311.067	0.72709	0.0144608	-0.459794	normal	Molecular Function: ATP binding (GO:0005524);	--	--	[M]	Cell wall/membrane/envelope biogenesis
L8I545	234.278	245.5	274.413	240.199	249.461	247.227	1.02348	0.680681	0.0334852	normal	Biological Process: intraciliary transport (GO:0042073);	--	--	--	--
L8I550	97.2893	101.1	113.255	95.7572	96.4312	106.23	1.04432	0.499873	0.0625595	normal	Cellular Component: integral component of membrane (GO:0016021);	--	--	--	--
L8I557	169.854	172.6	174.773	192.825	195.403	192.943	0.889975	0.000674996	-0.168163	normal	Cellular Component: sperm flagellum (GO:0036126);	K00939|bom:102280423	Purine metabolism (ko00230)	[F]	Nucleotide transport and metabolism
L8I562	154.678	147.8	151.678	115.715	120.209	123.512	1.26353	0.000507444	0.337455	normal	Cellular Component: sperm midpiece (GO:0097225);	K01539|bom:102272122	cGMP-PKG signaling pathway (ko04022);; cAMP signaling pathway (ko04024);; Cardiac muscle contraction (ko04260);; Adrenergic signaling in cardiomyocytes (ko04261);; Insulin secretion (ko04911);; Thyroid hormone synthesis (ko04918);; Thyroid hormone signaling pathway (ko04919);; Aldosterone-regulated sodium reabsorption (ko04960);; Endocrine and other factor-regulated calcium reabsorption (ko04961)…	[P]	Inorganic ion transport and metabolism
L8I572	128.346	133.6	130.802	128.718	151.099	139.472	0.9367	0.302919	-0.0943415	normal	--	--	--	[R]	General function prediction only
L8I582	146.236	144	141.997	125.896	134.028	124.224	1.12517	0.021771	0.170147	normal	Molecular Function: metal ion binding (GO:0046872);	K14621|tgu:100232535	Glycerophospholipid metabolism (ko00564);; Ether lipid metabolism (ko00565);; Arachidonic acid metabolism (ko00590);; Linoleic acid metabolism (ko00591);; alpha-Linolenic acid metabolism (ko00592)	[T]	Signal transduction mechanisms
L8I596	303.527	272.9	263.118	170.347	160.448	153.399	1.7339	0.00471555	0.794022	normal	Molecular Function: fructose 1,6-bisphosphate 1-phosphatase activity (GO:0042132);	K03841|bta:513483	Glycolysis / Gluconeogenesis (ko00010);; Pentose phosphate pathway (ko00030);; Fructose and mannose metabolism (ko00051);; Carbon metabolism (ko01200);; AMPK signaling pathway (ko04152);; Insulin signaling pathway (ko04910)	[G]	Carbohydrate transport and metabolism
L8I597	108.445	111.7	101.657	113.296	112.08	104.909	0.974318	0.514187	-0.0375351	normal	Cellular Component: integral component of membrane (GO:0016021);	K06528|bta:281897	Lysosome (ko04142);; Phagosome (ko04145);; Tuberculosis (ko05152)	--	--
L8I5C0	177.895	179.3	165.293	213.287	204.446	200.262	0.845456	0.00599377	-0.242198	normal	Cellular Component: lysosome (GO:0005764);	K01379|bta:282883	Sphingolipid signaling pathway (ko04071);; Lysosome (ko04142);; Apoptosis (ko04210);; Tuberculosis (ko05152)	--	--
L8I5D5	127.039	147.4	140.282	273.059	286.042	287.585	0.489817	6.97787e-05	-1.02968	down	Molecular Function: peptidase inhibitor activity (GO:0030414);	--	--	[Q]	Secondary metabolites biosynthesis, transport and catabolism
L8I5F2	205.031	195.4	205.331	186.374	187.375	190.707	1.07318	0.0374417	0.10189	normal	Molecular Function: oxidoreductase activity, acting on the aldehyde or oxo group of donors, NAD or NADP as acceptor (GO:0016620);	K00128|bta:508629	Glycolysis / Gluconeogenesis (ko00010);; Pentose and glucuronate interconversions (ko00040);; Ascorbate and aldarate metabolism (ko00053);; Fatty acid degradation (ko00071);; Valine, leucine and isoleucine degradation (ko00280);; Lysine degradation (ko00310);; Arginine and proline metabolism (ko00330);; Histidine metabolism (ko00340);; Tryptophan metabolism (ko00380);; beta-Alanine metabolism (ko…	[C]	Energy production and conversion
L8I5F3	248.349	262.1	232.56	259.048	246.21	247.939	0.986474	0.743928	-0.0196469	normal	Biological Process: negative regulation of inclusion body assembly (GO:0090084);	--	--	[O]	Posttranslational modification, protein turnover, chaperones
L8I5F5	158.598	166.3	148.955	254.613	249.258	237.57	0.639097	0.000231807	-0.645892	normal	Molecular Function: serine-type endopeptidase inhibitor activity (GO:0004867);	--	--	--	--
L8I5G4	166.638	175.9	174.37	190.91	199.061	202.804	0.872015	0.00567963	-0.197576	normal	--	--	--	--	--
L8I5I1	116.184	119.4	119.104	123.577	132.402	129.205	0.920827	0.0440587	-0.118998	normal	Molecular Function: proton-transporting ATP synthase activity, rotational mechanism (GO:0046933);	K02133|bom:102281283	Oxidative phosphorylation (ko00190);; Alzheimer's disease (ko05010);; Parkinson's disease (ko05012);; Huntington's disease (ko05016)	[C]	Energy production and conversion
L8I5J3	162.015	156.8	165.495	175.185	169.491	165.394	0.949495	0.0876293	-0.0747677	normal	Molecular Function: transferase activity, transferring acyl groups (GO:0016746);	K19523|bom:102269192	Fatty acid degradation (ko00071);; Fatty acid metabolism (ko01212);; PPAR signaling pathway (ko03320);; AMPK signaling pathway (ko04152);; Adipocytokine signaling pathway (ko04920);; Glucagon signaling pathway (ko04922);; Insulin resistance (ko04931)	--	--
L8I5K5	141.813	138.8	136.349	156.84	152.115	155.534	0.897679	0.00179441	-0.155728	normal	--	--	--	--	--
L8I5K8	93.9727	112.9	123.34	110.574	125.391	120.666	0.925921	0.429038	-0.111039	normal	Biological Process: vascular endothelial growth factor receptor signaling pathway (GO:0048010);	K05096|bom:102269660	Ras signaling pathway (ko04014);; Rap1 signaling pathway (ko04015);; Cytokine-cytokine receptor interaction (ko04060);; HIF-1 signaling pathway (ko04066);; Endocytosis (ko04144);; PI3K-Akt signaling pathway (ko04151);; Focal adhesion (ko04510);; Transcriptional misregulation in cancer (ko05202);; Rheumatoid arthritis (ko05323)	[U]	Intracellular trafficking, secretion, and vesicular transport
L8I5L0	141.009	163.8	172.857	158.856	170.711	166.512	0.962883	0.59323	-0.0545682	normal	Molecular Function: malonyl-CoA decarboxylase activity (GO:0050080);	K01578|bta:512341	beta-Alanine metabolism (ko00410);; Propanoate metabolism (ko00640);; Peroxisome (ko04146);; AMPK signaling pathway (ko04152)	[G]	Carbohydrate transport and metabolism
L8I5L2	21.6087	21.8	21.5819	24.1913	23.6759	24.2958	0.900608	0.00296098	-0.151029	normal	Biological Process: sperm flagellum movement involved in flagellated sperm motility (GO:1905419);	--	--	--	--
L8I5L9	169.754	171.6	167.31	209.96	203.837	201.787	0.826311	0.00106006	-0.275243	normal	Molecular Function: RNA binding (GO:0003723);	--	--	--	--
L8I5M4	207.343	214.7	221.164	209.86	210.848	205.142	1.02773	0.284244	0.0394678	normal	Biological Process: locomotory exploration behavior (GO:0035641);	--	--	[S]	Function unknown
L8I5N6	233.575	210.1	203.616	246.751	223.245	213.681	0.946779	0.416619	-0.0789004	normal	Cellular Component: integral component of membrane (GO:0016021);	--	--	--	--
L8I5R7	86.1332	85.7	86.025	86.1815	85.3554	86.5092	0.999272	0.877169	-0.00105024	normal	Cellular Component: integral component of membrane (GO:0016021);	K02270|bom:102286307	Oxidative phosphorylation (ko00190);; Cardiac muscle contraction (ko04260);; Non-alcoholic fatty liver disease (NAFLD) (ko04932);; Alzheimer's disease (ko05010);; Parkinson's disease (ko05012);; Huntington's disease (ko05016)	--	--
L8I5R8	109.048	127.1	134.635	127.609	136.873	133.983	0.930529	0.350069	-0.103877	normal	--	--	--	--	--
L8I5S1	29.5486	33	34.9949	36.0854	45.4212	51.0313	0.735968	0.102521	-0.442286	normal	Cellular Component: small ribosomal subunit (GO:0015935);	K02989|umr:103677222	Ribosome (ko03010)	[J]	Translation, ribosomal structure and biogenesis
L8I5U8	156.789	161.9	178.706	173.169	185.038	186.437	0.913247	0.127714	-0.130924	normal	Molecular Function: ATP binding (GO:0005524);	--	--	[T]	Signal transduction mechanisms
L8I5W3	209.956	192.9	204.12	144.14	132.606	149.129	1.42525	0.000995856	0.511211	normal	Molecular Function: ligase activity (GO:0016874);	K05611|bom:102282378	Parkinson's disease (ko05012)	--	--
L8I5W4	92.2641	95.8	90.2607	87.4919	89.5215	88.7456	1.04728	0.10948	0.066651	normal	Molecular Function: protein methylesterase activity (GO:0051723);	--	--	[I]	Lipid transport and metabolism
L8I5W6	110.556	132.7	135.442	134.06	151.811	142.013	0.885047	0.167746	-0.176174	normal	Molecular Function: hydrolase activity (GO:0016787);	--	--	[H]	Coenzyme transport and metabolism
L8I5Y3	1.20607	1.2	1.10935	1.41116	1.32098	1.32153	0.86722	0.0144089	-0.20553	normal	Biological Process: protein maturation (GO:0051604);	--	--	[O]	Posttranslational modification, protein turnover, chaperones
L8I5Z6	88.7464	92.9	97.0177	98.7811	104.56	101.554	0.913965	0.046001	-0.129789	normal	--	--	--	--	--
L8I619	92.3646	90.4	83.3021	78.3193	77.7343	83.1545	1.11228	0.061958	0.153521	normal	--	--	--	--	--
L8I629	100.606	123.9	116.482	117.429	131.691	120.767	0.92187	0.311953	-0.117364	normal	Molecular Function: nucleic acid binding (GO:0003676);	--	--	--	--
L8I631	258.4	220.5	208.154	229.112	216.742	218.459	1.03423	0.670159	0.0485627	normal	Biological Process: protein homotetramerization (GO:0051289);	--	--	[Q]	Secondary metabolites biosynthesis, transport and catabolism
L8I636	152.567	153.4	162.873	169.944	172.438	170.579	0.913988	0.0412059	-0.129752	normal	Cellular Component: integral component of membrane (GO:0016021);	--	--	--	--
L8I653	101.611	103.2	101.052	111.078	112.893	111.822	0.910868	0.000343353	-0.134686	normal	Cellular Component: cilium (GO:0005929);	--	--	--	--
L8I680	242.218	253.8	244.057	228.709	208.409	205.447	1.15175	0.0297605	0.203831	normal	Molecular Function: hydrolase activity (GO:0016787);	K01823|bom:102268825	Terpenoid backbone biosynthesis (ko00900)	[I]	Lipid transport and metabolism
L8I682	165.935	174.3	186.976	142.426	156.993	149.028	1.17564	0.0293548	0.233442	normal	Biological Process: Golgi vesicle transport (GO:0048193);	--	--	--	--
L8I6A7	128.748	138.4	135.24	121.662	121.936	119.242	1.10899	0.0344741	0.149249	normal	Biological Process: regulation of axon extension (GO:0030516);	K07528|bom:102264790	Axon guidance (ko04360)	[F]	Nucleotide transport and metabolism
L8I6E1	145.331	158.9	168.52	169.944	185.953	180.846	0.880779	0.0673165	-0.183149	normal	--	--	--	--	--
L8I6E2	170.96	162.4	229.131	190.305	194.082	195.688	0.969688	0.806327	-0.0444077	normal	Cellular Component: integral component of membrane (GO:0016021);	--	--	--	--
L8I6G4	112.667	100.6	100.447	124.484	113.401	107.857	0.907362	0.170293	-0.140249	normal	Molecular Function: ubiquitin protein ligase activity (GO:0061630);	K10599|chx:102189195	Spliceosome (ko03040);; Ubiquitin mediated proteolysis (ko04120)	[R]	General function prediction only
L8I6G6	243.223	206.5	215.92	232.64	223.651	232.995	0.965699	0.553307	-0.0503545	normal	Biological Process: protein initiator methionine removal (GO:0070084);	--	--	[J]	Translation, ribosomal structure and biogenesis
L8I6H8	176.488	185.1	183.144	140.209	143.682	135.202	1.29979	0.000312679	0.378276	normal	Molecular Function: NAD binding (GO:0051287);	K00029|bom:102266389	Pyruvate metabolism (ko00620);; Carbon metabolism (ko01200)	[C]	Energy production and conversion
L8I6H9	187.744	221.2	213.903	241.812	210.34	242.043	0.897222	0.179441	-0.156463	normal	Molecular Function: phosphatidylinositol phosphate kinase activity (GO:0016307);	K00920|bta:540005	Inositol phosphate metabolism (ko00562);; Phosphatidylinositol signaling system (ko04070);; Regulation of actin cytoskeleton (ko04810)	--	--
L8I6I6	111.561	112.2	115.07	121.158	125.086	123.919	0.915356	0.00282086	-0.127595	normal	--	--	--	[S]	Function unknown
L8I6I7	362.121	298.3	293.373	230.221	220.095	208.903	1.44686	0.0391022	0.532921	normal	Biological Process: respiratory electron transport chain (GO:0022904);	--	--	--	--
L8I6K4	146.638	140.8	156.923	148.877	185.75	223.236	0.79654	0.216206	-0.328182	normal	Cellular Component: integral component of membrane (GO:0016021);	--	--	--	--
L8I6K5	168.146	163.9	170.941	160.066	173.861	213.986	0.918006	0.452655	-0.123425	normal	Molecular Function: 2 iron, 2 sulfur cluster binding (GO:0051537);	--	--	[C]	Energy production and conversion
L8I6L4	221.112	215.3	204.826	235.361	230.053	260.239	0.883671	0.0748008	-0.17842	normal	--	--	--	--	--
L8I6L9	163.12	174	164.89	134.262	137.788	136.829	1.22777	0.00714993	0.296044	normal	Molecular Function: unfolded protein binding (GO:0051082);	--	--	[O]	Posttranslational modification, protein turnover, chaperones
L8I6M3	234.479	228.5	248.394	232.74	225.887	237.773	1.0215	0.514232	0.0306887	normal	Molecular Function: pyridoxal phosphate binding (GO:0030170);	K01594|bom:102286213	Taurine and hypotaurine metabolism (ko00430)	[E]	Amino acid transport and metabolism
L8I6M7	10.0506	11.3	11.7994	14.2124	15.9533	12.8086	0.77139	0.0482552	-0.374467	normal	Cellular Component: intermediate filament (GO:0005882);	--	--	--	--
L8I6N1	74.1731	78.6	72.2086	87.3911	95.4151	94.845	0.810303	0.00693261	-0.303466	normal	Cellular Component: nuclear body (GO:0016604);	--	--	--	--
L8I6N2	183.222	181.6	167.108	198.268	196.825	188.775	0.911044	0.0564948	-0.134407	normal	--	--	--	--	--
L8I6P8	116.988	118.8	124.55	119.646	128.643	122.902	0.970762	0.358384	-0.0428098	normal	Molecular Function: oxidoreductase activity (GO:0016491);	K00326|bta:515773	Amino sugar and nucleotide sugar metabolism (ko00520)	[C]	Energy production and conversion
L8I6Q2	149.653	162.6	156.923	144.039	153.132	145.47	1.05995	0.137863	0.0839925	normal	Molecular Function: ATP binding (GO:0005524);	--	--	[T]	Signal transduction mechanisms
L8I6Q4	233.374	193	173.361	165.206	152.623	148.011	1.28742	0.117944	0.364488	normal	Molecular Function: protein domain specific binding (GO:0019904);	K16197|tup:102483469	Cell cycle (ko04110);; Oocyte meiosis (ko04114);; PI3K-Akt signaling pathway (ko04151);; Hippo signaling pathway (ko04390);; Hepatitis B (ko05161);; Epstein-Barr virus infection (ko05169);; Viral carcinogenesis (ko05203)	--	--
L8I6Q9	235.685	229.3	214.105	204.215	223.042	215.409	1.05668	0.224327	0.0795348	normal	Molecular Function: phosphatase activity (GO:0016791);	K11725|bta:534183	Oxidative phosphorylation (ko00190)	[F]	Nucleotide transport and metabolism
L8I6R1	63.017	82.7	90.765	119.344	112.385	124.02	0.664745	0.0269941	-0.589128	normal	Cellular Component: integral component of membrane (GO:0016021);	--	--	--	--
L8I6S0	231.665	258.5	242.847	190.607	208.511	184.506	1.25597	0.00947295	0.328798	normal	--	K18384|bom:102267712	Arginine and proline metabolism (ko00330)	[E]	Amino acid transport and metabolism
L8I6S3	218.097	205.6	215.718	267.011	245.498	254.546	0.833596	0.0076007	-0.262579	normal	Molecular Function: transferase activity (GO:0016740);	K00799|bom:102276661	Glutathione metabolism (ko00480);; Metabolism of xenobiotics by cytochrome P450 (ko00980);; Drug metabolism - cytochrome P450 (ko00982);; Platinum drug resistance (ko01524);; Chemical carcinogenesis (ko05204)	[O]	Posttranslational modification, protein turnover, chaperones
L8I6T8	165.03	174.1	188.287	201.393	206.174	209.716	0.854417	0.035548	-0.226987	normal	--	--	--	--	--
L8I6U3	166.739	156.3	147.745	150.893	156.18	143.03	1.04595	0.367516	0.0648095	normal	Molecular Function: metal ion binding (GO:0046872);	K01539|bta:282144	cGMP-PKG signaling pathway (ko04022);; cAMP signaling pathway (ko04024);; Cardiac muscle contraction (ko04260);; Adrenergic signaling in cardiomyocytes (ko04261);; Insulin secretion (ko04911);; Thyroid hormone synthesis (ko04918);; Thyroid hormone signaling pathway (ko04919);; Aldosterone-regulated sodium reabsorption (ko04960);; Endocrine and other factor-regulated calcium reabsorption (ko04961)…	[P]	Inorganic ion transport and metabolism
L8I6U8	79.9019	92.8	79.1672	92.7333	105.78	103.587	0.833727	0.0494977	-0.262354	normal	Biological Process: methylation (GO:0032259);	--	--	[J]	Translation, ribosomal structure and biogenesis
L8I6U9	217.695	207.1	181.127	232.64	211.763	201.482	0.938127	0.403113	-0.0921447	normal	Molecular Function: endonuclease activity (GO:0004519);	--	--	--	--
L8I6V0	75.1781	75.9	77.6545	62.1918	61.3746	64.1449	1.21853	0.000261018	0.285147	normal	Cellular Component: membrane coat (GO:0030117);	K12394|shr:100914815	Lysosome (ko04142)	--	--
L8I6V2	71.6604	78.2	71.6035	86.9879	86.0666	82.2396	0.867485	0.0171771	-0.205089	normal	Cellular Component: integral component of membrane (GO:0016021);	--	--	--	--
L8I6V6	108.948	115.1	118.801	116.32	123.562	126.257	0.936392	0.133432	-0.0948151	normal	Biological Process: nucleoside metabolic process (GO:0009116);	K03783|bta:493724	Purine metabolism (ko00230);; Pyrimidine metabolism (ko00240);; Nicotinate and nicotinamide metabolism (ko00760)	[F]	Nucleotide transport and metabolism
L8I6W7	209.655	203	197.666	210.162	208.409	196.806	0.991783	0.772639	-0.0119038	normal	Cellular Component: pyruvate dehydrogenase complex (GO:0045254);	K00627|bom:102283035	Glycolysis / Gluconeogenesis (ko00010);; Citrate cycle (TCA cycle) (ko00020);; Pyruvate metabolism (ko00620);; Carbon metabolism (ko01200)	[C]	Energy production and conversion
L8I6X5	209.453	213.7	223.383	250.783	238.08	224.863	0.90586	0.0759688	-0.14264	normal	Cellular Component: nucleus (GO:0005634);	--	--	--	--
L8I6X9	118.295	131.8	133.425	137.386	149.27	155.737	0.866919	0.0534615	-0.20603	normal	--	--	--	[R]	General function prediction only
L8I6Y9	184.93	165.3	169.226	174.681	175.08	150.044	1.03932	0.559746	0.0556358	normal	Biological Process: isoleucyl-tRNA aminoacylation (GO:0006428);	K01870|bom:102276663	Aminoacyl-tRNA biosynthesis (ko00970)	[J]	Translation, ribosomal structure and biogenesis
L8I705	116.888	117.1	112.549	109.163	108.218	102.571	1.08309	0.0292288	0.11515	normal	Biological Process: N-acylethanolamine metabolic process (GO:0070291);	--	--	[I]	Lipid transport and metabolism
L8I713	171.864	186.6	180.824	153.212	169.999	167.529	1.09893	0.07748	0.136098	normal	Molecular Function: nucleic acid binding (GO:0003676);	--	--	--	--
L8I714	141.21	134	139.677	146.559	153.741	159.396	0.902524	0.0359222	-0.147962	normal	Molecular Function: metal ion binding (GO:0046872);	K00850|bom:102269659	Glycolysis / Gluconeogenesis (ko00010);; Pentose phosphate pathway (ko00030);; Fructose and mannose metabolism (ko00051);; Galactose metabolism (ko00052);; Carbon metabolism (ko01200);; Biosynthesis of amino acids (ko01230);; RNA degradation (ko03018);; AMPK signaling pathway (ko04152);; Central carbon metabolism in cancer (ko05230)	[G]	Carbohydrate transport and metabolism
L8I719	101.812	113.7	136.349	125.291	142.665	160.515	0.821202	0.149836	-0.28419	normal	--	--	--	--	--
L8I721	140.808	151.6	135.542	136.076	170.304	188.47	0.864808	0.281084	-0.209548	normal	Molecular Function: catalytic activity (GO:0003824);	--	--	[FGR]	Nucleotide transport and metabolism;; Carbohydrate transport and metabolism;; General function prediction only
L8I724	128.848	123.6	116.784	130.633	131.183	130.831	0.940367	0.154692	-0.0887048	normal	--	--	--	--	--
L8I745	120.004	119.5	120.919	130.835	140.836	139.879	0.87577	0.0314128	-0.191376	normal	--	K10409|bom:102275642	Huntington's disease (ko05016)	--	--
L8I757	250.46	223.3	235.989	182.846	180.059	191.215	1.28086	0.0119426	0.35711	normal	Molecular Function: GTP binding (GO:0005525);	K07901|phd:102329129	Endocytosis (ko04144);; AMPK signaling pathway (ko04152);; Pancreatic secretion (ko04972)	[R]	General function prediction only
L8I778	231.163	227	211.684	272.757	280.86	293.277	0.790945	0.00216967	-0.33835	normal	--	--	--	[D]	Cell cycle control, cell division, chromosome partitioning
L8I783	279.707	251.9	261.907	249.674	239.808	216.019	1.12475	0.0877348	0.169608	normal	Biological Process: mitochondrial respiratory chain complex I assembly (GO:0032981);	K03956|bta:326346	Oxidative phosphorylation (ko00190);; Non-alcoholic fatty liver disease (NAFLD) (ko04932);; Alzheimer's disease (ko05010);; Parkinson's disease (ko05012);; Huntington's disease (ko05016)	--	--
L8I784	185.131	188.7	173.966	116.622	109.031	120.666	1.58177	0.000395828	0.66154	normal	Molecular Function: dipeptidase activity (GO:0016805);	--	--	[E]	Amino acid transport and metabolism
L8I785	188.347	198.6	192.825	213.891	221.314	222.626	0.881338	0.0030275	-0.182233	normal	Cellular Component: cytoplasm (GO:0005737);	--	--	[J]	Translation, ribosomal structure and biogenesis
L8I790	171.362	162.8	166.201	135.572	136.975	138.354	1.21772	0.00372514	0.284184	normal	Molecular Function: ligase activity (GO:0016874);	K15013|bta:526688	Fatty acid biosynthesis (ko00061);; Fatty acid degradation (ko00071);; Fatty acid metabolism (ko01212);; PPAR signaling pathway (ko03320);; Adipocytokine signaling pathway (ko04920)	[I]	Lipid transport and metabolism
L8I798	99.802	122.1	113.154	197.663	235.845	136.931	0.587365	0.106019	-0.767671	normal	Biological Process: protein polymerization (GO:0051258);	K03903|bom:102286209	Complement and coagulation cascades (ko04610);; Platelet activation (ko04611)	--	--
L8I7A4	180.608	183.3	208.86	175.387	179.246	180.541	1.07025	0.29731	0.0979445	normal	Cellular Component: integral component of membrane (GO:0016021);	--	--	--	--
L8I7A7	73.168	76.8	80.7808	125.896	103.443	84.9844	0.734115	0.138408	-0.445922	normal	Biological Process: positive regulation of aminoacyl-tRNA ligase activity (GO:1903632);	--	--	--	--
L8I7B0	310.361	317.2	306.584	181.032	176.503	178.304	1.74333	8.45872e-05	0.801848	normal	Biological Process: microtubule-based process (GO:0007017);	K10424|bom:102283130	Vasopressin-regulated water reabsorption (ko04962);; Huntington's disease (ko05016)	--	--
L8I7D0	81.108	79.5	81.1842	56.0432	54.7697	54.7925	1.46005	6.26442e-06	0.546018	normal	Molecular Function: unfolded protein binding (GO:0051082);	--	--	[O]	Posttranslational modification, protein turnover, chaperones
L8I7D1	96.2843	126.8	97.8245	95.354	113.197	98.4029	1.04546	0.708468	0.0641387	normal	Biological Process: regulation of transcription, DNA-templated (GO:0006355);	--	--	--	--
L8I7D5	106.636	110.7	113.255	121.561	129.456	133.881	0.858906	0.0205296	-0.219428	normal	Biological Process: microtubule-based process (GO:0007017);	K07375|ssc:100736584	Phagosome (ko04145);; Gap junction (ko04540)	--	--
L8I7D8	144.728	152	155.813	166.416	169.999	167.326	0.898361	0.0251122	-0.154633	normal	Molecular Function: unfolded protein binding (GO:0051082);	--	--	[O]	Posttranslational modification, protein turnover, chaperones
L8I7D9	156.688	134.2	134.736	132.246	123.664	118.226	1.13762	0.132175	0.186019	normal	Cellular Component: MICOS complex (GO:0061617);	--	--	--	--
L8I7E2	133.672	122.8	115.473	147.164	134.435	136.829	0.888913	0.0835236	-0.169885	normal	Molecular Function: serine-type endopeptidase inhibitor activity (GO:0004867);	--	--	--	--
L8I7E8	170.055	169.7	163.982	124.182	123.664	118.023	1.37683	7.91194e-05	0.461348	normal	Molecular Function: oxidoreductase activity (GO:0016491);	K00011|bom:102283791	Pentose and glucuronate interconversions (ko00040);; Fructose and mannose metabolism (ko00051);; Galactose metabolism (ko00052);; Glycerolipid metabolism (ko00561)	[Q]	Secondary metabolites biosynthesis, transport and catabolism
L8I7G0	253.274	253.6	221.063	193.53	185.343	216.12	1.22344	0.0365823	0.290939	normal	Molecular Function: ferric iron binding (GO:0008199);	K00522|bom:102277133	Mineral absorption (ko04978)	[P]	Inorganic ion transport and metabolism
L8I7H2	244.932	251	246.679	114.909	122.038	117.006	2.09805	1.66109e-06	1.06905	up	Biological Process: UDP-glucose metabolic process (GO:0006011);	K00963|oas:101115777	Pentose and glucuronate interconversions (ko00040);; Galactose metabolism (ko00052);; Starch and sucrose metabolism (ko00500);; Amino sugar and nucleotide sugar metabolism (ko00520)	[G]	Carbohydrate transport and metabolism
L8I7H3	89.1484	95.8	95.3032	83.3592	93.586	82.0363	1.08213	0.185818	0.113873	normal	Molecular Function: serine-type exopeptidase activity (GO:0070008);	K01322|bom:102284435	Renin-angiotensin system (ko04614)	[E]	Amino acid transport and metabolism
L8I7H6	26.0309	36.7	38.6255	30.6423	27.8421	32.0216	1.11989	0.457857	0.163352	normal	Biological Process: methionyl-tRNA aminoacylation (GO:0006431);	K01874|bom:102283789	Selenocompound metabolism (ko00450);; Aminoacyl-tRNA biosynthesis (ko00970)	[J]	Translation, ribosomal structure and biogenesis
L8I7I6	183.925	178.2	184.455	171.557	163.395	169.765	1.08294	0.0130448	0.114959	normal	Molecular Function: transmembrane transporter activity (GO:0022857);	--	--	--	--
L8I7J4	118.999	132.2	125.457	147.365	147.34	164.378	0.820454	0.0206339	-0.285506	normal	Molecular Function: glutathione hydrolase activity (GO:0036374);	K18592|bom:102274785	Taurine and hypotaurine metabolism (ko00430);; Glutathione metabolism (ko00480);; Arachidonic acid metabolism (ko00590)	[E]	Amino acid transport and metabolism
L8I7K2	180.106	170.4	160.755	178.612	175.182	179.829	0.958093	0.312401	-0.0617628	normal	--	--	--	[R]	General function prediction only
L8I7K6	138.999	140	143.51	143.636	144.596	145.775	0.973508	0.090104	-0.0387356	normal	--	--	--	--	--
L8I7M7	101.913	109.8	107.506	114.001	121.835	118.327	0.901331	0.0233226	-0.149871	normal	Cellular Component: integral component of membrane (GO:0016021);	K02270|bom:102273168	Oxidative phosphorylation (ko00190);; Cardiac muscle contraction (ko04260);; Non-alcoholic fatty liver disease (NAFLD) (ko04932);; Alzheimer's disease (ko05010);; Parkinson's disease (ko05012);; Huntington's disease (ko05016)	--	--
L8I7N9	119.803	121.9	118.398	135.975	161.464	146.893	0.810431	0.0601791	-0.303238	normal	Molecular Function: zinc ion binding (GO:0008270);	--	--	--	--
L8I7Q2	283.928	266.4	185.967	216.008	177.519	159.6	1.33115	0.171039	0.412675	normal	Cellular Component: integral component of membrane (GO:0016021);	--	--	--	--
L8I7Q3	162.919	150.4	182.841	163.594	163.395	167.427	1.00353	0.956729	0.00508282	normal	Biological Process: protein localization to endoplasmic reticulum (GO:0070972);	K06096|bom:102273923	Tight junction (ko04530)	--	--
L8I7R2	12.2617	11.3	11.4969	12.4988	11.7872	12.5037	0.952946	0.204277	-0.0695341	normal	--	--	--	--	--
L8I7R7	227.846	102.4	94.093	99.5875	97.549	95.2516	1.45129	0.416329	0.537333	normal	Molecular Function: metal ion binding (GO:0046872);	K00237|bom:102281830	Citrate cycle (TCA cycle) (ko00020);; Oxidative phosphorylation (ko00190);; Carbon metabolism (ko01200);; Non-alcoholic fatty liver disease (NAFLD) (ko04932);; Alzheimer's disease (ko05010);; Parkinson's disease (ko05012);; Huntington's disease (ko05016)	--	--
L8I7S7	200.207	186.7	188.993	162.686	169.39	138.252	1.22446	0.0483073	0.29215	normal	--	--	--	--	--
L8I7S8	175.583	183.1	186.875	143.636	142.157	141.2	1.27767	0.00526995	0.35352	normal	--	--	--	[K]	Transcription
L8I7T0	283.627	277.1	284.599	269.431	253.119	239.603	1.10913	0.0755955	0.149426	normal	--	K03456|bom:102285183	mRNA surveillance pathway (ko03015);; Sphingolipid signaling pathway (ko04071);; Oocyte meiosis (ko04114);; PI3K-Akt signaling pathway (ko04151);; AMPK signaling pathway (ko04152);; Adrenergic signaling in cardiomyocytes (ko04261);; TGF-beta signaling pathway (ko04350);; Hippo signaling pathway (ko04390);; Tight junction (ko04530);; Dopaminergic synapse (ko04728);; Long-term depression (ko04730);…	--	--
L8I7U3	169.854	167.1	161.763	186.676	178.332	179.626	0.915693	0.0123353	-0.127063	normal	Molecular Function: GTP binding (GO:0005525);	K03231|ssc:574059	RNA transport (ko03013);; Legionellosis (ko05134)	[J]	Translation, ribosomal structure and biogenesis
L8I7U5	235.384	254.7	293.373	263.887	339.491	228.014	0.942343	0.695079	-0.0856752	normal	Cellular Component: integral component of membrane (GO:0016021);	--	--	[O]	Posttranslational modification, protein turnover, chaperones
L8I7V0	173.171	160.3	158.637	182.14	175.385	177.39	0.919975	0.0727323	-0.120334	normal	Cellular Component: Set1C/COMPASS complex (GO:0048188);	--	--	--	--
L8I7V1	215.986	211.9	219.147	156.034	153.436	151.162	1.40466	4.8142e-05	0.490223	normal	Molecular Function: acylglycerol kinase activity (GO:0047620);	K09881|bom:102275911	Glycerolipid metabolism (ko00561)	[IR]	Lipid transport and metabolism;; General function prediction only
L8I7W2	299.004	282.6	270.984	116.925	119.497	112.635	2.44255	0.0014172	1.28839	up	Cellular Component: integral component of membrane (GO:0016021);	--	--	--	--
L8I7W8	185.634	168.8	159.746	168.835	158.72	156.855	1.06146	0.327268	0.0860435	normal	Biological Process: negative regulation of transcription, DNA-templated (GO:0045892);	--	--	[Z]	Cytoskeleton
L8I800	192.971	185.8	177.698	140.814	145.104	143.741	1.29514	0.00700631	0.373107	normal	Cellular Component: clathrin adaptor complex (GO:0030131);	K12393|bom:102286402	Lysosome (ko04142)	--	--
L8I832	146.537	150.1	160.452	169.742	168.475	169.46	0.900353	0.0550144	-0.151437	normal	Biological Process: regulation of stress fiber assembly (GO:0051492);	--	--	--	--
L8I842	284.732	264.6	313.24	241.51	237.369	237.367	1.2043	0.0731097	0.268191	normal	Molecular Function: manganese ion binding (GO:0030145);	--	--	[E]	Amino acid transport and metabolism
L8I843	16.3824	19	15.1275	78.0169	88.0989	35.3763	0.250679	0.088737	-1.99609	normal	Biological Process: protein polymerization (GO:0051258);	K03905|bom:102285182	Complement and coagulation cascades (ko04610);; Platelet activation (ko04611);; Staphylococcus aureus infection (ko05150)	--	--
L8I855	113.672	119.3	128.886	132.649	140.328	140.184	0.875829	0.0406179	-0.191279	normal	Molecular Function: strictosidine synthase activity (GO:0016844);	--	--	[G]	Carbohydrate transport and metabolism
L8I860	165.231	131.2	109.12	350.169	303.52	319.098	0.416896	0.00101895	-1.26224	down	Molecular Function: serine-type endopeptidase inhibitor activity (GO:0004867);	--	--	--	--
L8I866	189.855	195.4	204.927	208.952	215.014	215.409	0.92306	0.0468095	-0.115503	normal	--	--	--	--	--
L8I868	149.05	144.7	108.111	214.295	165.325	160.21	0.744422	0.105339	-0.425808	normal	--	--	--	--	--
L8I878	5.12578	5.4	5.34505	5.14065	5.58874	5.38776	0.984716	0.627255	-0.0222198	normal	Cellular Component: integral component of membrane (GO:0016021);	--	--	[P]	Inorganic ion transport and metabolism
L8I884	253.475	237.5	244.46	276.386	242.755	264.915	0.937989	0.238757	-0.0923576	normal	Biological Process: protein import into mitochondrial matrix (GO:0030150);	--	--	--	--
L8I8A0	128.949	126.4	128.079	149.482	146.527	148.723	0.862157	7.42288e-05	-0.213978	normal	--	--	--	--	--
L8I8A3	185.935	195.4	210.978	204.215	220.298	216.527	0.923988	0.148217	-0.114054	normal	Molecular Function: ATP binding (GO:0005524);	--	--	[MDT]	Cell wall/membrane/envelope biogenesis;; Cell cycle control, cell division, chromosome partitioning;; Signal transduction mechanisms
L8I8A8	232.972	223.2	215.516	182.644	175.08	165.902	1.28276	0.00214352	0.359253	normal	Molecular Function: L-malate dehydrogenase activity (GO:0030060);	K00025|chx:102176699	Citrate cycle (TCA cycle) (ko00020);; Cysteine and methionine metabolism (ko00270);; Pyruvate metabolism (ko00620);; Glyoxylate and dicarboxylate metabolism (ko00630);; Carbon metabolism (ko01200);; Proximal tubule bicarbonate reclamation (ko04964)	[C]	Energy production and conversion
L8I8B2	102.717	120.9	124.146	123.476	128.033	119.547	0.937223	0.367448	-0.0935358	normal	Biological Process: multivesicular body sorting pathway (GO:0071985);	K12199|bom:102273531	Endocytosis (ko04144)	--	--
L8I8B7	263.425	263.5	247.284	176.697	173.861	164.276	1.5038	0.000374019	0.588616	normal	Molecular Function: kinase activity (GO:0016301);	K00948|ssc:100517744	Pentose phosphate pathway (ko00030);; Purine metabolism (ko00230);; Carbon metabolism (ko01200);; Biosynthesis of amino acids (ko01230)	[FE]	Nucleotide transport and metabolism;; Amino acid transport and metabolism
L8I8C6	6.43235	6.6	6.55525	6.8542	7.31617	7.42088	0.907201	0.0523432	-0.140506	normal	--	K14320|bta:506561	RNA transport (ko03013)	[R]	General function prediction only
L8I8C9	159.603	160.8	148.35	143.132	136.365	128.086	1.15008	0.0260818	0.201732	normal	Molecular Function: serine-type endopeptidase activity (GO:0004252);	--	--	[O]	Posttranslational modification, protein turnover, chaperones
L8I8E2	178.096	187	179.009	158.251	160.346	156.652	1.14488	0.00805615	0.195199	normal	--	--	--	--	--
L8I8F8	179.603	176.3	173.462	203.812	194.387	195.179	0.892122	0.00710922	-0.164687	normal	--	--	--	--	--
L8I8F9	96.3848	120.6	119.104	123.476	128.948	121.377	0.899111	0.245629	-0.153429	normal	Biological Process: negative regulation of potassium ion transmembrane transporter activity (GO:1901017);	--	--	[T]	Signal transduction mechanisms
L8I8G2	97.4904	97.3	86.8318	86.8871	85.5586	80.0032	1.11556	0.0913878	0.15777	normal	Biological Process: Ras protein signal transduction (GO:0007265);	K07835|umr:103658585	Ras signaling pathway (ko04014);; Rap1 signaling pathway (ko04015);; Phospholipase D signaling pathway (ko04072);; Pathways in cancer (ko05200);; Pancreatic cancer (ko05212)	[R]	General function prediction only
L8I8H9	170.658	175.1	164.184	108.861	111.572	112.635	1.53105	0.00112084	0.61452	normal	Molecular Function: transferase activity (GO:0016740);	K10579|pps:100987104	Ubiquitin mediated proteolysis (ko04120)	[O]	Posttranslational modification, protein turnover, chaperones
L8I8I8	180.106	173.1	165.495	194.841	183.006	175.865	0.936771	0.173803	-0.094232	normal	Biological Process: CTP biosynthetic process (GO:0006241);	K00940|bta:534611	Purine metabolism (ko00230);; Pyrimidine metabolism (ko00240)	[F]	Nucleotide transport and metabolism
L8I8L0	77.6908	72.5	72.2086	67.8364	64.5246	68.0078	1.10995	0.033043	0.150495	normal	Cellular Component: integral component of membrane (GO:0016021);	K03111|chx:102176939	DNA replication (ko03030);; Mismatch repair (ko03430);; Homologous recombination (ko03440)	[L]	Replication, recombination and repair
L8I8L7	242.62	255.7	279.455	270.136	274.356	292.566	0.929177	0.209513	-0.105974	normal	Molecular Function: metal ion binding (GO:0046872);	K04365|hgl:101702762	EGFR tyrosine kinase inhibitor resistance (ko01521);; Endocrine resistance (ko01522);; MAPK signaling pathway (ko04010);; ErbB signaling pathway (ko04012);; Rap1 signaling pathway (ko04015);; cAMP signaling pathway (ko04024);; Chemokine signaling pathway (ko04062);; FoxO signaling pathway (ko04068);; mTOR signaling pathway (ko04150);; Vascular smooth muscle contraction (ko04270);; Dorso-ventral a…	[T]	Signal transduction mechanisms
L8I8M7	35.78	35.5	34.4907	50.6001	47.86	46.2534	0.730897	0.00565883	-0.45226	normal	Biological Process: positive regulation of acrosome reaction (GO:2000344);	--	--	[O]	Posttranslational modification, protein turnover, chaperones
L8I8N3	170.055	195.3	187.379	184.156	199.467	180.134	0.980447	0.719612	-0.0284888	normal	Biological Process: stress-induced mitochondrial fusion (GO:1990046);	--	--	[O]	Posttranslational modification, protein turnover, chaperones
L8I8P1	15.6789	16.2	18.4555	19.2522	19.4082	21.5511	0.83596	0.044491	-0.258494	normal	Biological Process: translation (GO:0006412);	K02955|xtr:549476	Ribosome (ko03010)	[J]	Translation, ribosomal structure and biogenesis
L8I8Q6	168.045	177.9	173.563	177.504	173.556	170.884	0.995335	0.826557	-0.00674657	normal	--	--	--	--	--
L8I8R0	135.079	128.5	123.642	138.999	141.548	138.049	0.925049	0.0761304	-0.112398	normal	Biological Process: binding of sperm to zona pellucida (GO:0007339);	--	--	--	--
L8I8R2	148.748	136.4	124.247	157.042	145.206	146.588	0.912128	0.197758	-0.132692	normal	Molecular Function: nucleic acid binding (GO:0003676);	--	--	--	--
L8I8S1	174.679	175.7	180.421	191.514	165.427	177.186	0.993769	0.898095	-0.00901801	normal	--	--	--	--	--
L8I8S7	34.0714	34.9	31.1626	31.8519	33.126	28.8703	1.06698	0.284838	0.0935317	normal	Biological Process: protein transport (GO:0015031);	K12183|oas:101118061	Endocytosis (ko04144)	--	--
L8I8T2	328.955	314.4	249.604	190.809	184.022	172.408	1.63175	0.0367245	0.706421	normal	Biological Process: intracellular cholesterol transport (GO:0032367);	K13443|bta:280815	Lysosome (ko04142)	--	--
L8I8U0	115.38	118.2	117.793	117.832	119.904	118.836	0.985421	0.188269	-0.0211876	normal	Cellular Component: oxoglutarate dehydrogenase complex (GO:0045252);	K00658|bta:506888	Citrate cycle (TCA cycle) (ko00020);; Lysine degradation (ko00310);; Carbon metabolism (ko01200)	[C]	Energy production and conversion
L8I8U2	219.605	225.3	196.153	219.435	218.367	203.007	1.00039	0.994103	0.000558705	normal	Molecular Function: metal ion binding (GO:0046872);	K01059|bta:280843	Glycerolipid metabolism (ko00561);; PPAR signaling pathway (ko03320);; Alzheimer's disease (ko05010)	--	--
L8I8U4	187.543	193.2	175.882	191.716	206.275	202.194	0.927423	0.0976293	-0.1087	normal	Biological Process: mitotic sister chromatid separation (GO:0051306);	--	--	[T]	Signal transduction mechanisms
L8I8V0	72.766	74.5	71.906	69.046	68.894	71.5658	1.04614	0.0501433	0.065074	normal	Biological Process: translation (GO:0006412);	K02870|bacu:103012292	Ribosome (ko03010)	[J]	Translation, ribosomal structure and biogenesis
L8I8V4	130.858	124.7	128.079	119.646	120.717	119.446	1.06623	0.0412079	0.0925143	normal	Biological Process: acetyl-CoA biosynthetic process from acetate (GO:0019427);	K01895|bom:102267709	Glycolysis / Gluconeogenesis (ko00010);; Pyruvate metabolism (ko00620);; Propanoate metabolism (ko00640);; Carbon metabolism (ko01200)	[I]	Lipid transport and metabolism
L8I8W5	203.725	193.2	179.614	195.546	190.525	185.115	1.00937	0.830997	0.0134535	normal	Cellular Component: integral component of membrane (GO:0016021);	--	--	--	--
L8I8X4	199.101	181.2	183.95	130.028	130.167	129.103	1.44941	0.00879864	0.535464	normal	Molecular Function: thiamine binding (GO:0030975);	K00949|bom:102274394	Thiamine metabolism (ko00730)	[H]	Coenzyme transport and metabolism
L8I8X9	250.661	246.3	260.697	218.024	208.104	201.279	1.2076	0.00271978	0.272144	normal	Cellular Component: glutamatergic synapse (GO:0098978);	K15296|phd:102330444	Synaptic vesicle cycle (ko04721)	--	--
L8I8Y1	135.883	141.9	139.375	199.578	205.767	197.517	0.691962	7.61559e-05	-0.531236	normal	Molecular Function: protein heterodimerization activity (GO:0046982);	K10684|bta:505512	Ubiquitin mediated proteolysis (ko04120)	[H]	Coenzyme transport and metabolism
L8I903	19.096	17.4	18.9598	16.1275	15.7501	16.1633	1.15435	0.0387767	0.207076	normal	Biological Process: glucuronoside catabolic process (GO:0019391);	--	--	[T]	Signal transduction mechanisms
L8I904	181.412	174.5	203.414	180.931	184.429	178.609	1.02823	0.618906	0.0401679	normal	Biological Process: positive regulation of exocytosis (GO:0045921);	--	--	[R]	General function prediction only
L8I912	136.889	138.6	146.031	144.543	150.591	154.619	0.937224	0.0812017	-0.0935339	normal	--	--	--	--	--
L8I914	140.909	153.9	142.198	148.474	152.42	140.59	0.989859	0.796361	-0.0147057	normal	--	--	--	--	--
L8I917	92.0631	84.8	81.5876	168.331	167.764	175.052	0.505629	4.68992e-05	-0.983848	normal	Molecular Function: endonuclease activity (GO:0004519);	--	--	--	--
L8I933	106.938	103.2	102.464	96.4628	96.228	98.8096	1.07239	0.0187279	0.100827	normal	Biological Process: protein quality control for misfolded or incompletely synthesized proteins (GO:0006515);	--	--	[O]	Posttranslational modification, protein turnover, chaperones
L8I934	231.263	211.3	190.808	172.867	165.122	145.47	1.31008	0.0296495	0.389659	normal	Molecular Function: serine-type endopeptidase activity (GO:0004252);	--	--	[O]	Posttranslational modification, protein turnover, chaperones
L8I937	89.8519	88.8	85.6216	72.2715	74.8892	81.3247	1.15663	0.0305822	0.20993	normal	--	--	--	--	--
L8I949	249.857	250.8	256.159	224.576	220.806	217.239	1.14216	0.000418818	0.191759	normal	Molecular Function: serine-type endopeptidase activity (GO:0004252);	--	--	[O]	Posttranslational modification, protein turnover, chaperones
L8I951	149.954	209.8	227.215	281.425	364.488	384.056	0.56989	0.0226966	-0.811244	normal	Biological Process: negative regulation of retrograde protein transport, ER to cytosol (GO:1904153);	K10088|bom:102279292	Protein processing in endoplasmic reticulum (ko04141)	--	--
L8I961	119.401	132	136.248	114.909	119.599	124.427	1.08	0.192448	0.111029	normal	Biological Process: chaperone cofactor-dependent protein refolding (GO:0051085);	K09485|bom:102266484	Protein processing in endoplasmic reticulum (ko04141)	[O]	Posttranslational modification, protein turnover, chaperones
L8I982	217.594	200.4	191.514	221.552	206.275	208.7	0.957553	0.384086	-0.0625753	normal	Cellular Component: cilium (GO:0005929);	--	--	--	--
L8I985	176.789	175.6	176.185	197.159	190.017	188.673	0.917903	0.0251748	-0.123587	normal	--	--	--	--	--
L8I988	244.63	254.3	239.821	224.777	217.351	210.733	1.13156	0.00827704	0.178313	normal	Molecular Function: metal ion binding (GO:0046872);	K04564|bta:281496	FoxO signaling pathway (ko04068);; Peroxisome (ko04146);; Longevity regulating pathway (ko04211);; Longevity regulating pathway - multiple species (ko04213);; Huntington's disease (ko05016)	[P]	Inorganic ion transport and metabolism
L8I993	101.712	103.6	103.069	92.2293	93.1796	87.7291	1.12903	0.0128863	0.175081	normal	Molecular Function: NAD binding (GO:0051287);	K00006|phd:102315535	Glycerophospholipid metabolism (ko00564)	[C]	Energy production and conversion
L8I9A2	77.9923	96.3	93.6896	106.643	110.352	103.587	0.835921	0.0791734	-0.258562	normal	Cellular Component: keratin filament (GO:0045095);	--	--	--	--
L8I9B3	197.292	193.6	170.84	210.061	186.969	172.917	0.985587	0.851179	-0.0209445	normal	Cellular Component: cytoplasm (GO:0005737);	--	--	--	--
L8I9B8	137.592	136.7	133.021	147.265	144.19	147.401	0.928127	0.0048913	-0.107606	normal	Biological Process: positive regulation of transcription by RNA polymerase II (GO:0045944);	--	--	--	--
L8I9B9	208.75	197.7	210.474	232.841	228.63	229.234	0.893179	0.017586	-0.162979	normal	Cellular Component: integral component of membrane (GO:0016021);	--	--	--	--
L8I9D3	56.7856	60.3	62.4261	56.0432	59.5455	60.3836	1.02011	0.607887	0.0287299	normal	Cellular Component: membrane (GO:0016020);	K17108|bom:102277031	Other glycan degradation (ko00511);; Sphingolipid metabolism (ko00600)	[S]	Function unknown
L8I9D7	71.4594	81.1	76.9485	82.452	88.7086	85.7976	0.893172	0.060937	-0.16299	normal	--	--	--	--	--
L8I9E1	181.814	185	188.388	165.005	171.422	166.106	1.10481	0.0030817	0.143796	normal	--	--	--	--	--
L8I9E6	122.315	126	124.348	130.431	139.922	136.016	0.917057	0.0411934	-0.124917	normal	--	--	--	--	--
L8I9G3	156.99	152.7	149.863	156.538	158.415	157.973	0.971721	0.156803	-0.0413861	normal	Biological Process: carboxylic acid metabolic process (GO:0019752);	K00016|chx:102189835	Glycolysis / Gluconeogenesis (ko00010);; Cysteine and methionine metabolism (ko00270);; Pyruvate metabolism (ko00620);; Propanoate metabolism (ko00640);; Glucagon signaling pathway (ko04922)	[C]	Energy production and conversion
L8I9G6	234.479	230.5	240.628	216.411	216.742	232.284	1.06037	0.107879	0.0845642	normal	Biological Process: multicellular organism development (GO:0007275);	K11988|myd:102767220	Hedgehog signaling pathway (ko04340);; Axon guidance (ko04360);; Pathways in cancer (ko05200);; Proteoglycans in cancer (ko05205);; Basal cell carcinoma (ko05217)	--	--
L8I9I2	32.3628	31.1	30.0533	44.5523	45.4212	39.9508	0.719773	0.0106075	-0.474385	normal	Biological Process: negative regulation of amyloid fibril formation (GO:1905907);	K09542|phd:102343164	Protein processing in endoplasmic reticulum (ko04141);; Longevity regulating pathway - multiple species (ko04213)	--	--
L8I9J0	200.81	201.7	205.734	216.613	234.524	248.04	0.869942	0.0757865	-0.201008	normal	--	--	--	--	--
L8I9J3	92.9676	94.6	101.556	105.837	122.139	150.959	0.762989	0.146577	-0.390266	normal	Molecular Function: GTP binding (GO:0005525);	K16943|bom:102287626	Apoptosis (ko04210);; Apoptosis - multiple species (ko04215)	--	--
L8I9L3	149.954	156.3	149.863	147.97	160.549	147.096	1.0011	0.97467	0.00158781	normal	Biological Process: positive regulation of acrosome reaction (GO:2000344);	--	--	--	--
L8I9M1	137.693	135.9	119.81	139.503	124.375	125.24	1.01101	0.858621	0.0157971	normal	Molecular Function: actin filament binding (GO:0051015);	K05691|phd:102317978	Hippo signaling pathway (ko04390);; Adherens junction (ko04520);; Tight junction (ko04530);; Leukocyte transendothelial migration (ko04670);; Bacterial invasion of epithelial cells (ko05100);; Pathways in cancer (ko05200);; Endometrial cancer (ko05213);; Arrhythmogenic right ventricular cardiomyopathy (ARVC) (ko05412)	--	--
L8I9M3	12.5632	15.1	20.5734	15.6235	23.8792	21.856	0.78614	0.271301	-0.347141	normal	Biological Process: tail-anchored membrane protein insertion into ER membrane (GO:0071816);	--	--	[P]	Inorganic ion transport and metabolism
L8I9N1	65.0271	87.5	85.0165	101.603	109.438	103.079	0.756219	0.0573828	-0.403125	normal	Molecular Function: transferase activity (GO:0016740);	K06689|bom:102281073	Ubiquitin mediated proteolysis (ko04120);; Protein processing in endoplasmic reticulum (ko04141)	[O]	Posttranslational modification, protein turnover, chaperones
L8I9N9	153.874	154.3	151.376	168.331	169.999	168.241	0.907177	0.000373429	-0.140544	normal	--	--	--	--	--
L8I9P9	228.248	238.1	215.113	151.296	151.811	124.427	1.59393	0.00230883	0.672593	normal	Biological Process: proteasome-mediated ubiquitin-dependent protein catabolic process (GO:0043161);	K10839|bta:540564	Nucleotide excision repair (ko03420);; Protein processing in endoplasmic reticulum (ko04141)	--	--
L8I9Q0	75.1781	80.7	79.1672	99.5875	109.743	103.994	0.750167	0.00379735	-0.414717	normal	Biological Process: antimicrobial humoral immune response mediated by antimicrobial peptide (GO:0061844);	--	--	--	--
L8I9R2	168.246	162.8	166.1	218.73	218.672	221.712	0.754265	3.64444e-05	-0.406857	normal	Molecular Function: unfolded protein binding (GO:0051082);	--	--	--	--
L8I9R8	15.7794	16.3	16.0351	19.6554	19.1033	18.908	0.834354	0.000607552	-0.261268	normal	Molecular Function: RNA binding (GO:0003723);	K12884|phd:102340183	Spliceosome (ko03040)	--	--
L8I9R9	249.053	219.6	163.074	302.29	256.066	256.681	0.775089	0.121913	-0.367565	normal	Molecular Function: endonuclease activity (GO:0004519);	--	--	--	--
L8I9W1	140.708	138.6	143.207	154.421	157.094	154.924	0.90583	0.00167313	-0.142688	normal	--	--	--	--	--
L8I9W3	34.2724	37.5	39.634	68.2396	78.1408	51.2346	0.563755	0.0622354	-0.82686	normal	Biological Process: protein polymerization (GO:0051258);	K03904|bom:102284525	Complement and coagulation cascades (ko04610);; Platelet activation (ko04611)	--	--
L8I9W8	303.125	303.1	312.433	239.393	235.642	219.577	1.32255	0.00168791	0.403321	normal	Biological Process: positive regulation of filopodium assembly (GO:0051491);	--	--	[F]	Nucleotide transport and metabolism
L8I9W9	81.4095	91	85.4199	98.7811	110.657	105.417	0.818882	0.0138618	-0.288273	normal	Molecular Function: Ran GTPase binding (GO:0008536);	--	--	--	--
L8I9X3	140.909	152.4	143.005	137.991	132.504	142.623	1.05615	0.169615	0.0788112	normal	--	--	--	[S]	Function unknown
L8I9Z4	85.8317	79.8	75.7383	55.8416	53.8552	52.4545	1.48855	0.00706425	0.573907	normal	Biological Process: one-carbon metabolic process (GO:0006730);	K01251|bom:102267153	Cysteine and methionine metabolism (ko00270)	[H]	Coenzyme transport and metabolism
L8I9Z8	277.194	271	287.12	261.165	266.634	251.192	1.0723	0.0450595	0.100712	normal	Cellular Component: ER-mitochondrion membrane contact site (GO:0044233);	--	--	[I]	Lipid transport and metabolism
L8IA11	122.918	98.8	110.128	97.2692	94.5006	98.3013	1.14402	0.180796	0.19411	normal	Biological Process: regulation of cilium assembly (GO:1902017);	K15041|bta:282716	Calcium signaling pathway (ko04020);; cGMP-PKG signaling pathway (ko04022);; Parkinson's disease (ko05012);; Huntington's disease (ko05016);; Hepatitis B (ko05161);; HTLV-I infection (ko05166);; Viral carcinogenesis (ko05203)	--	--
L8IA13	215.484	205.1	202.204	147.668	150.591	146.893	1.39905	0.00270277	0.484444	normal	Biological Process: regulation of macrophage apoptotic process (GO:2000109);	--	--	[O]	Posttranslational modification, protein turnover, chaperones
L8IA23	191.564	190.4	162.268	193.53	170.812	170.985	1.01663	0.820275	0.0237965	normal	Biological Process: proteolysis involved in cellular protein catabolic process (GO:0051603);	--	--	[O]	Posttranslational modification, protein turnover, chaperones
L8IA30	151.864	147.2	156.015	147.164	144.596	146.791	1.03769	0.153764	0.0533719	normal	Molecular Function: transmembrane transporter activity (GO:0022857);	--	--	--	--
L8IA80	169.653	179.7	169.731	161.578	167.053	154.517	1.07438	0.072404	0.103504	normal	--	--	--	--	--
L8IA84	261.013	268.2	285.305	257.94	243.263	298.665	1.01832	0.8061	0.0261844	normal	--	--	--	--	--
L8IA96	243.022	225.1	186.976	196.957	170.203	153.094	1.25919	0.102076	0.332495	normal	Molecular Function: 4 iron, 4 sulfur cluster binding (GO:0051539);	--	--	--	--
L8IAA4	210.961	216	213.399	249.876	247.327	241.331	0.867068	0.00114374	-0.205783	normal	--	--	--	--	--
L8IAA7	181.211	160.7	140.383	277.192	275.068	272.133	0.58503	0.00965815	-0.773417	normal	Cellular Component: receptor complex (GO:0043235);	--	--	--	--
L8IAA8	158.598	170.8	168.218	164.4	171.422	157.872	1.00794	0.820444	0.0114152	normal	Molecular Function: ATP binding (GO:0005524);	K03097|pale:102893812	Ribosome biogenesis in eukaryotes (ko03008);; NF-kappa B signaling pathway (ko04064);; Wnt signaling pathway (ko04310);; Adherens junction (ko04520);; Tight junction (ko04530);; Measles (ko05162);; Herpes simplex infection (ko05168);; Epstein-Barr virus infection (ko05169)	[M]	Cell wall/membrane/envelope biogenesis
L8IAB1	217.192	218.9	214.609	236.47	253.831	241.636	0.889013	0.0285956	-0.169724	normal	--	--	--	--	--
L8IAB3	319.105	311.7	330.485	221.048	209.121	221.61	1.47487	0.000183672	0.560591	normal	Molecular Function: GTP binding (GO:0005525);	--	--	[R]	General function prediction only
L8IAB8	56.9866	62.9	76.646	73.2795	134.74	197.416	0.484745	0.188722	-1.0447	normal	Molecular Function: Ran GTPase binding (GO:0008536);	--	--	--	--
L8IAC4	48.5442	49.6	42.9621	45.9635	49.8922	44.5253	1.00517	0.930915	0.0074343	normal	Cellular Component: integral component of membrane (GO:0016021);	--	--	--	--
L8IAE6	160.909	155.6	161.965	125.392	127.627	120.666	1.28043	0.000254922	0.356624	normal	Molecular Function: unfolded protein binding (GO:0051082);	--	--	--	--
L8IAF9	209.956	197.5	180.622	199.175	183.819	165.902	1.07138	0.367155	0.0994746	normal	Molecular Function: transferase activity (GO:0016740);	--	--	[O]	Posttranslational modification, protein turnover, chaperones
L8IAH1	189.252	177.9	184.455	122.972	119.396	141.81	1.43581	0.00638051	0.521863	normal	Molecular Function: ATPase binding (GO:0051117);	K02152|bta:281641	Oxidative phosphorylation (ko00190);; Phagosome (ko04145);; mTOR signaling pathway (ko04150);; Synaptic vesicle cycle (ko04721);; Collecting duct acid secretion (ko04966);; Rheumatoid arthritis (ko05323)	--	--
L8IAH2	131.361	155.8	158.234	166.114	180.161	174.95	0.854516	0.0802125	-0.226821	normal	Biological Process: mRNA splice site selection (GO:0006376);	--	--	--	--
L8IAH9	215.685	207.2	200.389	243.022	235.947	228.421	0.88109	0.0101771	-0.182638	normal	Molecular Function: flavin-linked sulfhydryl oxidase activity (GO:0016971);	--	--	--	--
L8IAI2	147.341	150.5	158.334	179.923	192.558	187.86	0.814104	0.0022548	-0.296715	normal	Cellular Component: mitochondrial respiratory chain complex I (GO:0005747);	K03958|bta:327713	Oxidative phosphorylation (ko00190);; Non-alcoholic fatty liver disease (NAFLD) (ko04932);; Alzheimer's disease (ko05010);; Parkinson's disease (ko05012);; Huntington's disease (ko05016)	--	--
L8IAK0	167.342	165.3	161.259	116.32	119.802	118.836	1.39143	0.000122628	0.476573	normal	Molecular Function: unfolded protein binding (GO:0051082);	K04079|bom:102277130	Protein processing in endoplasmic reticulum (ko04141);; PI3K-Akt signaling pathway (ko04151);; Antigen processing and presentation (ko04612);; NOD-like receptor signaling pathway (ko04621);; Progesterone-mediated oocyte maturation (ko04914);; Estrogen signaling pathway (ko04915);; Pathways in cancer (ko05200);; Prostate cancer (ko05215)	[O]	Posttranslational modification, protein turnover, chaperones
L8IAN0	55.8811	62.1	59.1989	59.0671	66.6585	64.6532	0.930671	0.207012	-0.103656	normal	Molecular Function: protein phosphatase regulator activity (GO:0019888);	K11584|cfr:102507729	mRNA surveillance pathway (ko03015);; Sphingolipid signaling pathway (ko04071);; Oocyte meiosis (ko04114);; PI3K-Akt signaling pathway (ko04151);; AMPK signaling pathway (ko04152);; Adrenergic signaling in cardiomyocytes (ko04261);; Dopaminergic synapse (ko04728)	--	--
L8IAN1	184.93	179.3	183.95	143.333	141.141	150.247	1.26099	0.000760053	0.334558	normal	Molecular Function: calcium ion binding (GO:0005509);	--	--	--	--
L8IAN9	141.914	146.5	139.072	169.238	165.528	169.867	0.847121	0.0012658	-0.23936	normal	--	--	--	[S]	Function unknown
L8IAP5	5.72881	6	6.15185	4.73746	4.97906	5.18445	1.19997	0.00517577	0.262993	normal	Molecular Function: ATP binding (GO:0005524);	--	--	[T]	Signal transduction mechanisms
L8IAP6	194.981	197.4	209.97	148.373	156.891	152.992	1.31444	0.00262534	0.394447	normal	Biological Process: protein transport (GO:0015031);	--	--	--	--
L8IAQ3	252.771	265.8	263.218	215.202	221.314	221.102	1.18882	0.00282699	0.249532	normal	Biological Process: dTDP biosynthetic process (GO:0006233);	K00943|bom:102270037	Pyrimidine metabolism (ko00240)	[F]	Nucleotide transport and metabolism
L8IAS3	118.798	122.6	131.609	136.681	145.612	150.247	0.862363	0.0227174	-0.213633	normal	Cellular Component: integral component of membrane (GO:0016021);	--	--	--	--
L8IAT2	230.258	214.8	222.475	226.693	228.732	223.338	0.983456	0.497259	-0.0240677	normal	Molecular Function: calcium ion binding (GO:0005509);	--	--	--	--
L8IAT4	284.029	168.2	142.098	169.641	153.64	190.3	1.15722	0.603941	0.210663	normal	--	--	--	--	--
L8IAT9	74.3741	89.9	72.1077	85.1735	95.4151	93.1168	0.863636	0.143224	-0.211505	normal	Biological Process: negative regulation of inflammatory response (GO:0050728);	--	--	[T]	Signal transduction mechanisms
L8IAU0	232.972	234.8	240.527	156.235	158.72	161.633	1.48619	2.78077e-05	0.571614	normal	Molecular Function: unfolded protein binding (GO:0051082);	--	--	[O]	Posttranslational modification, protein turnover, chaperones
L8IAU1	124.828	131.5	130.601	145.148	150.896	139.777	0.887816	0.0180472	-0.171668	normal	--	--	--	--	--
L8IAV4	44.5239	50.9	50.3241	46.4675	49.5874	47.3717	1.01619	0.753797	0.0231652	normal	Molecular Function: unfolded protein binding (GO:0051082);	--	--	[O]	Posttranslational modification, protein turnover, chaperones
L8IAX9	67.8412	72.8	75.3349	65.8205	68.6907	70.6509	1.05271	0.251112	0.0741079	normal	Molecular Function: actin filament binding (GO:0051015);	K05700|bom:102277897	Focal adhesion (ko04510);; Adherens junction (ko04520);; Leukocyte transendothelial migration (ko04670);; Regulation of actin cytoskeleton (ko04810);; Bacterial invasion of epithelial cells (ko05100);; Amoebiasis (ko05146)	--	--
L8IAY4	245.937	242.6	242.343	153.01	160.651	163.971	1.53021	0.000481153	0.613734	normal	Biological Process: proton transmembrane transport (GO:1902600);	K02147|mcf:101925257	Oxidative phosphorylation (ko00190);; Phagosome (ko04145);; mTOR signaling pathway (ko04150);; Synaptic vesicle cycle (ko04721);; Collecting duct acid secretion (ko04966);; Rheumatoid arthritis (ko05323)	[C]	Energy production and conversion
L8IAY5	203.524	212.3	215.516	152.405	157.399	150.959	1.3702	0.000685309	0.454391	normal	Biological Process: ubiquitin-dependent ERAD pathway (GO:0030433);	K03064|umr:103672921	Proteasome (ko03050);; Epstein-Barr virus infection (ko05169)	[O]	Posttranslational modification, protein turnover, chaperones
L8IAY9	263.023	235.2	255.756	205.525	201.703	212.461	1.2167	0.0219696	0.282979	normal	Cellular Component: integral component of membrane (GO:0016021);	--	--	[O]	Posttranslational modification, protein turnover, chaperones
L8IAZ3	220.911	229.8	255.756	235.966	237.979	240.925	0.988246	0.814719	-0.0170581	normal	Biological Process: translation (GO:0006412);	K02918|bom:102269175	Ribosome (ko03010)	--	--
L8IB06	241.515	240.1	230.745	172.968	170.914	160.515	1.4123	0.000192027	0.498047	normal	Cellular Component: AP-1 adaptor complex (GO:0030121);	K12391|oas:101104002	Lysosome (ko04142)	--	--
L8IB22	135.582	167.2	154.3	152.405	161.667	155.025	0.974387	0.711063	-0.0374337	normal	Molecular Function: protein kinase activator activity (GO:0030295);	--	--	--	--
L8IB54	330.261	274.9	274.413	257.637	232.187	244.381	1.19799	0.105962	0.260622	normal	Molecular Function: intramolecular transferase activity, phosphotransferases (GO:0016868);	K01835|phd:102328094	Glycolysis / Gluconeogenesis (ko00010);; Pentose phosphate pathway (ko00030);; Galactose metabolism (ko00052);; Purine metabolism (ko00230);; Starch and sucrose metabolism (ko00500);; Amino sugar and nucleotide sugar metabolism (ko00520)	[G]	Carbohydrate transport and metabolism
L8IB76	180.206	172.3	231.552	199.276	206.885	220.593	0.931877	0.530832	-0.101788	normal	Cellular Component: integral component of membrane (GO:0016021);	--	--	--	--
L8IB86	215.082	215	207.045	242.316	237.877	231.471	0.895264	0.00417013	-0.159616	normal	Molecular Function: 1-phosphatidylinositol 4-kinase activity (GO:0004430);	K13711|bta:507860	Inositol phosphate metabolism (ko00562);; Phosphatidylinositol signaling system (ko04070)	--	--
L8IB99	183.724	186.4	182.135	127.911	123.562	122.292	1.47755	2.02304e-05	0.563212	normal	Molecular Function: unfolded protein binding (GO:0051082);	--	--	[O]	Posttranslational modification, protein turnover, chaperones
L8IBA0	268.35	250.8	279.859	274.067	284.721	256.681	0.979814	0.664948	-0.0294202	normal	--	--	--	--	--
L8IBA7	243.123	259.9	252.629	208.045	216.945	223.643	1.16499	0.00586412	0.22032	normal	Biological Process: carbohydrate metabolic process (GO:0005975);	K12373|bom:102278249	Other glycan degradation (ko00511);; Amino sugar and nucleotide sugar metabolism (ko00520);; Glycosaminoglycan degradation (ko00531);; Glycosphingolipid biosynthesis - globo series (ko00603);; Glycosphingolipid biosynthesis - ganglio series (ko00604);; Lysosome (ko04142)	[G]	Carbohydrate transport and metabolism
L8IBB0	145.029	146.9	151.779	164.702	168.78	168.546	0.883833	0.00232159	-0.178155	normal	--	--	--	--	--
L8IBC1	102.013	97.7	91.9752	93.0357	99.0732	110.195	0.964884	0.582723	-0.0515722	normal	--	--	--	--	--
L8IBC5	132.969	146.4	153.494	133.355	145.307	145.673	1.0201	0.717759	0.0287057	normal	Biological Process: intracellular protein transport (GO:0006886);	--	--	--	--
L8IBD7	201.011	185.6	183.043	327.389	317.339	307.408	0.598291	9.32512e-05	-0.741082	normal	Cellular Component: high-density lipoprotein particle (GO:0034364);	--	--	--	--
L8IBD8	152.366	144.8	141.694	161.578	155.265	149.129	0.941817	0.13346	-0.0864818	normal	Molecular Function: thiamine pyrophosphate binding (GO:0030976);	K00164|bom:102274774	Citrate cycle (TCA cycle) (ko00020);; Lysine degradation (ko00310);; Tryptophan metabolism (ko00380);; Carbon metabolism (ko01200)	[C]	Energy production and conversion
L8IBE7	33.2673	36.1	35.2975	39.0085	41.3567	40.764	0.864076	0.00814824	-0.21077	normal	Biological Process: negative regulation of intrinsic apoptotic signaling pathway in response to DNA damage (GO:1902230);	K10607|bom:102279189	Ubiquitin mediated proteolysis (ko04120)	[R]	General function prediction only
L8IBF1	162.718	181.8	193.531	133.758	148.864	156.245	1.226	0.0459826	0.293956	normal	Biological Process: proteolysis involved in cellular protein catabolic process (GO:0051603);	K02726|bom:102280502	Proteasome (ko03050)	[O]	Posttranslational modification, protein turnover, chaperones
L8IBF3	165.935	164.1	160.251	170.448	167.662	166.919	0.970806	0.0799258	-0.0427455	normal	--	--	--	--	--
L8IBH1	140.205	120.9	106.8	120.352	115.535	116.599	1.04375	0.650006	0.0617702	normal	Molecular Function: clathrin binding (GO:0030276);	K11825|bta:107131160	Endocytosis (ko04144);; Synaptic vesicle cycle (ko04721);; Endocrine and other factor-regulated calcium reabsorption (ko04961);; Huntington's disease (ko05016)	--	--
L8IBI6	45.127	58.1	45.5842	76.7066	69.3004	69.9393	0.689112	0.0175592	-0.53719	normal	Cellular Component: integral component of membrane (GO:0016021);	K07596|bom:102266963	Staphylococcus aureus infection (ko05150)	[U]	Intracellular trafficking, secretion, and vesicular transport
L8IBI8	134.376	159.4	176.487	161.981	182.193	169.46	0.915561	0.367909	-0.127273	normal	Molecular Function: phospholipid scramblase activity (GO:0017128);	--	--	[S]	Function unknown
L8IBJ1	168.447	169.8	171.042	173.472	174.064	169.054	0.985867	0.262652	-0.0205343	normal	--	--	--	--	--
L8IBJ4	60.8058	71.8	91.2692	78.5209	105.272	121.276	0.733853	0.159652	-0.446437	normal	Molecular Function: metal ion binding (GO:0046872);	K12311|bom:102269568	Other glycan degradation (ko00511);; Lysosome (ko04142)	[G]	Carbohydrate transport and metabolism
L8IBJ7	179	172.1	167.108	136.076	135.552	132.763	1.28145	0.00492943	0.357782	normal	Biological Process: toxin transport (GO:1901998);	--	--	[O]	Posttranslational modification, protein turnover, chaperones
L8IBK0	122.315	140.4	134.433	284.046	305.044	344.207	0.425533	0.00589756	-1.23266	down	Molecular Function: chemokine activity (GO:0008009);	K14624|bta:281043	Cytokine-cytokine receptor interaction (ko04060);; Chemokine signaling pathway (ko04062);; NOD-like receptor signaling pathway (ko04621);; TNF signaling pathway (ko04668);; AGE-RAGE signaling pathway in diabetic complications (ko04933);; Chagas disease (American trypanosomiasis) (ko05142);; Malaria (ko05144);; Influenza A (ko05164);; Herpes simplex infection (ko05168);; Rheumatoid arthritis (ko05…	--	--
L8IBL4	115.38	125	117.087	118.537	118.278	119.141	1.00424	0.880914	0.00611084	normal	Molecular Function: metal ion binding (GO:0046872);	--	--	--	--
L8IBM3	205.232	198.8	217.634	244.836	254.237	246.821	0.833452	0.00692124	-0.262829	normal	Cellular Component: integral component of membrane (GO:0016021);	K05696|bom:102273630	Adherens junction (ko04520);; Insulin signaling pathway (ko04910);; Insulin resistance (ko04931)	[T]	Signal transduction mechanisms
L8IBN9	201.413	200.2	236.392	176.395	193.269	202.194	1.11567	0.204623	0.157913	normal	Molecular Function: semaphorin receptor binding (GO:0030215);	K06840|bom:102270198	Axon guidance (ko04360)	--	--
L8IBP4	68.3438	68.5	65.0482	72.5739	69.8085	68.7194	0.956373	0.128739	-0.0643551	normal	Biological Process: sperm capacitation (GO:0048240);	--	--	--	--
L8IBP8	58.3937	60.3	63.3338	59.1679	67.9794	69.6343	0.925023	0.267712	-0.112439	normal	Molecular Function: metal ion binding (GO:0046872);	K01965|bom:102273430	Valine, leucine and isoleucine degradation (ko00280);; Glyoxylate and dicarboxylate metabolism (ko00630);; Propanoate metabolism (ko00640);; Carbon metabolism (ko01200)	[I]	Lipid transport and metabolism
L8IBQ4	78.1933	77.9	78.663	64.2077	68.6907	66.5846	1.17682	0.0102254	0.234897	normal	Molecular Function: hydrolase activity (GO:0016787);	--	--	[GR]	Carbohydrate transport and metabolism;; General function prediction only
L8IBQ5	208.046	216.4	211.886	202.401	230.358	242.958	0.941715	0.387994	-0.0866369	normal	Biological Process: multivesicular body sorting pathway (GO:0071985);	K12189|bom:102276092	Endocytosis (ko04144)	--	--
L8IBQ9	38.9961	40.3	39.7349	40.8228	42.2712	43.8137	0.937934	0.0761876	-0.0924423	normal	Cellular Component: integral component of membrane (GO:0016021);	--	--	--	--
L8IBR5	196.388	192.7	205.633	190.406	183.819	193.146	1.04821	0.133872	0.0679209	normal	Biological Process: coenzyme A biosynthetic process (GO:0015937);	K02318|bom:102280791	Pantothenate and CoA biosynthesis (ko00770)	[H]	Coenzyme transport and metabolism
L8IBS8	154.98	164.7	174.067	180.326	182.803	190.402	0.891996	0.0481148	-0.164891	normal	Biological Process: I-kappaB kinase/NF-kappaB signaling (GO:0007249);	--	--	--	--
L8IBV9	25.8299	26.9	23.3972	26.4088	26.0131	28.5653	0.939989	0.286545	-0.0892837	normal	Cellular Component: large ribosomal subunit (GO:0015934);	K02880|bom:106701069	Ribosome (ko03010)	[J]	Translation, ribosomal structure and biogenesis
L8IBW5	96.5858	99.6	98.127	100.091	101.512	107.857	0.951052	0.158202	-0.072404	normal	Cellular Component: cytoskeleton (GO:0005856);	K08007|bta:281574	Leukocyte transendothelial migration (ko04670);; Regulation of actin cytoskeleton (ko04810);; Gastric acid secretion (ko04971);; Proteoglycans in cancer (ko05205);; MicroRNAs in cancer (ko05206)	--	--
L8IBW8	183.021	177.4	175.479	286.163	277.608	287.28	0.629692	2.07273e-05	-0.667283	normal	Cellular Component: extracellular matrix (GO:0031012);	K01397|bom:102286488	Wnt signaling pathway (ko04310)	[O]	Posttranslational modification, protein turnover, chaperones
L8IBY3	202.82	208.7	205.532	176.395	189.306	168.037	1.1561	0.0382743	0.209261	normal	Cellular Component: extracellular space (GO:0005615);	--	--	--	--
L8IBY4	169.955	162	161.562	166.214	160.041	160.21	1.01449	0.53037	0.0207611	normal	Cellular Component: integral component of membrane (GO:0016021);	--	--	--	--
L8IBZ8	249.053	239.1	244.057	197.965	206.784	216.934	1.17779	0.00927876	0.236078	normal	Cellular Component: aminoacyl-tRNA synthetase multienzyme complex (GO:0017101);	K01876|bom:102280138	Aminoacyl-tRNA biosynthesis (ko00970)	[J]	Translation, ribosomal structure and biogenesis
L8IBZ9	124.325	121.4	117.289	121.864	120.717	115.278	1.01441	0.582778	0.020636	normal	Molecular Function: metallodipeptidase activity (GO:0070573);	--	--	[O]	Posttranslational modification, protein turnover, chaperones
L8IC05	149.854	156.1	176.992	150.087	158.619	149.841	1.05321	0.43138	0.0747926	normal	Cellular Component: integral component of mitochondrial membrane (GO:0032592);	K11518|bta:510219	Amyotrophic lateral sclerosis (ALS) (ko05014)	--	--
L8IC09	115.782	119.2	133.021	122.872	137.991	150.959	0.893599	0.21709	-0.162301	normal	Biological Process: mitochondrial electron transport, ubiquinol to cytochrome c (GO:0006122);	K00417|bom:102283409	Oxidative phosphorylation (ko00190);; Cardiac muscle contraction (ko04260);; Non-alcoholic fatty liver disease (NAFLD) (ko04932);; Alzheimer's disease (ko05010);; Parkinson's disease (ko05012);; Huntington's disease (ko05016)	--	--
L8IC12	191.061	177.6	182.942	185.567	182.701	174.848	1.01562	0.606891	0.0223677	normal	Biological Process: intracellular signal transduction (GO:0035556);	K05861|bom:102274303	Inositol phosphate metabolism (ko00562);; Calcium signaling pathway (ko04020);; Phosphatidylinositol signaling system (ko04070);; Oocyte meiosis (ko04114);; Thyroid hormone signaling pathway (ko04919)	--	--
L8IC20	185.232	179.6	180.824	126.904	128.541	127.578	1.4246	0.000464254	0.510561	normal	Cellular Component: proteasome core complex, alpha-subunit complex (GO:0019773);	K02727|bta:505176	Proteasome (ko03050)	[O]	Posttranslational modification, protein turnover, chaperones
L8IC23	131.964	146.4	148.855	124.283	129.659	117.006	1.15169	0.0496233	0.203758	normal	--	--	--	[R]	General function prediction only
L8IC31	135.682	145.8	135.038	149.885	150.794	142.522	0.9398	0.11634	-0.0895744	normal	Cellular Component: dynein complex (GO:0030286);	K10412|lve:103086633	Huntington's disease (ko05016)	--	--
L8IC36	181.513	175.8	173.664	190.708	198.959	211.648	0.883026	0.0470633	-0.179472	normal	Biological Process: translation (GO:0006412);	K02925|bom:102266578	Ribosome (ko03010)	[J]	Translation, ribosomal structure and biogenesis
L8IC49	199.604	208.7	221.063	198.873	229.647	226.794	0.960406	0.505078	-0.0582835	normal	Cellular Component: integral component of membrane (GO:0016021);	--	--	--	--
L8IC57	175.784	183.1	172.958	182.745	198.654	195.078	0.922572	0.0705002	-0.116266	normal	Cellular Component: integral component of membrane (GO:0016021);	--	--	--	--
L8IC60	123.823	136	156.519	148.474	158.009	163.056	0.886703	0.195874	-0.173477	normal	--	--	--	--	--
L8IC68	194.478	174.3	174.571	189.902	181.583	195.281	0.958684	0.384171	-0.0608729	normal	--	--	--	--	--
L8IC74	148.246	159.2	161.057	175.992	186.359	161.633	0.894117	0.105821	-0.161464	normal	Cellular Component: respiratory chain (GO:0070469);	K08738|oas:101103784	Sulfur metabolism (ko00920);; Platinum drug resistance (ko01524);; p53 signaling pathway (ko04115);; Apoptosis (ko04210);; Apoptosis - multiple species (ko04215);; Non-alcoholic fatty liver disease (NAFLD) (ko04932);; Alzheimer's disease (ko05010);; Parkinson's disease (ko05012);; Amyotrophic lateral sclerosis (ALS) (ko05014);; Huntington's disease (ko05016);; Legionellosis (ko05134);; Toxoplasmo…	[C]	Energy production and conversion
L8IC78	2.41213	2.7	2.6221	3.12471	3.15002	3.15133	0.820516	0.0215518	-0.285397	normal	Molecular Function: RNA binding (GO:0003723);	K12741|rro:104677383	Spliceosome (ko03040)	[J]	Translation, ribosomal structure and biogenesis
L8IC80	165.432	168	163.68	154.119	153.538	152.382	1.08059	0.00452742	0.111814	normal	Molecular Function: unfolded protein binding (GO:0051082);	K04043|bom:102275239	RNA degradation (ko03018);; Tuberculosis (ko05152)	[O]	Posttranslational modification, protein turnover, chaperones
L8IC82	107.038	112.2	108.716	110.978	114.925	110.805	0.974005	0.225031	-0.0379992	normal	Molecular Function: hydrolase activity (GO:0016787);	K13525|cfr:102508944	Protein processing in endoplasmic reticulum (ko04141);; Legionellosis (ko05134)	[O]	Posttranslational modification, protein turnover, chaperones
L8IC88	154.477	182.9	190.405	174.984	201.601	180.439	0.947502	0.516975	-0.0777986	normal	Molecular Function: protein tyrosine/serine/threonine phosphatase activity (GO:0008138);	--	--	[T]	Signal transduction mechanisms
L8IC97	148.045	153.5	153.998	157.546	151.404	153.297	0.985496	0.443948	-0.0210785	normal	Biological Process: negative regulation of peptidyl-lysine acetylation (GO:2000757);	--	--	[FGR]	Nucleotide transport and metabolism;; Carbohydrate transport and metabolism;; General function prediction only
L8ICA0	99.802	103	111.843	102.41	105.475	109.992	0.989833	0.813591	-0.0147425	normal	Cellular Component: sperm end piece (GO:0097229);	--	--	--	--
L8ICB0	264.33	248.3	246.074	213.488	218.063	220.695	1.16322	0.0161469	0.21812	normal	Molecular Function: metallopeptidase activity (GO:0008237);	--	--	[R]	General function prediction only
L8ICD0	109.752	114.4	123.037	114.606	118.583	120.666	0.981162	0.641805	-0.0274364	normal	Molecular Function: cAMP binding (GO:0030552);	K04739|oas:100216463	Insulin signaling pathway (ko04910)	[T]	Signal transduction mechanisms
L8ICD6	198.599	206.5	205.633	210.968	210.848	209.716	0.967063	0.105784	-0.0483175	normal	Biological Process: carboxylic acid metabolic process (GO:0019752);	K00016|bom:102274962	Glycolysis / Gluconeogenesis (ko00010);; Cysteine and methionine metabolism (ko00270);; Pyruvate metabolism (ko00620);; Propanoate metabolism (ko00640);; Glucagon signaling pathway (ko04922)	[C]	Energy production and conversion
L8ICE0	147.442	152.3	148.451	130.734	139.82	133.576	1.10903	0.0158655	0.1493	normal	Biological Process: L-proline biosynthetic process (GO:0055129);	K12657|bom:102269374	Arginine and proline metabolism (ko00330);; Biosynthesis of amino acids (ko01230)	[E]	Amino acid transport and metabolism
L8ICE1	44.2224	43.5	38.7264	42.4356	44.6083	39.7475	0.997298	0.961623	-0.00390295	normal	--	--	--	--	--
L8ICE6	296.994	294.1	307.088	203.005	199.975	209.513	1.46643	8.19351e-05	0.552313	normal	Molecular Function: oxidoreductase activity (GO:0016491);	K00008|bta:508954	Pentose and glucuronate interconversions (ko00040);; Fructose and mannose metabolism (ko00051)	[ER]	Amino acid transport and metabolism;; General function prediction only
L8ICE7	96.6863	108.5	115.776	104.426	121.428	116.701	0.936965	0.393373	-0.0939324	normal	--	K08509|bom:102278445	SNARE interactions in vesicular transport (ko04130)	--	--
L8ICG4	271.063	296.5	273.404	247.558	187.477	210.631	1.30248	0.0473437	0.381263	normal	Cellular Component: extracellular region (GO:0005576);	--	--	--	--
L8ICG5	204.127	200.8	218.643	225.584	222.026	213.376	0.943394	0.14126	-0.0840676	normal	Cellular Component: sperm flagellum (GO:0036126);	--	--	[K]	Transcription
L8ICG9	188.046	172.8	191.514	169.641	166.138	167.224	1.09812	0.0990743	0.13504	normal	Cellular Component: integral component of membrane (GO:0016021);	--	--	--	--
L8ICH6	128.145	142.3	146.434	139.705	149.677	147.706	0.953765	0.36224	-0.0682945	normal	Cellular Component: cytoplasm (GO:0005737);	K03259|cfa:487870	EGFR tyrosine kinase inhibitor resistance (ko01521);; RNA transport (ko03013);; HIF-1 signaling pathway (ko04066);; mTOR signaling pathway (ko04150);; PI3K-Akt signaling pathway (ko04151);; Longevity regulating pathway (ko04211);; Insulin signaling pathway (ko04910)	--	--
L8ICH7	219.303	227	229.837	201.09	201.601	211.749	1.10042	0.0120376	0.138049	normal	Biological Process: estrogen biosynthetic process (GO:0006703);	K00044|bom:102281071	Steroid hormone biosynthesis (ko00140);; Ovarian steroidogenesis (ko04913)	[IQR]	Lipid transport and metabolism;; Secondary metabolites biosynthesis, transport and catabolism;; General function prediction only
L8ICH9	122.215	129.6	131.105	136.076	139.007	140.184	0.922105	0.0424312	-0.116997	normal	Cellular Component: integral component of membrane (GO:0016021);	--	--	--	--
L8ICI4	257.797	252.8	244.763	231.934	215.319	211.241	1.1471	0.0183988	0.197993	normal	Molecular Function: GTP binding (GO:0005525);	K07889|ssc:100523862	Ras signaling pathway (ko04014);; Endocytosis (ko04144);; Phagosome (ko04145);; Vasopressin-regulated water reabsorption (ko04962);; Amoebiasis (ko05146);; Tuberculosis (ko05152)	[R]	General function prediction only
L8ICK2	150.055	160.6	157.629	157.949	154.656	155.127	1.00118	0.959876	0.00170017	normal	Biological Process: positive regulation of dendritic cell chemotaxis (GO:2000510);	K08057|bom:102275440	Protein processing in endoplasmic reticulum (ko04141);; Phagosome (ko04145);; Antigen processing and presentation (ko04612);; Chagas disease (American trypanosomiasis) (ko05142);; HTLV-I infection (ko05166)	--	--
L8ICL7	267.445	203.1	248.898	196.655	194.895	169.664	1.28194	0.0930676	0.35833	normal	Cellular Component: integral component of membrane (GO:0016021);	--	--	[P]	Inorganic ion transport and metabolism
L8ICM4	138.899	167.9	179.009	172.161	177.011	193.451	0.895294	0.25554	-0.159567	normal	Biological Process: regulation of cell proliferation (GO:0042127);	--	--	--	--
L8ICP6	217.293	202.1	223.584	232.438	235.134	241.331	0.907003	0.0587856	-0.14082	normal	Cellular Component: nuclear pore (GO:0005643);	K14308|bom:102268716	RNA transport (ko03013)	--	--
L8ICQ2	143.924	147.4	139.677	176.798	172.946	177.39	0.817631	0.000685597	-0.290478	normal	Molecular Function: metal ion binding (GO:0046872);	K19970|bom:102273429	Purine metabolism (ko00230);; Pyrimidine metabolism (ko00240);; Nicotinate and nicotinamide metabolism (ko00760)	[FV]	Nucleotide transport and metabolism;; Defense mechanisms
L8ICR7	67.4392	73.6	71.4018	86.2823	91.0457	84.6794	0.810821	0.00330566	-0.302545	normal	Biological Process: ephrin receptor signaling pathway (GO:0048013);	K05462|bom:102267874	Ras signaling pathway (ko04014);; Rap1 signaling pathway (ko04015);; PI3K-Akt signaling pathway (ko04151);; Axon guidance (ko04360)	--	--
L8ICT2	202.519	208.1	212.289	227.701	224.769	218.459	0.928427	0.0152271	-0.10714	normal	--	--	--	--	--
L8ICT5	130.255	123.2	122.432	105.535	111.876	105.011	1.16582	0.00609928	0.221351	normal	Biological Process: regulation of ARF protein signal transduction (GO:0032012);	K18442|bom:102270489	Endocytosis (ko04144)	[R]	General function prediction only
L8ICU6	154.678	165	215.416	115.513	142.665	168.85	1.25306	0.214592	0.325456	normal	--	--	--	--	--
L8ICW0	169.151	150.9	150.569	170.851	158.517	162.141	0.957499	0.396542	-0.0626567	normal	Biological Process: spermatid development (GO:0007286);	--	--	--	--
L8ICW7	197.091	202.6	209.062	221.35	217.758	224.253	0.91768	0.0179008	-0.123937	normal	Biological Process: mRNA transport (GO:0051028);	K14309|bta:510004	RNA transport (ko03013)	--	--
L8ICX1	160.608	161.5	174.874	173.27	173.454	175.865	0.950999	0.202463	-0.0724846	normal	Biological Process: centriole-centriole cohesion (GO:0010457);	--	--	--	--
L8ICY4	157.794	183.2	206.642	120.15	136.365	137.744	1.38902	0.0530656	0.474071	normal	Cellular Component: cytosol (GO:0005829);	K00626|bom:102277319	Fatty acid degradation (ko00071);; Synthesis and degradation of ketone bodies (ko00072);; Valine, leucine and isoleucine degradation (ko00280);; Lysine degradation (ko00310);; Tryptophan metabolism (ko00380);; Pyruvate metabolism (ko00620);; Glyoxylate and dicarboxylate metabolism (ko00630);; Propanoate metabolism (ko00640);; Butanoate metabolism (ko00650);; Terpenoid backbone biosynthesis (ko009…	[I]	Lipid transport and metabolism
L8ICY7	148.346	161.8	163.881	168.23	178.535	166.309	0.923896	0.1068	-0.114198	normal	--	--	--	--	--
L8ICZ0	196.287	198.8	183.244	221.653	209.934	194.468	0.923773	0.174556	-0.11439	normal	Biological Process: regulation of neutrophil mediated cytotoxicity (GO:0070948);	--	--	[R]	General function prediction only
L8ICZ3	239.706	224.8	223.887	221.854	208.816	200.364	1.0909	0.0797314	0.125514	normal	Biological Process: response to ethanol (GO:0045471);	K14455|bom:102268550	Arginine biosynthesis (ko00220);; Alanine, aspartate and glutamate metabolism (ko00250);; Cysteine and methionine metabolism (ko00270);; Arginine and proline metabolism (ko00330);; Tyrosine metabolism (ko00350);; Phenylalanine metabolism (ko00360);; Phenylalanine, tyrosine and tryptophan biosynthesis (ko00400);; Carbon metabolism (ko01200);; 2-Oxocarboxylic acid metabolism (ko01210);; Biosynthesi…	[E]	Amino acid transport and metabolism
L8ID28	166.739	171.5	122.734	126.601	111.673	116.091	1.30084	0.140728	0.379445	normal	Molecular Function: pyruvate transmembrane transporter activity (GO:0050833);	--	--	[G]	Carbohydrate transport and metabolism
L8ID60	74.8766	86.6	82.9995	85.8791	87.286	78.58	0.971126	0.612311	-0.0422703	normal	--	--	--	--	--
L8ID67	97.8924	129	121.524	156.336	169.796	191.52	0.673071	0.0155783	-0.57117	normal	Biological Process: peptidyl-pyroglutamic acid biosynthetic process, using glutaminyl-peptide cyclotransferase (GO:0017186);	--	--	[O]	Posttranslational modification, protein turnover, chaperones
L8ID87	251.565	254.1	277.539	262.072	235.947	252.005	1.04424	0.38101	0.0624522	normal	--	--	--	--	--
L8IDB4	145.632	157.3	153.796	167.222	171.828	163.056	0.909624	0.0279487	-0.136657	normal	--	--	--	--	--
L8IDB9	149.452	136.7	138.366	142.325	142.462	139.37	1.00085	0.979178	0.00122391	normal	--	--	--	--	--
L8IDC8	109.853	117.9	114.364	141.519	147.34	143.233	0.791768	0.000740312	-0.336851	normal	Molecular Function: zinc ion binding (GO:0008270);	--	--	--	--
L8IDC9	162.517	163.8	150.468	162.485	149.372	150.349	1.03154	0.462339	0.0448051	normal	Molecular Function: S-(hydroxymethyl)glutathione dehydrogenase activity (GO:0051903);	K00121|bta:505515	Glycolysis / Gluconeogenesis (ko00010);; Fatty acid degradation (ko00071);; Tyrosine metabolism (ko00350);; Retinol metabolism (ko00830);; Metabolism of xenobiotics by cytochrome P450 (ko00980);; Drug metabolism - cytochrome P450 (ko00982);; Carbon metabolism (ko01200);; Chemical carcinogenesis (ko05204)	[R]	General function prediction only
L8IDD8	194.177	176.4	159.948	171.153	169.491	167.936	1.04315	0.536763	0.0609442	normal	Cellular Component: integral component of membrane (GO:0016021);	--	--	--	--
L8IDF4	225.534	212.5	206.44	233.95	218.367	227.506	0.948002	0.181478	-0.0770372	normal	Cellular Component: respiratory chain (GO:0070469);	K03946|oas:101119470	Oxidative phosphorylation (ko00190);; Non-alcoholic fatty liver disease (NAFLD) (ko04932);; Alzheimer's disease (ko05010);; Parkinson's disease (ko05012);; Huntington's disease (ko05016)	--	--
L8IDG6	276.692	270.8	288.431	238.687	226.7	222.118	1.21588	0.00232015	0.281998	normal	Cellular Component: integral component of membrane (GO:0016021);	--	--	[I]	Lipid transport and metabolism
L8IDH4	185.935	185.9	194.439	182.644	186.054	179.626	1.03273	0.16409	0.0464698	normal	Cellular Component: integral component of membrane (GO:0016021);	--	--	[O]	Posttranslational modification, protein turnover, chaperones
L8IDH6	191.865	194.7	202.003	189.499	190.017	196.704	1.02143	0.344321	0.0305883	normal	--	--	--	--	--
L8IDJ4	183.523	178.8	175.782	186.979	179.043	182.472	0.981058	0.342441	-0.0275891	normal	--	--	--	--	--
L8IDK5	174.377	171.1	167.108	149.28	154.859	150.044	1.12859	0.00232281	0.174517	normal	Molecular Function: transferase activity (GO:0016740);	K00787|bom:102273722	Terpenoid backbone biosynthesis (ko00900);; Influenza A (ko05164);; HTLV-I infection (ko05166)	[H]	Coenzyme transport and metabolism
L8IDL6	218.097	281.8	161.461	347.448	174.877	215.511	0.896349	0.707675	-0.157867	normal	Cellular Component: intermediate filament (GO:0005882);	--	--	--	--
L8IDM0	144.125	158.2	151.779	161.175	154.249	134.491	1.00931	0.886257	0.0133719	normal	Biological Process: regulation of transcription, DNA-templated (GO:0006355);	--	--	--	--
L8IDN5	195.986	201.4	212.491	231.027	240.722	241.839	0.854661	0.00601142	-0.226575	normal	--	--	--	[K]	Transcription
L8IDS6	46.2325	52.3	53.6522	65.1149	79.9698	112.126	0.591672	0.124091	-0.75713	normal	Molecular Function: thiol-dependent ubiquitinyl hydrolase activity (GO:0036459);	--	--	--	--
L8IDU0	229.153	214.3	220.156	198.772	193.269	195.078	1.13028	0.0176493	0.17668	normal	Biological Process: [2Fe-2S] cluster assembly (GO:0044571);	K04487|bom:102285543	Thiamine metabolism (ko00730);; Sulfur relay system (ko04122)	[E]	Amino acid transport and metabolism
L8IDU4	70.5549	76.9	78.2596	80.4361	81.5957	83.4595	0.91944	0.0950821	-0.121173	normal	--	--	--	--	--
L8IDW4	60.4038	63.4	64.1406	70.558	76.515	75.4287	0.844688	0.00964364	-0.24351	normal	--	--	--	--	--
L8IDW5	159.301	176.2	165.898	182.947	168.069	163.158	0.975157	0.611527	-0.036294	normal	--	--	--	--	--
L8IDY3	241.012	253.7	263.622	231.732	227.005	223.236	1.11197	0.0464197	0.153118	normal	Molecular Function: hydrolase activity (GO:0016787);	--	--	[T]	Signal transduction mechanisms
L8IDY9	105.832	140.7	157.931	122.166	138.194	143.741	1.00089	0.994723	0.00128991	normal	--	--	--	--	--
L8IE09	221.816	247.9	225.198	147.769	152.115	144.86	1.5625	0.0066178	0.64386	normal	Molecular Function: hydrolase activity (GO:0016787);	--	--	[I]	Lipid transport and metabolism
L8IE16	9.146	9.5	8.37055	8.16456	7.82424	7.72585	1.13923	0.0653322	0.188065	normal	Cellular Component: extracellular space (GO:0005615);	K03910|bom:102268348	Complement and coagulation cascades (ko04610)	[R]	General function prediction only
L8IE25	113.069	118.5	115.977	132.951	130.98	128.9	0.884722	0.00208033	-0.176704	normal	Cellular Component: cytoplasm (GO:0005737);	--	--	--	--
L8IE34	175.583	203.5	171.042	149.18	170.812	183.082	1.09353	0.330914	0.128987	normal	Biological Process: regulation of stem cell population maintenance (GO:2000036);	K12604|phd:102329250	RNA degradation (ko03018)	--	--
L8IE41	179.603	184.2	173.159	196.05	190.322	183.082	0.942942	0.0947713	-0.0847591	normal	Biological Process: glycolytic process (GO:0006096);	--	--	[G]	Carbohydrate transport and metabolism
L8IE54	174.779	172.7	175.479	137.588	138.296	136.117	1.26931	7.26868e-06	0.344046	normal	Cellular Component: proton-transporting V-type ATPase, V1 domain (GO:0033180);	K02148|phd:102320096	Oxidative phosphorylation (ko00190);; Phagosome (ko04145);; mTOR signaling pathway (ko04150);; Synaptic vesicle cycle (ko04721);; Collecting duct acid secretion (ko04966);; Rheumatoid arthritis (ko05323)	--	--
L8IE61	206.941	210.5	212.995	168.331	167.764	168.749	1.24877	0.00138583	0.320513	normal	Cellular Component: rough endoplasmic reticulum membrane (GO:0030867);	K03178|bta:282869	Ubiquitin mediated proteolysis (ko04120);; Parkinson's disease (ko05012)	[O]	Posttranslational modification, protein turnover, chaperones
L8IE68	190.659	249.1	215.92	240.401	209.019	214.189	0.98805	0.900339	-0.0173444	normal	Biological Process: carbohydrate metabolic process (GO:0005975);	K01192|bom:102286671	Other glycan degradation (ko00511);; Lysosome (ko04142)	[G]	Carbohydrate transport and metabolism
L8IE84	133.672	134.7	132.416	145.349	140.531	130.628	0.962257	0.34979	-0.0555061	normal	Cellular Component: intermediate filament (GO:0005882);	--	--	--	--
L8IE95	82.314	93.1	90.9667	86.0807	93.586	93.9301	0.973625	0.597205	-0.0385619	normal	Molecular Function: growth factor activity (GO:0008083);	K04356|oas:101115018	MAPK signaling pathway (ko04010);; Neurotrophin signaling pathway (ko04722)	--	--
L8IE99	146.939	151.4	162.167	156.235	162.886	169.765	0.941947	0.189914	-0.0862826	normal	--	K03953|bom:102270113	Oxidative phosphorylation (ko00190);; Non-alcoholic fatty liver disease (NAFLD) (ko04932);; Alzheimer's disease (ko05010);; Parkinson's disease (ko05012);; Huntington's disease (ko05016)	[R]	General function prediction only
L8IEA1	116.084	121.5	121.524	100.595	110.962	114.77	1.10045	0.107661	0.1381	normal	Biological Process: carbohydrate metabolic process (GO:0005975);	K12373|bom:102280793	Other glycan degradation (ko00511);; Amino sugar and nucleotide sugar metabolism (ko00520);; Glycosaminoglycan degradation (ko00531);; Glycosphingolipid biosynthesis - globo series (ko00603);; Glycosphingolipid biosynthesis - ganglio series (ko00604);; Lysosome (ko04142)	[G]	Carbohydrate transport and metabolism
L8IEB1	105.933	112.1	111.843	89.5078	98.3619	93.3201	1.17314	0.00876486	0.230377	normal	Molecular Function: zinc ion binding (GO:0008270);	--	--	[R]	General function prediction only
L8IEC3	125.33	111.6	109.019	135.27	132.707	138.557	0.850972	0.0459059	-0.232816	normal	Molecular Function: zinc ion binding (GO:0008270);	K14326|bta:532933	RNA transport (ko03013);; mRNA surveillance pathway (ko03015)	[L]	Replication, recombination and repair
L8IEE6	138.396	128.8	142.804	135.37	136.873	135.914	1.00451	0.895873	0.00649555	normal	--	--	--	--	--
L8IEF9	115.179	153.7	125.659	125.392	125.899	115.684	1.07511	0.512852	0.104483	normal	Biological Process: protein transport to vacuole involved in ubiquitin-dependent protein catabolic process via the multivesicular body sorting pathway (GO:0043328);	K12184|cfr:102506322	Endocytosis (ko04144)	--	--
L8IEG4	191.161	200.4	203.112	195.748	190.322	194.264	1.02471	0.320627	0.0352127	normal	Molecular Function: ATP binding (GO:0005524);	K00288|bom:102275233	One carbon pool by folate (ko00670)	[F]	Nucleotide transport and metabolism
L8IEH3	173.774	184.7	186.673	195.546	212.372	194.468	0.90498	0.0609528	-0.144043	normal	--	--	--	--	--
L8IEH6	168.849	170.3	170.739	138.193	143.072	139.777	1.21102	0.000693687	0.276219	normal	Biological Process: homeostasis of number of cells within a tissue (GO:0048873);	--	--	[M]	Cell wall/membrane/envelope biogenesis
L8IEK1	205.634	225	214.911	254.109	249.36	243.873	0.863789	0.0122813	-0.211249	normal	Molecular Function: ATP binding (GO:0005524);	--	--	[R]	General function prediction only
L8IEK9	140.808	141.1	156.317	113.901	128.439	139.472	1.14775	0.113625	0.198811	normal	Cellular Component: GMP reductase complex (GO:1902560);	K00364|ssc:100154573	Purine metabolism (ko00230)	[F]	Nucleotide transport and metabolism
L8IEM6	172.266	185	196.355	181.737	185.241	187.555	0.998355	0.969614	-0.00237562	normal	Molecular Function: thiamine pyrophosphate binding (GO:0030976);	--	--	[C]	Energy production and conversion
L8IEQ9	185.131	181.6	191.111	199.679	206.174	213.274	0.901014	0.0164572	-0.150379	normal	Molecular Function: unfolded protein binding (GO:0051082);	K09487|bta:282646	Protein processing in endoplasmic reticulum (ko04141);; PI3K-Akt signaling pathway (ko04151);; NOD-like receptor signaling pathway (ko04621);; Estrogen signaling pathway (ko04915);; Thyroid hormone synthesis (ko04918);; Pathways in cancer (ko05200);; Prostate cancer (ko05215)	[O]	Posttranslational modification, protein turnover, chaperones
L8IES5	125.933	126.1	137.055	110.978	118.278	116.396	1.12567	0.0380004	0.170779	normal	Molecular Function: pyridoxal phosphate binding (GO:0030170);	K01758|bta:539159	Glycine, serine and threonine metabolism (ko00260);; Cysteine and methionine metabolism (ko00270);; Selenocompound metabolism (ko00450);; Biosynthesis of amino acids (ko01230)	[E]	Amino acid transport and metabolism
L8IET1	130.255	134.2	131.004	140.007	143.478	136.321	0.942005	0.0383345	-0.0861937	normal	--	--	--	[S]	Function unknown
L8IET6	102.817	116.4	114.969	89.5078	94.5006	93.4218	1.20458	0.0364055	0.268527	normal	Cellular Component: intracellular membrane-bounded organelle (GO:0043231);	--	--	--	--
L8IET7	100.908	123.5	134.03	125.492	136.873	134.389	0.903422	0.321299	-0.146528	normal	Biological Process: regulation of stem cell differentiation (GO:2000736);	--	--	--	--
L8IET8	159.1	149.9	164.789	141.519	145.104	145.165	1.09727	0.0747666	0.133922	normal	Cellular Component: integral component of membrane (GO:0016021);	--	--	--	--
L8IEV2	161.01	164.6	165.596	180.83	181.482	182.574	0.901484	0.00268199	-0.149627	normal	Molecular Function: ATPase activity (GO:0016887);	K10408|bacu:103012956	Huntington's disease (ko05016)	--	--
L8IEV9	165.935	157.6	154.704	151.397	148.965	149.739	1.06251	0.102404	0.0874789	normal	Cellular Component: pyruvate dehydrogenase complex (GO:0045254);	K00162|bom:102287624	Glycolysis / Gluconeogenesis (ko00010);; Citrate cycle (TCA cycle) (ko00020);; Pyruvate metabolism (ko00620);; Carbon metabolism (ko01200);; HIF-1 signaling pathway (ko04066);; Glucagon signaling pathway (ko04922);; Central carbon metabolism in cancer (ko05230)	[C]	Energy production and conversion
L8IEW5	135.783	138.9	140.686	144.241	149.372	154.517	0.926894	0.0478874	-0.109523	normal	--	--	--	--	--
L8IEW8	209.856	217.9	243.452	189.398	176.401	191.113	1.20523	0.0463409	0.269309	normal	Cellular Component: extracellular region (GO:0005576);	--	--	--	--
L8IEX9	234.881	246.6	265.841	159.36	154.148	160.006	1.57825	0.00762415	0.658322	normal	Biological Process: proteasome-mediated ubiquitin-dependent protein catabolic process (GO:0043161);	K02735|phd:102321933	Proteasome (ko03050)	[O]	Posttranslational modification, protein turnover, chaperones
L8IF03	151.16	156.5	156.317	158.957	159.94	160.718	0.967397	0.0866721	-0.0478201	normal	Biological Process: barbed-end actin filament capping (GO:0051016);	K10364|bta:539160	Endocytosis (ko04144)	--	--
L8IF08	100.405	103	109.826	133.052	125.899	133.373	0.798398	0.00225301	-0.32482	normal	Molecular Function: ATP binding (GO:0005524);	--	--	[L]	Replication, recombination and repair
L8IF11	45.6295	48.9	53.6522	53.4224	54.16	58.1472	0.894117	0.113599	-0.161464	normal	Cellular Component: integral component of membrane (GO:0016021);	--	--	--	--
L8IF12	114.074	124.6	107.405	380.408	361.541	328.959	0.323164	0.00176626	-1.62966	down	Cellular Component: extracellular region (GO:0005576);	--	--	--	--
L8IF22	103.119	103.4	106.901	112.994	115.433	120.462	0.898337	0.0166387	-0.154671	normal	Biological Process: binding of sperm to zona pellucida (GO:0007339);	--	--	--	--
L8IF25	226.037	216.7	219.046	170.75	178.332	181.354	1.24762	0.00052267	0.319179	normal	Biological Process: regulation of protein catabolic process (GO:0042176);	K03033|bom:102271911	Proteasome (ko03050);; Epstein-Barr virus infection (ko05169)	--	--
L8IF27	66.7357	64.9	64.6448	65.8205	68.3859	68.9227	0.966284	0.129896	-0.0494801	normal	Molecular Function: kinase activity (GO:0016301);	--	--	--	--
L8IF28	222.821	211.3	248.091	241.611	245.193	243.364	0.934321	0.278513	-0.0980095	normal	Cellular Component: centriole (GO:0005814);	--	--	[T]	Signal transduction mechanisms
L8IF47	153.673	177.9	159.847	123.98	125.899	133.983	1.2802	0.0251475	0.356369	normal	Molecular Function: actin filament binding (GO:0051015);	--	--	--	--
L8IF69	182.015	163.7	163.982	169.037	175.385	173.222	0.98465	0.710875	-0.0223169	normal	--	--	--	--	--
L8IF70	138.095	139.4	125.357	115.11	125.086	109.077	1.1534	0.05092	0.20589	normal	Cellular Component: mitochondrial inner membrane (GO:0005743);	--	--	[O]	Posttranslational modification, protein turnover, chaperones
L8IF76	156.286	166.3	157.427	167.122	162.074	143.233	1.01605	0.772614	0.0229778	normal	Molecular Function: 6-phosphogluconolactonase activity (GO:0017057);	K01057|bom:102280494	Pentose phosphate pathway (ko00030);; Carbon metabolism (ko01200)	[G]	Carbohydrate transport and metabolism
L8IF96	115.28	117.9	115.07	133.758	134.435	134.592	0.864605	0.00132486	-0.209887	normal	--	--	--	--	--
L8IFA5	182.317	169	170.84	167.122	164.919	164.581	1.05142	0.173855	0.0723374	normal	Cellular Component: outer dense fiber (GO:0001520);	--	--	[G]	Carbohydrate transport and metabolism
L8IFA7	96.8873	102.3	105.892	102.813	104.255	101.148	0.989824	0.735684	-0.0147557	normal	Cellular Component: integral component of membrane (GO:0016021);	K11351|bom:102282284	Oxidative phosphorylation (ko00190);; Non-alcoholic fatty liver disease (NAFLD) (ko04932);; Alzheimer's disease (ko05010);; Parkinson's disease (ko05012);; Huntington's disease (ko05016)	--	--
L8IFB4	146.437	156.8	180.118	141.62	155.672	155.127	1.06838	0.420634	0.0954233	normal	Cellular Component: mitochondrion (GO:0005739);	K00019|bom:102286481	Synthesis and degradation of ketone bodies (ko00072);; Butanoate metabolism (ko00650)	[IQR]	Lipid transport and metabolism;; Secondary metabolites biosynthesis, transport and catabolism;; General function prediction only
L8IFC3	62.6149	70.8	68.7797	69.55	75.4988	73.3956	0.925611	0.154773	-0.111521	normal	Biological Process: vesicle docking (GO:0048278);	--	--	--	--
L8IFC4	154.175	157.4	163.175	141.015	139.109	137.845	1.13585	0.0116241	0.183773	normal	Molecular Function: nucleotidyltransferase activity (GO:0016779);	K00968|bta:100125779	Glycerophospholipid metabolism (ko00564);; Choline metabolism in cancer (ko05231)	[M]	Cell wall/membrane/envelope biogenesis
L8IFC9	119.903	126	129.996	119.445	127.525	125.342	1.00964	0.769248	0.0138347	normal	Biological Process: negative regulation of apoptotic process (GO:0043066);	--	--	--	--
L8IFD7	129.552	121.2	115.473	135.572	125.391	120.157	0.960916	0.461666	-0.0575174	normal	Cellular Component: extracellular space (GO:0005615);	--	--	--	--
L8IFD9	167.744	174.2	152.989	140.612	150.794	136.727	1.15602	0.0497753	0.209173	normal	Biological Process: regulation of signal transduction (GO:0009966);	--	--	--	--
L8IFE5	272.37	242.9	191.312	210.767	181.38	176.271	1.24307	0.181641	0.313905	normal	--	--	--	--	--
L8IFG2	218.499	198.6	193.229	141.317	84.9489	106.332	1.83503	0.0166685	0.875802	normal	Molecular Function: DNA binding (GO:0003677);	--	--	[R]	General function prediction only
L8IFG6	268.048	268.8	268.866	168.936	164.716	205.04	1.49569	0.0200128	0.580809	normal	Cellular Component: intracellular membrane-bounded organelle (GO:0043231);	--	--	--	--
L8IFH1	223.625	225.6	243.956	208.146	211.661	222.017	1.08002	0.101769	0.111055	normal	Cellular Component: integral component of membrane (GO:0016021);	--	--	[D]	Cell cycle control, cell division, chromosome partitioning
L8IFH2	196.187	205.5	213.802	199.881	219.485	218.459	0.964982	0.415155	-0.0514268	normal	Cellular Component: integral component of membrane (GO:0016021);	--	--	--	--
L8IFI4	195.584	188.6	197.162	136.882	139.719	143.335	1.38437	0.000151934	0.469227	normal	Molecular Function: unfolded protein binding (GO:0051082);	--	--	[O]	Posttranslational modification, protein turnover, chaperones
L8IFI8	77.6908	82.6	85.0165	77.9161	88.5054	91.0837	0.95263	0.437946	-0.0700115	normal	--	--	--	[F]	Nucleotide transport and metabolism
L8IFK5	118.597	134.1	122.432	127.71	118.685	121.885	1.0186	0.697422	0.0265817	normal	--	K17725|bom:102274866	Sulfur metabolism (ko00920)	[R]	General function prediction only
L8IFL2	106.234	110.2	115.07	125.492	136.264	137.134	0.831067	0.0106155	-0.266964	normal	Cellular Component: cytoplasm (GO:0005737);	--	--	--	--
L8IFL3	256.892	263.3	272.295	87.6935	86.9812	83.1545	3.07369	0.000217662	1.61997	up	Molecular Function: growth factor activity (GO:0008083);	--	--	--	--
L8IFL5	140.808	139.9	129.391	152.103	151.912	145.876	0.911551	0.0478315	-0.133605	normal	Biological Process: mesenchyme migration (GO:0090131);	K12315|cge:100768744	Vascular smooth muscle contraction (ko04270)	[Z]	Cytoskeleton
L8IFL9	135.682	134.3	137.963	155.429	155.774	162.243	0.861652	0.00352624	-0.214823	normal	Cellular Component: cytoplasm (GO:0005737);	--	--	--	--
L8IFM2	133.17	138	134.937	150.893	152.014	143.843	0.909025	0.0173801	-0.137608	normal	Biological Process: ATP synthesis coupled proton transport (GO:0015986);	K02131|bom:102276478	Oxidative phosphorylation (ko00190);; Alzheimer's disease (ko05010);; Parkinson's disease (ko05012);; Huntington's disease (ko05016)	--	--
L8IFN1	128.748	145.8	177.698	171.456	181.177	205.04	0.810951	0.123142	-0.302313	normal	Biological Process: response to bacterium (GO:0009617);	--	--	--	--
L8IFN2	152.768	156.2	148.955	125.19	132.301	162.649	1.08993	0.387483	0.124237	normal	Cellular Component: eukaryotic translation initiation factor 3 complex (GO:0005852);	K03247|phd:102333669	RNA transport (ko03013);; Measles (ko05162)	--	--
L8IFP4	132.667	142	137.559	125.291	131.793	132.763	1.05741	0.1064	0.080533	normal	Molecular Function: identical protein binding (GO:0042802);	K08754|bta:281760	PPAR signaling pathway (ko03320)	--	--
L8IFQ3	180.508	178.5	161.259	178.008	170.101	162.446	1.01902	0.693254	0.0271864	normal	--	K04007|bta:616002	Complement and coagulation cascades (ko04610);; Measles (ko05162)	--	--
L8IFR5	157.291	156.3	160.957	172.867	173.759	169.359	0.919693	0.00212642	-0.120776	normal	Biological Process: homeostasis of number of cells within a tissue (GO:0048873);	K01679|bom:102286958	Citrate cycle (TCA cycle) (ko00020);; Pyruvate metabolism (ko00620);; Carbon metabolism (ko01200);; Pathways in cancer (ko05200);; Renal cell carcinoma (ko05211)	[C]	Energy production and conversion
L8IFT1	153.974	155.4	139.778	163.896	168.272	174.747	0.886052	0.0396117	-0.174537	normal	--	--	--	--	--
L8IFT9	294.481	286.4	256.058	274.168	235.439	267.355	1.0772	0.29767	0.10728	normal	Biological Process: bone development (GO:0060348);	--	--	--	--
L8IFV0	126.436	133.3	132.214	117.429	121.225	120.971	1.08989	0.0192875	0.124181	normal	Cellular Component: dendrite (GO:0030425);	--	--	--	--
L8IFV2	174.176	168.6	195.246	143.333	133.215	148.519	1.26573	0.0249874	0.33997	normal	Cellular Component: integral component of membrane (GO:0016021);	--	--	--	--
L8IFV4	194.579	188.3	194.64	180.83	182.396	184.81	1.0538	0.0246005	0.0755963	normal	Molecular Function: serine-type endopeptidase inhibitor activity (GO:0004867);	--	--	--	--
L8IFV9	69.4493	73.6	76.4443	83.3592	81.1892	93.4218	0.850849	0.0561449	-0.233025	normal	Cellular Component: COPI vesicle coat (GO:0030126);	--	--	--	--
L8IFY8	159.502	155.3	138.366	157.949	141.141	137.032	1.03909	0.565901	0.0553143	normal	Cellular Component: integral component of membrane (GO:0016021);	--	--	--	--
L8IFZ2	70.9569	84.2	76.9485	96.1604	100.496	96.1665	0.792648	0.0228617	-0.335247	normal	Molecular Function: metal ion binding (GO:0046872);	--	--	[P]	Inorganic ion transport and metabolism
L8IG01	109.551	98.3	96.11	109.264	97.6506	94.6417	1.00797	0.901825	0.0114592	normal	Biological Process: mitochondrial respiratory chain complex IV assembly (GO:0033617);	--	--	--	--
L8IG25	143.924	162.7	158.94	166.517	177.62	169.46	0.906475	0.0890116	-0.141661	normal	--	--	--	--	--
L8IG27	144.728	152	144.821	157.445	156.18	153.094	0.94607	0.0531131	-0.0799817	normal	Molecular Function: identical protein binding (GO:0042802);	K04437|bom:102265714	MAPK signaling pathway (ko04010);; Focal adhesion (ko04510);; Salmonella infection (ko05132);; Proteoglycans in cancer (ko05205)	--	--
L8IG29	215.082	222.8	208.457	245.844	245.6	238.485	0.885482	0.00834771	-0.175465	normal	Biological Process: cell redox homeostasis (GO:0045454);	--	--	[O]	Posttranslational modification, protein turnover, chaperones
L8IG32	76.9872	85.6	80.8817	91.9269	89.6231	92.6085	0.888059	0.0416893	-0.171273	normal	Molecular Function: flavin adenine dinucleotide binding (GO:0050660);	--	--	[I]	Lipid transport and metabolism
L8IG34	311.969	277.6	289.238	219.032	210.34	217.544	1.35846	0.0121976	0.441968	normal	Biological Process: positive regulation of cellular protein catabolic process (GO:1903364);	--	--	--	--
L8IG39	210.66	209.3	223.383	134.967	143.986	147.096	1.51002	0.000296084	0.594565	normal	Molecular Function: ubiquitin protein ligase binding (GO:0031625);	K03869|aml:100483591	Ubiquitin mediated proteolysis (ko04120);; Hedgehog signaling pathway (ko04340)	--	--
L8IG62	136.185	140.3	143.812	138.394	144.596	159.905	0.948976	0.361874	-0.075556	normal	Biological Process: intracellular signal transduction (GO:0035556);	K11265|bom:102282921	Purine metabolism (ko00230);; cAMP signaling pathway (ko04024);; Circadian entrainment (ko04713)	[R]	General function prediction only
L8IG69	219.303	214.4	221.567	165.005	167.967	168.546	1.30658	0.000218612	0.38579	normal	Biological Process: protein catabolic process (GO:0030163);	K03065|bta:508448	Proteasome (ko03050);; Epstein-Barr virus infection (ko05169)	[O]	Posttranslational modification, protein turnover, chaperones
L8IG75	221.615	205.5	201.297	216.411	197.333	195.586	1.03131	0.523348	0.0444834	normal	Molecular Function: NADH dehydrogenase (ubiquinone) activity (GO:0008137);	K03936|bom:102281347	Oxidative phosphorylation (ko00190);; Non-alcoholic fatty liver disease (NAFLD) (ko04932);; Alzheimer's disease (ko05010);; Parkinson's disease (ko05012);; Huntington's disease (ko05016)	[C]	Energy production and conversion
L8IG78	123.32	111.4	122.734	163.795	159.736	180.338	0.709419	0.00511122	-0.495289	normal	Cellular Component: integral component of membrane (GO:0016021);	K02272|bta:101903567	Oxidative phosphorylation (ko00190);; Cardiac muscle contraction (ko04260);; Non-alcoholic fatty liver disease (NAFLD) (ko04932);; Alzheimer's disease (ko05010);; Parkinson's disease (ko05012);; Huntington's disease (ko05016)	--	--
L8IG90	234.68	217.8	213.197	142.225	138.194	135.711	1.59969	0.00360431	0.67779	normal	Biological Process: phospholipid biosynthetic process (GO:0008654);	K01858|bta:509394	Inositol phosphate metabolism (ko00562)	[I]	Lipid transport and metabolism
L8IG95	147.241	157.7	167.411	172.867	174.064	189.385	0.880734	0.0543721	-0.183222	normal	Molecular Function: lipid binding (GO:0008289);	--	--	--	--
L8IGA0	237.997	229.3	234.174	230.422	258.302	287.686	0.90348	0.268538	-0.146436	normal	Molecular Function: transmembrane transporter activity (GO:0022857);	--	--	--	--
L8IGA2	114.476	134.4	130.702	106.946	109.946	103.892	1.18328	0.0754857	0.242792	normal	Molecular Function: proteasome binding (GO:0070628);	--	--	--	--
L8IGB9	85.5302	98.2	93.2862	101.2	111.267	106.84	0.867554	0.042717	-0.204975	normal	Molecular Function: serine-type peptidase activity (GO:0008236);	K01278|bta:281122	Protein digestion and absorption (ko04974)	[E]	Amino acid transport and metabolism
L8IGE5	181.211	166	167.108	189.599	185.648	184.506	0.918834	0.0792312	-0.122124	normal	Molecular Function: calcium ion binding (GO:0005509);	--	--	--	--
L8IGF0	196.488	170.8	184.555	179.116	177.519	186.132	1.01672	0.731254	0.0239263	normal	--	K11418|bta:519899	Alcoholism (ko05034);; Viral carcinogenesis (ko05203)	[BQ]	Chromatin structure and dynamics;; Secondary metabolites biosynthesis, transport and catabolism
L8IGG1	170.558	172.3	170.235	168.13	173.454	170.07	1.00281	0.796409	0.00405034	normal	--	--	--	--	--
L8IGJ5	239.304	237	242.04	186.979	164.512	162.345	1.398	0.0110312	0.483368	normal	Molecular Function: proteasome binding (GO:0070628);	K03030|umr:103659502	Proteasome (ko03050);; Epstein-Barr virus infection (ko05169)	[O]	Posttranslational modification, protein turnover, chaperones
L8IGK9	181.613	186.6	193.329	170.145	170.406	178.406	1.08206	0.0330941	0.11378	normal	Biological Process: FAD biosynthetic process (GO:0006747);	K00953|lve:103074144	Riboflavin metabolism (ko00740)	[R]	General function prediction only
L8IGN6	198.197	197.6	186.774	223.165	212.271	212.664	0.898891	0.0132811	-0.153781	normal	--	--	--	[T]	Signal transduction mechanisms
L8IGP2	56.2831	59	58.8964	70.2556	71.4343	70.3459	0.821463	0.00160896	-0.283733	normal	Biological Process: negative regulation of extrinsic apoptotic signaling pathway (GO:2001237);	K12641|bom:102280217	Apoptosis (ko04210);; Hypertrophic cardiomyopathy (HCM) (ko05410);; Arrhythmogenic right ventricular cardiomyopathy (ARVC) (ko05412);; Dilated cardiomyopathy (ko05414)	--	--
L8IGQ0	141.813	142.9	139.476	146.458	150.083	148.316	0.953539	0.00909027	-0.0686361	normal	Molecular Function: metal ion binding (GO:0046872);	K00415|bom:102281629	Oxidative phosphorylation (ko00190);; Cardiac muscle contraction (ko04260);; Non-alcoholic fatty liver disease (NAFLD) (ko04932);; Alzheimer's disease (ko05010);; Parkinson's disease (ko05012);; Huntington's disease (ko05016)	[R]	General function prediction only
L8IGR7	296.491	277.6	279.657	260.762	255.66	243.771	1.12307	0.0172373	0.167446	normal	Biological Process: endoplasmic reticulum-Golgi intermediate compartment organization (GO:0097111);	K08491|bta:534304	SNARE interactions in vesicular transport (ko04130)	--	--
L8IGR8	127.743	136.8	130.802	140.209	145.511	133.678	0.942651	0.142376	-0.085204	normal	--	K09486|bom:102266378	Protein processing in endoplasmic reticulum (ko04141)	[O]	Posttranslational modification, protein turnover, chaperones
L8IGS1	175.885	192.2	194.842	194.942	196.927	187.454	0.971699	0.469884	-0.0414182	normal	Molecular Function: glycerate kinase activity (GO:0008887);	K11529|bom:102272865	Glycine, serine and threonine metabolism (ko00260);; Glycerolipid metabolism (ko00561);; Glyoxylate and dicarboxylate metabolism (ko00630)	[G]	Carbohydrate transport and metabolism
L8IGS6	108.445	106.5	113.053	90.2134	95.8215	96.0648	1.1627	0.0049524	0.217483	normal	Cellular Component: integral component of membrane (GO:0016021);	K14677|mcf:101867505	Arginine biosynthesis (ko00220);; 2-Oxocarboxylic acid metabolism (ko01210);; Biosynthesis of amino acids (ko01230)	[E]	Amino acid transport and metabolism
L8IGT0	191.161	205.7	206.742	191.918	171.422	184.302	1.10219	0.0773053	0.14037	normal	Cellular Component: integral component of membrane (GO:0016021);	--	--	--	--
L8IGT4	201.313	194	187.783	185.769	188.188	179.118	1.05428	0.11179	0.0762564	normal	--	--	--	--	--
L8IGU1	183.121	186.7	191.817	180.225	181.583	178.508	1.03946	0.0932682	0.0558356	normal	Biological Process: carbohydrate phosphorylation (GO:0046835);	K08239|bom:102269745	Lysosome (ko04142)	[M]	Cell wall/membrane/envelope biogenesis
L8IGU7	218.097	217.4	213.197	192.321	197.232	191.316	1.11676	0.00079728	0.159325	normal	Biological Process: mitochondrial acetyl-CoA biosynthetic process from pyruvate (GO:0061732);	--	--	--	--
L8IGW9	208.046	221.4	228.829	147.164	155.265	155.229	1.43836	0.00298035	0.524421	normal	Molecular Function: 2 iron, 2 sulfur cluster binding (GO:0051537);	--	--	[S]	Function unknown
L8IGX9	114.777	117.8	118.398	125.291	116.246	122.089	0.965211	0.248551	-0.0510839	normal	Cellular Component: cytosolic large ribosomal subunit (GO:0022625);	K02885|umr:103661413	Ribosome (ko03010)	[J]	Translation, ribosomal structure and biogenesis
L8IGZ3	98.0934	97.3	90.5633	101.704	97.0409	91.6936	0.984568	0.711441	-0.0224376	normal	Molecular Function: structural constituent of nuclear pore (GO:0017056);	K14312|bom:102270481	RNA transport (ko03013)	--	--
L8IGZ9	132.969	150.1	153.595	149.684	162.785	159.295	0.925598	0.207008	-0.111542	normal	Molecular Function: RNA binding (GO:0003723);	--	--	--	--
L8IH00	155.281	127.8	120.011	119.344	108.625	108.162	1.19921	0.162621	0.26209	normal	Molecular Function: metal ion binding (GO:0046872);	--	--	[CI]	Energy production and conversion;; Lipid transport and metabolism
L8IH71	119.602	120.1	117.692	113.901	115.026	111.517	1.04979	0.014152	0.070097	normal	Molecular Function: metal ion binding (GO:0046872);	K00413|chx:102169976	Oxidative phosphorylation (ko00190);; Cardiac muscle contraction (ko04260);; Non-alcoholic fatty liver disease (NAFLD) (ko04932);; Alzheimer's disease (ko05010);; Parkinson's disease (ko05012);; Huntington's disease (ko05016)	[C]	Energy production and conversion
L8IH73	150.356	165.8	151.578	197.361	184.53	171.189	0.84569	0.0423549	-0.241799	normal	Molecular Function: metal ion binding (GO:0046872);	K00415|bom:102281629	Oxidative phosphorylation (ko00190);; Cardiac muscle contraction (ko04260);; Non-alcoholic fatty liver disease (NAFLD) (ko04932);; Alzheimer's disease (ko05010);; Parkinson's disease (ko05012);; Huntington's disease (ko05016)	[R]	General function prediction only
L8IH75	215.283	225.2	235.081	216.512	203.329	198.737	1.09212	0.0721995	0.127137	normal	Cellular Component: perinuclear region of cytoplasm (GO:0048471);	K06068|bom:102273901	Chemokine signaling pathway (ko04062);; Vascular smooth muscle contraction (ko04270);; Tight junction (ko04530);; Fc gamma R-mediated phagocytosis (ko04666);; Neurotrophin signaling pathway (ko04722);; Inflammatory mediator regulation of TRP channels (ko04750);; GnRH signaling pathway (ko04912);; Estrogen signaling pathway (ko04915);; Type II diabetes mellitus (ko04930);; Insulin resistance (ko04…	[T]	Signal transduction mechanisms
L8IHA4	83.9221	102.8	107.204	128.819	139.719	158.583	0.688156	0.0181209	-0.539192	normal	Biological Process: negative regulation of appetite (GO:0032099);	--	--	--	--
L8IHA7	8.14095	11.1	8.6731	9.77732	11.6856	9.35235	0.905853	0.453527	-0.142652	normal	Biological Process: negative regulation of toll-like receptor 4 signaling pathway (GO:0034144);	--	--	--	--
L8IHA9	75.6807	85.6	106.195	87.3911	103.341	111.618	0.884655	0.370543	-0.176813	normal	Biological Process: retrograde vesicle-mediated transport, Golgi to ER (GO:0006890);	K07938|pbi:103052434	Endocytosis (ko04144)	[R]	General function prediction only
L8IHB3	143.823	155.8	204.12	136.177	177.011	219.78	0.945168	0.765496	-0.081358	normal	Molecular Function: metal ion binding (GO:0046872);	K11990|ssc:100505406	Hedgehog signaling pathway (ko04340)	--	--
L8IHD9	145.331	149.3	146.333	137.79	141.04	130.323	1.07775	0.064645	0.108025	normal	Molecular Function: Ran GTPase binding (GO:0008536);	--	--	--	--
L8IHE1	96.3848	103.4	98.5304	112.994	116.246	113.651	0.870001	0.00860798	-0.200911	normal	Biological Process: cell redox homeostasis (GO:0045454);	--	--	[O]	Posttranslational modification, protein turnover, chaperones
L8IHE5	56.4841	65.2	61.5185	76.4042	92.6715	100.741	0.678989	0.0438959	-0.55854	normal	Biological Process: translation (GO:0006412);	K02877|umr:103679744	Ribosome (ko03010)	[J]	Translation, ribosomal structure and biogenesis
L8IHG7	187.443	206.2	188.993	195.95	234.118	195.179	0.93185	0.39444	-0.101831	normal	Molecular Function: ATP binding (GO:0005524);	--	--	[L]	Replication, recombination and repair
L8IHJ2	130.356	131.9	142.904	150.49	171.117	189.487	0.792731	0.0752673	-0.335096	normal	--	--	--	--	--
L8IHJ4	234.278	222.8	199.986	216.411	211.254	221.61	1.012	0.824887	0.0172023	normal	Molecular Function: metalloaminopeptidase activity (GO:0070006);	K11141|bom:102285341	Renin-angiotensin system (ko04614)	[E]	Amino acid transport and metabolism
L8IHK5	182.619	182	170.84	195.546	204.954	192.028	0.903683	0.0248907	-0.146111	normal	--	--	--	--	--
L8IHK9	174.578	193.6	177.597	210.363	217.961	214.291	0.849303	0.0212941	-0.235649	normal	Cellular Component: integral component of membrane (GO:0016021);	--	--	--	--
L8IHL5	158.799	170.5	172.453	166.013	170.406	167.631	0.995443	0.877105	-0.00658976	normal	--	--	--	[T]	Signal transduction mechanisms
L8IHL7	145.029	141.8	123.743	180.225	168.577	166.309	0.797056	0.0162136	-0.327247	normal	Biological Process: regulation of intrinsic apoptotic signaling pathway in response to DNA damage by p53 class mediator (GO:1902165);	K12886|bom:102278715	Spliceosome (ko03040);; Herpes simplex infection (ko05168);; Viral carcinogenesis (ko05203);; MicroRNAs in cancer (ko05206)	--	--
L8IHM8	224.429	220.4	211.18	228.003	236.658	238.078	0.933503	0.0386076	-0.0992741	normal	Molecular Function: phosphatase binding (GO:0019902);	--	--	--	--
L8IHN4	193.976	194.7	192.119	218.931	210.238	214.596	0.902184	0.00908592	-0.148506	normal	--	--	--	--	--
L8IHN6	144.828	151.9	155.914	134.665	140.735	136.931	1.09777	0.0339356	0.134572	normal	Biological Process: 'de novo' UMP biosynthetic process (GO:0044205);	K00254|bom:102278890	Pyrimidine metabolism (ko00240)	[F]	Nucleotide transport and metabolism
L8IHN8	162.216	148.4	160.654	119.747	126.306	145.673	1.20306	0.0556008	0.266711	normal	Molecular Function: ubiquitin protein ligase activity (GO:0061630);	K05630|bom:102280579	Ubiquitin mediated proteolysis (ko04120)	--	--
L8IHP5	118.697	130.6	128.584	107.45	109.031	100.538	1.19198	0.0137084	0.253363	normal	Molecular Function: ATP binding (GO:0005524);	K12196|chx:102182624	Endocytosis (ko04144)	[MDT]	Cell wall/membrane/envelope biogenesis;; Cell cycle control, cell division, chromosome partitioning;; Signal transduction mechanisms
L8IHP8	186.337	186.5	192.119	160.066	166.646	171.087	1.13491	0.00727786	0.182577	normal	Cellular Component: cytoplasmic vesicle (GO:0031410);	--	--	--	--
L8IHR6	125.531	127.7	118.499	139.503	137.28	130.628	0.912421	0.0366789	-0.132229	normal	--	--	--	--	--
L8IHR7	296.391	261	307.794	240.099	237.674	221.813	1.23671	0.0442098	0.306507	normal	Molecular Function: serine-type endopeptidase inhibitor activity (GO:0004867);	--	--	--	--
L8IHS3	118.898	124.4	121.625	111.078	118.583	121.885	1.03805	0.302167	0.0538757	normal	Biological Process: cellular response to increased oxygen levels (GO:0036295);	K02146|ocu:100350157	Oxidative phosphorylation (ko00190);; Lysosome (ko04142);; Phagosome (ko04145);; Synaptic vesicle cycle (ko04721);; Collecting duct acid secretion (ko04966);; Tuberculosis (ko05152);; Viral carcinogenesis (ko05203);; Rheumatoid arthritis (ko05323)	--	--
L8IHT1	251.063	233.4	239.519	264.996	242.043	248.447	0.958299	0.292559	-0.0614522	normal	Molecular Function: oxidoreductase activity, acting on single donors with incorporation of molecular oxygen, incorporation of two atoms of oxygen (GO:0016702);	K10712|bom:102276184	Taurine and hypotaurine metabolism (ko00430)	--	--
L8IHV3	217.393	224	230.846	164.602	169.593	170.985	1.33069	0.00113292	0.412177	normal	Biological Process: proteasome assembly (GO:0043248);	K03036|ssc:100523278	Proteasome (ko03050);; Epstein-Barr virus infection (ko05169)	--	--
L8IHW0	116.084	118.7	123.34	133.657	140.735	146.385	0.851102	0.0138854	-0.232596	normal	--	--	--	--	--
L8II00	118.395	132.5	137.358	137.689	146.832	150.552	0.892387	0.0944898	-0.164259	normal	Cellular Component: centralspindlin complex (GO:0097149);	--	--	--	--
L8II05	118.597	124.5	128.987	119.445	135.857	132.458	0.959573	0.43147	-0.0595351	normal	Biological Process: vesicle docking involved in exocytosis (GO:0006904);	--	--	--	--
L8II15	207.745	196	199.784	179.923	181.482	170.985	1.13362	0.00766134	0.18094	normal	--	--	--	--	--
L8II22	169.251	178.9	170.336	163.896	180.567	178.609	0.991233	0.816807	-0.012704	normal	--	K00355|bom:102280865	Ubiquinone and other terpenoid-quinone biosynthesis (ko00130)	[R]	General function prediction only
L8II24	135.079	131	133.223	128.516	129.252	120.259	1.05628	0.118843	0.0789895	normal	Cellular Component: ribonucleoprotein complex (GO:1990904);	K02936|bta:513128	Ribosome (ko03010)	[J]	Translation, ribosomal structure and biogenesis
L8II39	76.7862	78.4	75.3349	80.8393	79.0553	74.9204	0.981714	0.519539	-0.0266254	normal	Molecular Function: GTP binding (GO:0005525);	K03234|oas:101114105	AMPK signaling pathway (ko04152);; Oxytocin signaling pathway (ko04921)	[J]	Translation, ribosomal structure and biogenesis
L8II42	137.09	124	126.668	119.747	126.509	128.9	1.03359	0.440594	0.0476646	normal	Molecular Function: metal ion binding (GO:0046872);	K06269|phd:102315478	mRNA surveillance pathway (ko03015);; cGMP-PKG signaling pathway (ko04022);; cAMP signaling pathway (ko04024);; Oocyte meiosis (ko04114);; Adrenergic signaling in cardiomyocytes (ko04261);; Vascular smooth muscle contraction (ko04270);; Hippo signaling pathway (ko04390);; Focal adhesion (ko04510);; Platelet activation (ko04611);; Long-term potentiation (ko04720);; Dopaminergic synapse (ko04728);;…	[T]	Signal transduction mechanisms
L8II47	232.67	226.4	237.199	201.997	200.788	202.295	1.1507	0.00927615	0.202518	normal	Molecular Function: identical protein binding (GO:0042802);	--	--	--	--
L8II51	247.646	285.8	358.32	213.589	236.048	272.743	1.23448	0.220735	0.303906	normal	Cellular Component: extracellular matrix (GO:0031012);	--	--	[R]	General function prediction only
L8II52	103.923	117.6	117.793	108.256	129.964	142.318	0.891673	0.304121	-0.165413	normal	Molecular Function: Ran GTPase binding (GO:0008536);	K14293|chx:102173035	RNA transport (ko03013)	--	--
L8II60	161.01	165.4	169.025	173.169	181.787	193.553	0.903239	0.0806097	-0.146821	normal	Molecular Function: RNA binding (GO:0003723);	K11089|oas:101121278	Systemic lupus erythematosus (ko05322)	[R]	General function prediction only
L8II63	171.864	170.6	170.537	159.159	160.245	152.891	1.08619	0.0240855	0.11928	normal	Molecular Function: phosphatidylinositol phosphate kinase activity (GO:0016307);	K00920|oas:101120849	Inositol phosphate metabolism (ko00562);; Phosphatidylinositol signaling system (ko04070);; Regulation of actin cytoskeleton (ko04810)	--	--
L8II76	210.157	213.3	214.407	190.305	186.054	190.605	1.12505	0.000294799	0.169992	normal	Biological Process: protein neddylation (GO:0045116);	K04532|bta:614491	Alzheimer's disease (ko05010)	[P]	Inorganic ion transport and metabolism
L8II81	132.366	128.7	129.189	114.505	123.968	129.713	1.05994	0.234808	0.0839772	normal	Cellular Component: integral component of membrane (GO:0016021);	--	--	--	--
L8II93	221.313	236.9	243.25	216.714	231.374	223.236	1.0449	0.276366	0.0633582	normal	Molecular Function: hydrolase activity (GO:0016787);	--	--	--	--
L8IIB8	184.528	193.7	199.683	205.626	206.885	215.511	0.920209	0.0419136	-0.119967	normal	--	--	--	[K]	Transcription
L8IIC4	95.7818	85.4	110.027	65.0141	91.1473	145.775	0.964473	0.896931	-0.0521876	normal	Cellular Component: integral component of membrane (GO:0016021);	--	--	--	--
L8IIC7	118.697	114.3	86.5293	100.495	95.5167	81.7314	1.15044	0.310215	0.202185	normal	Molecular Function: calcium-dependent phospholipid binding (GO:0005544);	--	--	--	--
L8IID4	181.513	178.7	177.698	197.361	194.082	190.402	0.924493	0.00673569	-0.113266	normal	Biological Process: axonemal dynein complex assembly (GO:0070286);	--	--	--	--
L8IID9	254.681	234	206.037	224.979	191.948	193.655	1.1378	0.193588	0.186242	normal	Biological Process: regulation of protein serine/threonine kinase activity (GO:0071900);	K07200|bta:282324	FoxO signaling pathway (ko04068);; AMPK signaling pathway (ko04152);; Longevity regulating pathway (ko04211);; Longevity regulating pathway - multiple species (ko04213);; Circadian rhythm (ko04710);; Insulin signaling pathway (ko04910);; Adipocytokine signaling pathway (ko04920);; Oxytocin signaling pathway (ko04921);; Glucagon signaling pathway (ko04922);; Insulin resistance (ko04931);; Non-alco…	[T]	Signal transduction mechanisms
L8IIE5	82.2135	109.7	78.4613	76.505	104.052	84.1711	1.02133	0.890599	0.0304481	normal	Molecular Function: actin filament binding (GO:0051015);	--	--	--	--
L8IIE8	198.297	218.7	224.19	216.613	237.776	222.931	0.946653	0.300739	-0.0790926	normal	Biological Process: translation (GO:0006412);	K02882|rro:104660958	Ribosome (ko03010)	--	--
L8IIF0	112.868	116.2	99.3372	141.317	137.585	125.24	0.812597	0.0236472	-0.299388	normal	Biological Process: lipoprotein metabolic process (GO:0042157);	K08757|bom:102285163	PPAR signaling pathway (ko03320);; Fat digestion and absorption (ko04975);; Vitamin digestion and absorption (ko04977);; African trypanosomiasis (ko05143)	--	--
L8IIG7	140.205	147.8	142.804	144.341	141.243	152.789	0.982745	0.57773	-0.0251115	normal	--	--	--	[T]	Signal transduction mechanisms
L8IIH0	237.495	223.1	197.363	227.801	199.975	188.165	1.06821	0.446544	0.0952011	normal	Cellular Component: mitochondrial respiratory chain complex I (GO:0005747);	K03967|bta:282289	Oxidative phosphorylation (ko00190);; Non-alcoholic fatty liver disease (NAFLD) (ko04932);; Alzheimer's disease (ko05010);; Parkinson's disease (ko05012);; Huntington's disease (ko05016)	--	--
L8IIH6	143.12	136.1	151.678	140.713	141.446	141.403	1.01732	0.64179	0.0247736	normal	Molecular Function: kinase activity (GO:0016301);	--	--	[HT]	Coenzyme transport and metabolism;; Signal transduction mechanisms
L8III0	225.333	204.9	220.256	176.596	176.299	182.371	1.21526	0.017131	0.281269	normal	Molecular Function: transmembrane transporter activity (GO:0022857);	K05863|bta:282480	Calcium signaling pathway (ko04020);; cGMP-PKG signaling pathway (ko04022);; Parkinson's disease (ko05012);; Huntington's disease (ko05016);; Influenza A (ko05164);; HTLV-I infection (ko05166)	--	--
L8III4	184.227	201.9	202.003	183.148	187.172	178.609	1.07141	0.144859	0.0995112	normal	Biological Process: cardiolipin biosynthetic process (GO:0032049);	--	--	--	--
L8IIJ0	284.33	225.9	232.258	179.923	174.775	178.406	1.39276	0.0627387	0.477949	normal	--	K04007|bom:102271063	Complement and coagulation cascades (ko04610);; Measles (ko05162)	--	--
L8IIJ1	129.652	130.6	111.742	126.097	127.931	111.11	1.01877	0.792727	0.0268352	normal	Molecular Function: metal ion binding (GO:0046872);	K13293|bta:100124505	Purine metabolism (ko00230);; cAMP signaling pathway (ko04024);; Morphine addiction (ko05032)	--	--
L8IIK8	141.411	142.5	146.737	143.132	145.815	144.25	0.994116	0.670632	-0.00851416	normal	Molecular Function: ribosome binding (GO:0043022);	--	--	--	--
L8IIL5	61.6099	68.5	82.1927	91.3222	87.5909	99.5212	0.762488	0.0466359	-0.391214	normal	Biological Process: cell differentiation (GO:0030154);	--	--	--	--
L8IIN6	165.332	159.3	150.569	167.021	160.245	157.872	0.979519	0.556313	-0.0298553	normal	Biological Process: spermatogenesis (GO:0007283);	--	--	--	--
L8IIP8	163.924	169.4	192.018	180.124	180.161	185.115	0.963224	0.520106	-0.0540569	normal	--	--	--	--	--
L8IIP9	142.416	131	132.517	117.328	120.31	124.427	1.12116	0.0346909	0.164993	normal	Cellular Component: pyruvate dehydrogenase complex (GO:0045254);	K00161|oas:101110118	Glycolysis / Gluconeogenesis (ko00010);; Citrate cycle (TCA cycle) (ko00020);; Pyruvate metabolism (ko00620);; Carbon metabolism (ko01200);; HIF-1 signaling pathway (ko04066);; Glucagon signaling pathway (ko04922);; Central carbon metabolism in cancer (ko05230)	[C]	Energy production and conversion
L8IIQ3	96.9878	107.6	98.833	101.805	114.823	115.684	0.913058	0.164746	-0.131222	normal	Cellular Component: integral component of membrane (GO:0016021);	--	--	[P]	Inorganic ion transport and metabolism
L8IIQ4	57.1876	55.1	56.3751	62.2926	65.0326	62.7217	0.88748	0.00345543	-0.172214	normal	Molecular Function: translation initiation factor activity (GO:0003743);	K03236|aml:100470826	RNA transport (ko03013)	[J]	Translation, ribosomal structure and biogenesis
L8IIR1	170.96	168.5	188.993	162.586	231.476	287.686	0.775144	0.291962	-0.367463	normal	Molecular Function: ATP binding (GO:0005524);	--	--	[T]	Signal transduction mechanisms
L8IIR5	131.662	129.1	153.09	135.37	140.227	140.997	0.99342	0.91659	-0.00952501	normal	--	--	--	--	--
L8IIR9	99.9025	98.9	103.775	108.155	112.181	110.805	0.91374	0.00843512	-0.130145	normal	Biological Process: mitochondrial calcium ion homeostasis (GO:0051560);	--	--	--	--
L8IIS4	58.3937	59.6	59.4006	57.1519	58.8342	56.2157	1.03015	0.138374	0.042859	normal	Biological Process: translation (GO:0006412);	K02915|umr:103661731	Ribosome (ko03010)	[J]	Translation, ribosomal structure and biogenesis
L8IIT2	125.531	124.7	132.92	143.535	157.501	156.448	0.837518	0.0149358	-0.255807	normal	Cellular Component: integral component of membrane (GO:0016021);	--	--	--	--
L8IIU5	142.215	151.9	173.865	171.456	185.343	205.04	0.832945	0.081661	-0.263707	normal	--	--	--	[R]	General function prediction only
L8IIU6	80.1029	101.5	91.5718	121.763	123.46	108.569	0.772134	0.0288316	-0.373077	normal	Cellular Component: extracellular space (GO:0005615);	K03984|bom:102280489	Complement and coagulation cascades (ko04610)	[O]	Posttranslational modification, protein turnover, chaperones
L8IIV9	127.542	136.4	138.77	116.521	126.306	120.462	1.10851	0.0434261	0.148626	normal	Molecular Function: nucleoside kinase activity (GO:0019206);	K00904|bom:102276277	Purine metabolism (ko00230)	[F]	Nucleotide transport and metabolism
L8IIW9	160.608	155.8	159.444	166.819	178.84	187.25	0.892932	0.0774427	-0.163378	normal	Cellular Component: dynein complex (GO:0030286);	K10408|bom:102273133	Huntington's disease (ko05016)	--	--
L8IIY6	145.834	146.2	144.821	193.934	191.44	192.435	0.756054	7.20167e-06	-0.403439	normal	--	--	--	--	--
L8IJ04	297.798	272.2	233.165	177.806	168.882	159.092	1.58797	0.026605	0.667185	normal	--	--	--	--	--
L8IJ05	240.007	212.3	215.416	207.34	196.724	191.316	1.12151	0.0919763	0.165439	normal	Biological Process: regulation of phosphoprotein phosphatase activity (GO:0043666);	--	--	--	--
L8IJ18	253.274	246.9	256.764	159.259	156.383	162.751	1.58225	4.33923e-05	0.661977	normal	Biological Process: vesicle-mediated transport (GO:0016192);	K13813|bta:505538	Phagosome (ko04145)	--	--
L8IJ24	201.313	193.3	198.775	207.34	202.109	208.903	0.959628	0.0577228	-0.0594524	normal	Biological Process: positive regulation of autophagy of mitochondrion in response to mitochondrial depolarization (GO:1904925);	--	--	--	--
L8IJ25	169.754	162.2	153.695	176.294	176.198	162.04	0.943867	0.220073	-0.0833447	normal	--	--	--	--	--
L8IJ28	156.387	161.7	170.134	147.365	152.827	139.065	1.11147	0.0448295	0.152466	normal	Molecular Function: GTP binding (GO:0005525);	--	--	[R]	General function prediction only
L8IJ40	150.256	140.1	127.071	131.943	127.931	126.053	1.08162	0.254709	0.113191	normal	Cellular Component: integral component of membrane (GO:0016021);	--	--	--	--
L8IJ42	204.127	201.2	175.378	263.282	251.493	226.388	0.783505	0.0207641	-0.351986	normal	Molecular Function: unfolded protein binding (GO:0051082);	--	--	--	--
L8IJ62	206.438	188.1	182.034	154.119	153.538	152.382	1.25331	0.0333254	0.325746	normal	Biological Process: phospholipid translocation (GO:0045332);	--	--	[P]	Inorganic ion transport and metabolism
L8IJ70	180.106	168.4	168.319	111.885	108.828	106.739	1.57832	0.00141256	0.658393	normal	Biological Process: positive regulation of adenylate cyclase-inhibiting dopamine receptor signaling pathway (GO:1904992);	K02516|oas:101102816	RNA transport (ko03013)	[R]	General function prediction only
L8IJ94	154.276	155.2	146.838	152.909	162.175	148.926	0.983413	0.620417	-0.0241312	normal	Molecular Function: aminoacyl-tRNA hydrolase activity (GO:0004045);	--	--	--	--
L8IJA1	237.193	226	240.729	154.623	154.148	156.652	1.51244	0.0024557	0.596875	normal	Molecular Function: oxidoreductase activity (GO:0016491);	K00078|bta:617564	Pentose and glucuronate interconversions (ko00040);; Metabolism of xenobiotics by cytochrome P450 (ko00980)	[R]	General function prediction only
L8IJA2	270.762	265.4	312.131	255.621	254.034	256.376	1.10739	0.204176	0.147158	normal	Biological Process: establishment of protein localization to endoplasmic reticulum membrane (GO:0097051);	K07903|umr:103671673	Endocytosis (ko04144);; AMPK signaling pathway (ko04152)	[R]	General function prediction only
L8IJA5	174.277	169.3	159.141	167.827	166.748	178.203	0.980382	0.592783	-0.0285848	normal	--	--	--	--	--
L8IJA7	55.9816	56.1	59.0981	76.3034	77.4295	69.2277	0.767758	0.0122478	-0.381277	normal	Biological Process: porphyrin-containing compound biosynthetic process (GO:0006779);	K00228|bom:102265707	Porphyrin and chlorophyll metabolism (ko00860)	[H]	Coenzyme transport and metabolism
L8IJB4	50.8558	56.5	50.8284	56.9503	60.2568	51.5396	0.937406	0.333014	-0.0932541	normal	Biological Process: translation (GO:0006412);	K02883|ssc:751868	Ribosome (ko03010)	[J]	Translation, ribosomal structure and biogenesis
L8IJB9	215.484	191.4	183.043	204.114	195.606	213.986	0.961253	0.524573	-0.0570119	normal	Cellular Component: integral component of membrane (GO:0016021);	K09525|bom:102272090	Protein processing in endoplasmic reticulum (ko04141)	[O]	Posttranslational modification, protein turnover, chaperones
L8IJC2	230.158	231.2	227.921	165.912	181.482	173.933	1.32216	0.00476338	0.402899	normal	--	--	--	[HR]	Coenzyme transport and metabolism;; General function prediction only
L8IJC6	159.201	171.3	170.436	180.628	180.974	180.033	0.924862	0.0728302	-0.11269	normal	--	--	--	--	--
L8IJG1	210.76	219.5	225.097	258.645	253.627	279.96	0.827228	0.0152498	-0.273643	normal	--	--	--	[K]	Transcription
L8IJG6	191.865	195.5	188.388	134.363	138.296	125.85	1.44477	0.00061523	0.530839	normal	Biological Process: nuclear transport (GO:0051169);	--	--	--	--
L8IJH1	134.376	125.9	124.348	115.816	122.851	110.907	1.10027	0.0669919	0.137854	normal	Molecular Function: nucleoside-diphosphatase activity (GO:0017110);	--	--	[F]	Nucleotide transport and metabolism
L8IJI0	252.671	243.9	232.863	173.27	172.133	173.018	1.40703	0.00642081	0.49265	normal	Biological Process: cell redox homeostasis (GO:0045454);	--	--	--	--
L8IJI6	263.927	256.8	258.378	258.847	302.3	274.471	0.93237	0.274912	-0.101026	normal	--	--	--	--	--
L8IJJ3	112.265	104.5	132.719	126.4	136.873	123.817	0.902848	0.275219	-0.147445	normal	Biological Process: vesicle-mediated transport (GO:0016192);	K08517|bom:102272279	SNARE interactions in vesicular transport (ko04130);; Phagosome (ko04145);; Legionellosis (ko05134)	--	--
L8IJJ5	272.47	252.8	251.52	285.861	239.503	254.343	0.99626	0.953296	-0.0054063	normal	Biological Process: establishment of skin barrier (GO:0061436);	K06644|oas:443032	Cell cycle (ko04110);; p53 signaling pathway (ko04115);; Aldosterone-regulated sodium reabsorption (ko04960)	--	--
L8IJL3	146.336	160.9	146.232	219.637	222.127	210.123	0.695625	0.000603823	-0.523619	normal	Cellular Component: extracellular space (GO:0005615);	--	--	[O]	Posttranslational modification, protein turnover, chaperones
L8IJL7	97.0883	98.5	96.3117	119.848	120.818	116.803	0.816575	0.000496062	-0.292343	normal	Biological Process: fertilization (GO:0009566);	--	--	--	--
L8IJP3	224.73	200	191.514	187.382	176.198	169.46	1.15609	0.0898091	0.209259	normal	Cellular Component: integral component of membrane (GO:0016021);	--	--	--	--
L8IJP6	216.891	224.1	221.87	246.65	245.905	226.184	0.922255	0.0974626	-0.116763	normal	--	--	--	[K]	Transcription
L8IJQ9	131.763	124.6	125.558	135.37	130.878	129.306	0.965532	0.193751	-0.0506043	normal	Biological Process: nucleotide metabolic process (GO:0009117);	K01081|oas:101102216	Purine metabolism (ko00230);; Pyrimidine metabolism (ko00240);; Nicotinate and nicotinamide metabolism (ko00760)	--	--
L8IJR0	159.603	168.5	165.898	129.02	139.312	136.727	1.21958	0.00206278	0.28638	normal	Biological Process: proteasome-mediated ubiquitin-dependent protein catabolic process (GO:0043161);	K02737|bta:534640	Proteasome (ko03050)	[O]	Posttranslational modification, protein turnover, chaperones
L8IJS1	102.717	103.9	105.892	117.529	118.481	114.973	0.890381	0.000841425	-0.167505	normal	Biological Process: negative regulation of inflammatory response (GO:0050728);	K12653|bom:102287619	RIG-I-like receptor signaling pathway (ko04622);; Influenza A (ko05164)	--	--
L8IJS3	115.28	119.2	125.054	126.4	129.557	129.306	0.933216	0.0809162	-0.0997166	normal	Biological Process: galactosylceramide catabolic process (GO:0006683);	K01202|bom:102281426	Sphingolipid metabolism (ko00600);; Lysosome (ko04142)	[M]	Cell wall/membrane/envelope biogenesis
L8IJS5	134.577	130.6	126.869	157.344	160.549	153.094	0.832392	0.00106136	-0.264665	normal	Biological Process: negative regulation of apoptotic process (GO:0043066);	K12668|phd:102318022	N-Glycan biosynthesis (ko00510);; Protein processing in endoplasmic reticulum (ko04141)	--	--
L8IJU2	148.849	174.4	170.84	178.713	185.445	189.385	0.892593	0.117616	-0.163925	normal	Cellular Component: R2TP complex (GO:0097255);	--	--	[K]	Transcription
L8IJU6	19.9001	20.8	19.8674	17.5387	19.1033	17.7898	1.11272	0.031125	0.154095	normal	--	--	--	--	--
L8IJU8	121.21	143.9	128.987	171.053	181.38	190.402	0.725998	0.00510612	-0.461962	normal	Molecular Function: calcium ion binding (GO:0005509);	--	--	--	--
L8IJV0	170.96	170.3	164.385	167.222	167.357	163.971	1.01423	0.390188	0.0203853	normal	Molecular Function: transferase activity, transferring acyl groups other than amino-acyl groups (GO:0016747);	K07509|bta:281811	Fatty acid elongation (ko00062);; Fatty acid degradation (ko00071);; Valine, leucine and isoleucine degradation (ko00280);; Fatty acid metabolism (ko01212)	[I]	Lipid transport and metabolism
L8IJV2	93.0681	100.3	99.9423	77.3114	68.1827	76.5469	1.32097	0.00370337	0.401603	normal	Biological Process: protein transport (GO:0015031);	K19476|bom:102278233	Endocytosis (ko04144)	--	--
L8IJV4	189.955	193.6	210.575	184.66	185.241	190.503	1.06018	0.21311	0.0843096	normal	--	--	--	--	--
L8IJW2	84.4246	99.9	104.682	108.054	123.765	138.557	0.780305	0.072224	-0.35789	normal	Molecular Function: hydrolase activity (GO:0016787);	--	--	[R]	General function prediction only
L8IJY3	212.469	212.3	197.767	211.17	199.366	192.74	1.03193	0.427302	0.0453397	normal	--	--	--	[K]	Transcription
L8IK00	221.213	190.8	223.181	221.754	192.558	184.201	1.06129	0.4739	0.085817	normal	Cellular Component: integral component of membrane (GO:0016021);	--	--	--	--
L8IK09	205.031	191.9	185.967	138.394	136.67	129.306	1.44149	0.00277197	0.527566	normal	Molecular Function: proton-transporting ATPase activity, rotational mechanism (GO:0046961);	K02150|bta:540113	Oxidative phosphorylation (ko00190);; Phagosome (ko04145);; mTOR signaling pathway (ko04150);; Synaptic vesicle cycle (ko04721);; Collecting duct acid secretion (ko04966);; Rheumatoid arthritis (ko05323)	--	--
L8IK10	240.409	226.4	241.132	209.658	202.109	202.702	1.15212	0.0105931	0.20429	normal	Molecular Function: unfolded protein binding (GO:0051082);	K09503|cfa:478143	Protein processing in endoplasmic reticulum (ko04141)	[O]	Posttranslational modification, protein turnover, chaperones
L8IK27	168.045	173.9	148.35	131.137	151.811	133.779	1.17654	0.0739297	0.23455	normal	Cellular Component: integral component of membrane (GO:0016021);	--	--	--	--
L8IKA3	184.227	184.1	179.311	201.09	200.89	201.685	0.907188	0.00649022	-0.140527	normal	--	--	--	--	--
L8IKB3	182.015	186.2	195.346	170.75	198.146	183.591	1.02005	0.704883	0.0286331	normal	--	K05606|bta:508170	Valine, leucine and isoleucine degradation (ko00280);; Glyoxylate and dicarboxylate metabolism (ko00630);; Propanoate metabolism (ko00640);; Carbon metabolism (ko01200)	[Q]	Secondary metabolites biosynthesis, transport and catabolism
L8IKB7	155.382	157.8	149.46	123.275	123.765	122.902	1.25058	0.00595989	0.322594	normal	Cellular Component: cytoplasmic ribonucleoprotein granule (GO:0036464);	K03061|mmu:19181	Proteasome (ko03050);; Epstein-Barr virus infection (ko05169)	[O]	Posttranslational modification, protein turnover, chaperones
L8IKC1	158.095	141.1	163.478	145.954	117.973	131.238	1.17083	0.101515	0.227537	normal	--	--	--	--	--
L8IKC3	132.567	147.8	130.702	174.278	177.417	180.439	0.772489	0.0112448	-0.372413	normal	Biological Process: cilium movement involved in cell motility (GO:0060294);	--	--	--	--
L8IKD8	142.416	165.7	173.765	161.679	164.004	164.784	0.982494	0.789983	-0.0254796	normal	Molecular Function: proton-transporting ATPase activity, rotational mechanism (GO:0046961);	K02150|phd:102330036	Oxidative phosphorylation (ko00190);; Phagosome (ko04145);; mTOR signaling pathway (ko04150);; Synaptic vesicle cycle (ko04721);; Collecting duct acid secretion (ko04966);; Rheumatoid arthritis (ko05323)	--	--
L8IKE6	121.612	150.3	157.225	146.357	166.443	166.207	0.895887	0.276304	-0.158611	normal	Molecular Function: phosphatase activity (GO:0016791);	K07758|bom:102286951	Vitamin B6 metabolism (ko00750)	[F]	Nucleotide transport and metabolism
L8IKG2	148.849	137.3	138.265	145.652	139.719	134.287	1.01133	0.764778	0.0162587	normal	Biological Process: cell redox homeostasis (GO:0045454);	K09530|bom:102270771	Protein processing in endoplasmic reticulum (ko04141)	[O]	Posttranslational modification, protein turnover, chaperones
L8IKG8	179.201	175.4	182.74	168.936	163.293	166.004	1.07849	0.00961128	0.109019	normal	--	--	--	[F]	Nucleotide transport and metabolism
L8IKH0	137.994	150.6	166.302	148.776	148.965	139.167	1.04117	0.551336	0.0582034	normal	Molecular Function: ferric iron binding (GO:0008199);	K13625|bom:102279454	Mineral absorption (ko04978)	[P]	Inorganic ion transport and metabolism
L8IKH7	200.006	193.3	184.354	178.108	183.006	177.796	1.0719	0.0902578	0.100174	normal	Cellular Component: integral component of membrane (GO:0016021);	--	--	--	--
L8IKI3	176.287	170.9	172.958	178.713	172.438	165.902	1.00598	0.815916	0.00859773	normal	Molecular Function: ATP binding (GO:0005524);	K03257|tup:102471270	RNA transport (ko03013)	[L]	Replication, recombination and repair
L8IKI6	124.225	126	121.524	122.267	127.627	117.718	1.01126	0.692698	0.0161492	normal	Biological Process: clathrin-dependent endocytosis (GO:0072583);	K11824|bta:515216	Endocytosis (ko04144);; Synaptic vesicle cycle (ko04721);; Endocrine and other factor-regulated calcium reabsorption (ko04961);; Huntington's disease (ko05016)	--	--
L8IKJ3	153.07	152.5	150.065	168.029	166.036	160.616	0.921067	0.0164658	-0.118623	normal	Cellular Component: dynein complex (GO:0030286);	K10408|bom:102273231	Huntington's disease (ko05016)	--	--
L8IKJ4	199.302	192.9	204.12	149.482	145.409	149.536	1.34178	0.00128778	0.424147	normal	Biological Process: pentose-phosphate shunt (GO:0006098);	K00616|bom:102281703	Pentose phosphate pathway (ko00030);; Carbon metabolism (ko01200);; Biosynthesis of amino acids (ko01230)	[G]	Carbohydrate transport and metabolism
L8IKP3	203.222	182.6	185.261	168.331	163.903	172.51	1.13143	0.061362	0.178151	normal	Molecular Function: ATP binding (GO:0005524);	K08957|umr:103664607	Wnt signaling pathway (ko04310);; Hedgehog signaling pathway (ko04340)	[O]	Posttranslational modification, protein turnover, chaperones
L8IKS2	79.9019	83.4	85.6216	69.4492	77.4295	78.2751	1.10557	0.0871936	0.144792	normal	Molecular Function: phosphoprotein phosphatase activity (GO:0004721);	K04348|oas:101115429	MAPK signaling pathway (ko04010);; Calcium signaling pathway (ko04020);; cGMP-PKG signaling pathway (ko04022);; Oocyte meiosis (ko04114);; Wnt signaling pathway (ko04310);; Axon guidance (ko04360);; VEGF signaling pathway (ko04370);; Osteoclast differentiation (ko04380);; Natural killer cell mediated cytotoxicity (ko04650);; T cell receptor signaling pathway (ko04660);; B cell receptor signaling …	[T]	Signal transduction mechanisms
L8IKT2	63.218	69.2	68.8805	63.099	65.6423	65.7714	1.03489	0.371717	0.0494722	normal	Biological Process: threonyl-tRNA aminoacylation (GO:0006435);	K01868|bom:102284039	Aminoacyl-tRNA biosynthesis (ko00970)	[J]	Translation, ribosomal structure and biogenesis
L8IKT4	125.732	128.3	122.129	119.949	118.481	111.008	1.07648	0.0638087	0.106316	normal	Biological Process: positive regulation of TORC1 signaling (GO:1904263);	K14004|bom:102272181	RNA transport (ko03013);; Protein processing in endoplasmic reticulum (ko04141);; mTOR signaling pathway (ko04150)	[R]	General function prediction only
L8IKU0	109.853	110.8	101.657	84.9719	82.3069	76.1403	1.32409	0.00263838	0.405003	normal	Biological Process: regulation of neurogenesis (GO:0050767);	K01514|bom:102265887	Purine metabolism (ko00230)	[CP]	Energy production and conversion;; Inorganic ion transport and metabolism
L8IKU4	146.135	149	134.332	140.209	140.023	138.862	1.02475	0.52207	0.0352736	normal	Molecular Function: NAD binding (GO:0051287);	K00058|bom:102273801	Glycine, serine and threonine metabolism (ko00260);; Carbon metabolism (ko01200);; Biosynthesis of amino acids (ko01230)	[HR]	Coenzyme transport and metabolism;; General function prediction only
L8IKU9	303.024	308.2	325.947	212.379	211.254	211.241	1.47615	0.00461347	0.56184	normal	Biological Process: proteolysis involved in cellular protein catabolic process (GO:0051603);	K02736|bta:506203	Proteasome (ko03050)	[O]	Posttranslational modification, protein turnover, chaperones
L8IKW7	96.8873	97.5	107.002	108.962	123.054	123.715	0.847239	0.0424686	-0.239159	normal	Molecular Function: pyrophosphatase activity (GO:0016462);	K01951|bom:102270298	Purine metabolism (ko00230);; Drug metabolism - other enzymes (ko00983)	[F]	Nucleotide transport and metabolism
L8IKX1	172.467	166	148.149	164.4	159.432	162.243	1.00111	0.982639	0.0016066	normal	Biological Process: positive regulation of aconitate hydratase activity (GO:1904234);	--	--	[P]	Inorganic ion transport and metabolism
L8IKY9	215.886	225.2	222.475	250.481	238.893	271.116	0.872543	0.0655139	-0.196701	normal	Biological Process: positive regulation of apoptotic process (GO:0043065);	K04726|bom:102279560	Platinum drug resistance (ko01524);; Sphingolipid signaling pathway (ko04071);; p53 signaling pathway (ko04115);; Apoptosis (ko04210);; Apoptosis - multiple species (ko04215);; Natural killer cell mediated cytotoxicity (ko04650);; Non-alcoholic fatty liver disease (NAFLD) (ko04932);; Alzheimer's disease (ko05010);; Amyotrophic lateral sclerosis (ALS) (ko05014);; Tuberculosis (ko05152);; Pathways …	--	--
L8IKZ0	135.682	132.3	140.484	215.605	219.485	229.641	0.614484	0.000280974	-0.702553	normal	Biological Process: protein localization to plasma membrane (GO:0072659);	K05689|bom:102284702	Rap1 signaling pathway (ko04015);; Hippo signaling pathway (ko04390);; Cell adhesion molecules (CAMs) (ko04514);; Adherens junction (ko04520);; Bacterial invasion of epithelial cells (ko05100);; Pathways in cancer (ko05200);; Endometrial cancer (ko05213);; Thyroid cancer (ko05216);; Melanoma (ko05218);; Bladder cancer (ko05219)	[U]	Intracellular trafficking, secretion, and vesicular transport
L8IKZ3	372.373	319.9	341.781	202.401	183.514	192.435	1.78794	0.00512994	0.838298	normal	Biological Process: positive regulation of catalytic activity (GO:0043085);	K06172|bom:102268879	Notch signaling pathway (ko04330);; Alzheimer's disease (ko05010)	--	--
L8IL05	204.73	188.9	189.901	182.544	180.872	186.03	1.06203	0.14787	0.08683	normal	Cellular Component: TRAPP complex (GO:0030008);	--	--	--	--
L8IL33	163.321	167.6	168.016	145.652	146.425	143.233	1.14617	0.000681134	0.196816	normal	Molecular Function: NAD binding (GO:0051287);	K00031|bta:327669	Citrate cycle (TCA cycle) (ko00020);; Glutathione metabolism (ko00480);; Carbon metabolism (ko01200);; 2-Oxocarboxylic acid metabolism (ko01210);; Biosynthesis of amino acids (ko01230);; Peroxisome (ko04146)	[C]	Energy production and conversion
L8IL39	185.131	173.3	206.339	209.356	221.517	204.023	0.889547	0.120991	-0.168857	normal	Biological Process: chromosome organization (GO:0051276);	K06669|nle:100583766	Cell cycle (ko04110);; Oocyte meiosis (ko04114)	[D]	Cell cycle control, cell division, chromosome partitioning
L8IL42	139.803	142.8	161.158	114.001	120.514	123.919	1.23806	0.0351958	0.308078	normal	Molecular Function: metalloaminopeptidase activity (GO:0070006);	--	--	[E]	Amino acid transport and metabolism
L8IL44	234.178	229.1	182.942	228.003	206.479	194.874	1.0268	0.784864	0.0381483	normal	Cellular Component: integral component of membrane (GO:0016021);	--	--	--	--
L8IL46	184.629	174.7	199.986	166.013	165.63	160.006	1.13763	0.0833367	0.186029	normal	Molecular Function: transmembrane transporter activity (GO:0022857);	--	--	--	--
L8IL48	184.83	202	216.323	131.036	152.014	135.914	1.43963	0.00722642	0.525697	normal	Molecular Function: phosphoprotein phosphatase activity (GO:0004721);	K15423|umr:103657830	Glucagon signaling pathway (ko04922)	[T]	Signal transduction mechanisms
L8IL56	156.387	159.8	168.016	177.1	177.824	185.319	0.896268	0.014583	-0.157997	normal	--	--	--	--	--
L8IL67	164.628	164.7	163.78	172.867	169.898	160.515	0.97979	0.458737	-0.0294549	normal	--	K14011|bta:507936	Protein processing in endoplasmic reticulum (ko04141)	--	--
L8IL82	207.242	231.3	188.993	170.851	172.54	164.378	1.23587	0.0772255	0.305526	normal	Biological Process: single fertilization (GO:0007338);	--	--	--	--
L8IL86	147.643	131.5	172.655	137.89	135.349	149.942	1.06762	0.518427	0.0943986	normal	--	--	--	[S]	Function unknown
L8IL88	190.759	200.4	200.792	138.596	159.025	154.314	1.30982	0.0065429	0.389365	normal	Molecular Function: ubiquitin-protein transferase inhibitor activity (GO:0055105);	--	--	--	--
L8ILA8	82.113	83.6	82.7978	87.5927	91.5538	89.7622	0.924146	0.0173944	-0.113807	normal	Biological Process: microtubule-based process (GO:0007017);	K07374|bom:102270684	Phagosome (ko04145);; Apoptosis (ko04210);; Gap junction (ko04540)	--	--
L8ILB7	84.2236	87.7	85.7225	83.2584	87.3876	94.7433	0.970823	0.527998	-0.0427196	normal	Cellular Component: integral component of mitochondrial inner membrane (GO:0031305);	--	--	--	--
L8ILD2	215.182	202.3	213.399	182.14	186.766	188.165	1.1325	0.0139333	0.179506	normal	Molecular Function: calcium ion binding (GO:0005509);	--	--	--	--
L8ILD8	140.607	146.1	149.762	148.172	147.34	151.772	0.975823	0.31467	-0.0353092	normal	Molecular Function: 2 iron, 2 sulfur cluster binding (GO:0051537);	--	--	--	--
L8ILD9	178.096	181.1	178.303	177.806	180.77	172.205	1.01265	0.475395	0.0181424	normal	--	--	--	--	--
L8ILF5	11.3571	10.7	10.2867	10.4829	10.771	10.8772	1.00662	0.847268	0.00951922	normal	Molecular Function: oxidoreductase activity (GO:0016491);	--	--	[C]	Energy production and conversion
L8ILI0	20.3021	22.7	22.6912	23.8889	26.1147	26.8372	0.854929	0.0362697	-0.226124	normal	--	--	--	--	--
L8ILI2	179.905	178.6	179.614	174.984	176.909	178.914	1.01377	0.15455	0.0197363	normal	Biological Process: methionyl-tRNA aminoacylation (GO:0006431);	K01874|bom:102284226	Selenocompound metabolism (ko00450);; Aminoacyl-tRNA biosynthesis (ko00970)	[J]	Translation, ribosomal structure and biogenesis
L8ILI3	259.505	249	251.52	234.958	236.251	239.196	1.06985	0.022789	0.0974037	normal	--	--	--	--	--
L8ILJ7	243.324	246.3	230.846	275.579	259.521	275.894	0.888378	0.0142103	-0.170754	normal	--	--	--	--	--
L8ILN2	88.1433	111.3	103.976	111.482	125.798	109.687	0.874494	0.169633	-0.193479	normal	Molecular Function: metal ion binding (GO:0046872);	K11540|bta:504261	Pyrimidine metabolism (ko00240);; Alanine, aspartate and glutamate metabolism (ko00250)	[EF]	Amino acid transport and metabolism;; Nucleotide transport and metabolism
L8ILN5	115.079	105.4	91.9752	113.498	103.036	98.6062	0.991477	0.917307	-0.0123484	normal	--	--	--	--	--
L8ILN9	142.115	138.3	138.064	192.926	167.662	182.879	0.770016	0.0265941	-0.377039	normal	Molecular Function: metal ion binding (GO:0046872);	--	--	[T]	Signal transduction mechanisms
L8ILP3	169.452	163.3	188.993	179.318	184.733	179.524	0.959839	0.448458	-0.0591357	normal	Cellular Component: integral component of membrane (GO:0016021);	--	--	--	--
L8ILQ4	98.8974	103	96.9168	97.0676	100.191	96.1665	1.01837	0.459512	0.0262571	normal	Biological Process: calcium-mediated signaling (GO:0019722);	K02183|xtr:493522	Calcium signaling pathway (ko04020);; Phosphatidylinositol signaling system (ko04070);; Oocyte meiosis (ko04114);; Adrenergic signaling in cardiomyocytes (ko04261);; Vascular smooth muscle contraction (ko04270);; Phototransduction (ko04744);; Insulin signaling pathway (ko04910);; GnRH signaling pathway (ko04912);; Melanogenesis (ko04916)	[T]	Signal transduction mechanisms
L8ILQ5	0.90455	0.9	0.8068	0.907174	0.914522	1.01656	0.920055	0.187618	-0.120208	normal	--	--	--	--	--
L8ILR6	217.494	214.1	224.492	177.907	189.814	183.489	1.19027	0.00170238	0.251283	normal	Cellular Component: axon cytoplasm (GO:1904115);	--	--	[R]	General function prediction only
L8ILS0	172.166	189.6	198.574	164.702	175.69	172.917	1.09162	0.169804	0.126474	normal	Biological Process: glutamine metabolic process (GO:0006541);	K01952|bom:102278326	Purine metabolism (ko00230)	[F]	Nucleotide transport and metabolism
L8ILS6	216.288	191.3	191.918	296.041	286.347	270.1	0.703242	0.00170097	-0.507906	normal	Cellular Component: membrane (GO:0016020);	--	--	--	--
L8ILS9	129.15	142.3	145.527	132.951	152.725	141.607	0.975878	0.675245	-0.0352277	normal	Cellular Component: eukaryotic 48S preinitiation complex (GO:0033290);	K03252|bom:102275797	RNA transport (ko03013)	--	--
L8ILU7	207.343	185.4	236.392	206.735	243.771	280.469	0.86068	0.268153	-0.216451	normal	Molecular Function: LEM domain binding (GO:0097726);	--	--	--	--
L8ILV6	160.306	152.4	141.997	173.27	162.886	162.141	0.912513	0.0949804	-0.132084	normal	Biological Process: actin filament depolymerization (GO:0030042);	K05765|ssc:445532	Axon guidance (ko04360);; Fc gamma R-mediated phagocytosis (ko04666);; Regulation of actin cytoskeleton (ko04810);; Pertussis (ko05133)	--	--
L8ILW6	101.31	120.2	130.601	130.734	143.173	138.15	0.854517	0.131332	-0.226819	normal	Biological Process: N-acylethanolamine metabolic process (GO:0070291);	--	--	[I]	Lipid transport and metabolism
L8ILY8	76.5852	94.8	81.8902	101.2	110.86	103.486	0.802657	0.0416484	-0.317145	normal	Cellular Component: integral component of membrane (GO:0016021);	--	--	--	--
L8IM21	100.103	95.2	92.5803	101.805	95.1103	95.4549	0.984655	0.654537	-0.0223098	normal	Molecular Function: transferase activity (GO:0016740);	--	--	--	--
L8IM31	159.201	132.9	136.248	152.002	139.719	116.904	1.04827	0.645534	0.0680099	normal	Molecular Function: calcium ion binding (GO:0005509);	--	--	--	--
L8IM41	238.098	244.8	238.914	221.451	223.245	207.48	1.10677	0.0288208	0.146361	normal	Molecular Function: 2-hydroxyglutarate dehydrogenase activity (GO:0047545);	K00109|bom:102277294	Butanoate metabolism (ko00650)	[G]	Carbohydrate transport and metabolism
L8IM43	113.169	118	115.977	134.665	140.328	141.098	0.834304	0.00126999	-0.261356	normal	Biological Process: mRNA transport (GO:0051028);	K14313|bom:102269362	RNA transport (ko03013)	--	--
L8IM46	128.145	158.7	136.853	145.45	146.12	139.269	0.983425	0.820564	-0.0241128	normal	Molecular Function: metal ion binding (GO:0046872);	K05625|bom:102282269	Huntington's disease (ko05016)	--	--
L8IM63	145.834	152.6	164.385	165.206	177.824	179.423	0.885858	0.0495868	-0.174853	normal	Biological Process: sperm-egg recognition (GO:0035036);	--	--	--	--
L8IM67	96.0833	117.9	103.775	122.972	125.594	123.105	0.854942	0.104054	-0.226102	normal	Cellular Component: eukaryotic translation initiation factor 3 complex (GO:0005852);	K03250|nle:100582995	RNA transport (ko03013);; Hepatitis C (ko05160)	--	--
L8IM71	126.134	138	112.448	139.705	178.027	177.796	0.759962	0.0690228	-0.396001	normal	Molecular Function: microtubule binding (GO:0008017);	--	--	--	--
L8IM85	111.561	119.1	118.095	135.975	138.194	133.779	0.854902	0.0048001	-0.226168	normal	Molecular Function: histone binding (GO:0042393);	--	--	--	--
L8IM86	199.302	204.2	207.045	190.204	182.295	196.603	1.07283	0.0586818	0.101418	normal	Biological Process: protein folding (GO:0006457);	--	--	[O]	Posttranslational modification, protein turnover, chaperones
L8IM87	142.617	150	142.299	130.935	140.938	138.76	1.05914	0.111795	0.082887	normal	Molecular Function: ATP binding (GO:0005524);	K04369|shr:100917396	EGFR tyrosine kinase inhibitor resistance (ko01521);; Endocrine resistance (ko01522);; MAPK signaling pathway (ko04010);; ErbB signaling pathway (ko04012);; Ras signaling pathway (ko04014);; Rap1 signaling pathway (ko04015);; cGMP-PKG signaling pathway (ko04022);; cAMP signaling pathway (ko04024);; HIF-1 signaling pathway (ko04066);; FoxO signaling pathway (ko04068);; Sphingolipid signaling pathw…	[T]	Signal transduction mechanisms
L8IM88	316.09	277.3	234.174	147.164	137.788	129.205	1.99819	0.0238859	0.998695	normal	--	--	--	--	--
L8IM95	127.542	132.1	141.795	130.129	159.736	187.454	0.841024	0.263015	-0.249782	normal	--	--	--	--	--
L8IM98	125.129	129.2	126.466	135.169	140.938	135.304	0.925584	0.0154672	-0.111564	normal	Biological Process: cilium movement involved in cell motility (GO:0060294);	--	--	--	--
L8IMA5	66.0321	58.4	46.9961	55.3376	52.7374	47.8799	1.09922	0.458161	0.136475	normal	Biological Process: Golgi vesicle transport (GO:0048193);	--	--	--	--
L8IMA8	102.415	101.5	98.7321	74.489	75.8037	74.4121	1.34687	0.000465271	0.429606	normal	Molecular Function: phosphoprotein phosphatase activity (GO:0004721);	K04460|bom:102284968	MAPK signaling pathway (ko04010)	[T]	Signal transduction mechanisms
L8IMB0	6.63336	6.6	6.051	6.7534	6.30004	7.01426	0.960965	0.406467	-0.0574438	normal	Molecular Function: metal ion binding (GO:0046872);	K02978|oas:101112227	Ribosome (ko03010)	[J]	Translation, ribosomal structure and biogenesis
L8IMD0	107.842	124.2	170.436	134.161	159.127	195.586	0.823278	0.328194	-0.280549	normal	Molecular Function: guanylate kinase activity (GO:0004385);	K00942|bta:281217	Purine metabolism (ko00230)	[F]	Nucleotide transport and metabolism
L8IME5	222.117	215.9	199.683	142.829	143.377	134.287	1.51655	0.00314469	0.600794	normal	--	--	--	--	--
L8IME7	35.981	33.1	30.255	33.9686	33.7357	40.4591	0.918388	0.349929	-0.122824	normal	--	--	--	--	--
L8IME8	177.493	193.1	195.548	215	225.887	198.026	0.8861	0.0776826	-0.174458	normal	Biological Process: cell redox homeostasis (GO:0045454);	--	--	[O]	Posttranslational modification, protein turnover, chaperones
L8IME9	173.875	189.5	219.046	198.268	191.338	203.109	0.982633	0.822878	-0.025276	normal	Molecular Function: metalloendopeptidase activity (GO:0004222);	--	--	--	--
L8IMF7	116.184	120.1	122.129	131.54	155.469	146.791	0.826219	0.0618832	-0.275404	normal	--	--	--	--	--
L8IMF8	174.176	190.9	198.876	177.705	186.258	180.033	1.03669	0.463564	0.0519783	normal	Molecular Function: methylmalonate-semialdehyde dehydrogenase (acylating) activity (GO:0004491);	K00140|bom:102277393	Valine, leucine and isoleucine degradation (ko00280);; beta-Alanine metabolism (ko00410);; Inositol phosphate metabolism (ko00562);; Propanoate metabolism (ko00640);; Carbon metabolism (ko01200)	[C]	Energy production and conversion
L8IMH4	171.462	183.3	170.537	172.968	177.011	173.527	1.00343	0.90026	0.00493701	normal	Molecular Function: GTP binding (GO:0005525);	--	--	[J]	Translation, ribosomal structure and biogenesis
L8IMH9	194.177	183.2	181.732	192.119	186.969	180.541	0.99907	0.974821	-0.00134294	normal	--	--	--	--	--
L8IMI5	190.759	185.6	178.706	205.928	209.324	211.241	0.885988	0.0105944	-0.174641	normal	--	--	--	--	--
L8IMI7	149.653	175	189.8	182.443	183.209	202.804	0.905	0.269634	-0.14401	normal	--	--	--	--	--
L8IMI9	333.377	309.3	338.251	203.207	209.324	219.475	1.55209	0.00132899	0.634209	normal	Biological Process: negative regulation of apoptotic signaling pathway (GO:2001234);	K04505|bom:102282629	Wnt signaling pathway (ko04310);; Notch signaling pathway (ko04330);; Neurotrophin signaling pathway (ko04722);; Alzheimer's disease (ko05010)	--	--
L8IMJ3	141.11	140.3	138.064	150.389	148.254	145.063	0.945385	0.0174097	-0.081026	normal	Cellular Component: dynein complex (GO:0030286);	K10418|phd:102338635	Vasopressin-regulated water reabsorption (ko04962)	--	--
L8IMJ6	160.507	161.2	161.763	159.965	160.041	161.735	1.00359	0.453872	0.00517123	normal	--	--	--	--	--
L8IMK3	351.166	285.9	270.177	271.447	231.069	203.414	1.28518	0.105159	0.361966	normal	--	--	--	--	--
L8IMK8	162.316	177	162.066	156.034	153.436	151.874	1.08679	0.106457	0.120068	normal	Cellular Component: centriolar satellite (GO:0034451);	K16343|bom:102285524	Glycerophospholipid metabolism (ko00564);; Ether lipid metabolism (ko00565);; Arachidonic acid metabolism (ko00590);; Linoleic acid metabolism (ko00591);; alpha-Linolenic acid metabolism (ko00592);; Ras signaling pathway (ko04014);; Vascular smooth muscle contraction (ko04270);; Inflammatory mediator regulation of TRP channels (ko04750)	[R]	General function prediction only
L8IMM8	120.406	120.8	118.398	115.513	115.941	114.058	1.04078	0.00879918	0.0576695	normal	Molecular Function: NAD binding (GO:0051287);	K00030|oas:101104080	Citrate cycle (TCA cycle) (ko00020);; Carbon metabolism (ko01200);; 2-Oxocarboxylic acid metabolism (ko01210);; Biosynthesis of amino acids (ko01230)	[CE]	Energy production and conversion;; Amino acid transport and metabolism
L8IMN2	89.8519	94	86.3276	94.2453	98.6667	93.1168	0.944588	0.136134	-0.0822422	normal	--	--	--	--	--
L8IMN9	334.683	273	208.054	327.893	242.653	227.404	1.02229	0.907992	0.0318051	normal	--	--	--	[S]	Function unknown
L8IMP5	115.481	133.2	110.632	125.19	120.107	114.363	0.999036	0.988792	-0.00139173	normal	Biological Process: chromosome organization (GO:0051276);	K01519|bta:613653	Purine metabolism (ko00230);; Pyrimidine metabolism (ko00240);; Drug metabolism - other enzymes (ko00983)	[F]	Nucleotide transport and metabolism
L8IMP8	61.7104	61.5	63.3338	62.2926	61.781	62.6201	0.999199	0.942356	-0.00115561	normal	Cellular Component: mitochondrial nucleoid (GO:0042645);	K07515|bom:102287426	Fatty acid elongation (ko00062);; Fatty acid degradation (ko00071);; Valine, leucine and isoleucine degradation (ko00280);; Lysine degradation (ko00310);; Tryptophan metabolism (ko00380);; beta-Alanine metabolism (ko00410);; Propanoate metabolism (ko00640);; Butanoate metabolism (ko00650);; Biosynthesis of unsaturated fatty acids (ko01040);; Carbon metabolism (ko01200);; Fatty acid metabolism (ko…	[I]	Lipid transport and metabolism
L8IMQ0	197.895	193.5	198.574	217.419	211.559	209.818	0.923563	0.00618819	-0.114717	normal	Biological Process: interleukin-6-mediated signaling pathway (GO:0070102);	--	--	[T]	Signal transduction mechanisms
L8IMS6	176.086	175.5	173.059	180.729	168.069	175.458	1.00074	0.975531	0.00106788	normal	--	--	--	[S]	Function unknown
L8IMT0	160.005	159.4	162.368	139.302	138.702	140.793	1.15037	0.000105979	0.202102	normal	Molecular Function: oxidoreductase activity (GO:0016491);	--	--	[E]	Amino acid transport and metabolism
L8IMT9	87.1383	96.6	104.279	123.476	129.557	113.448	0.785898	0.0187157	-0.347586	normal	--	--	--	--	--
L8IMU8	121.411	128.1	126.365	147.466	147.238	137.337	0.87	0.0139697	-0.200913	normal	Molecular Function: RISC complex binding (GO:1905172);	K15979|bta:404098	Epstein-Barr virus infection (ko05169);; Viral carcinogenesis (ko05203)	[L]	Replication, recombination and repair
L8IMX5	197.292	179.9	189.396	164.098	175.283	193.248	1.06376	0.328704	0.0891709	normal	Molecular Function: oxidoreductase activity (GO:0016491);	K07512|bom:102270769	Fatty acid elongation (ko00062);; Fatty acid metabolism (ko01212)	[CR]	Energy production and conversion;; General function prediction only
L8IMY1	277.094	269.7	280.867	217.923	211.763	219.272	1.27537	0.000235408	0.350915	normal	--	--	--	--	--
L8IMZ9	173.372	186.2	185.867	207.743	210.137	206.565	0.873478	0.0197147	-0.195156	normal	Cellular Component: ciliary basal body (GO:0036064);	--	--	--	--
L8IN01	94.7767	119.3	120.314	119.848	148.965	145.063	0.807949	0.0993824	-0.307664	normal	Biological Process: endocytic recycling (GO:0032456);	K12476|bta:510183	Endocytosis (ko04144)	[L]	Replication, recombination and repair
L8IN04	234.982	229.7	233.165	164.702	154.961	156.855	1.46447	0.000204028	0.55038	normal	Molecular Function: 15-oxoprostaglandin 13-oxidase activity (GO:0047522);	--	--	[QR]	Secondary metabolites biosynthesis, transport and catabolism;; General function prediction only
L8IN09	133.773	137.1	121.02	116.622	128.236	126.765	1.05454	0.335591	0.0766178	normal	Molecular Function: thiolester hydrolase activity (GO:0016790);	K01068|bom:102286944	Fatty acid elongation (ko00062);; Biosynthesis of unsaturated fatty acids (ko01040)	[T]	Signal transduction mechanisms
L8IN17	174.779	213.6	243.654	226.289	242.45	240.213	0.891502	0.326337	-0.165689	normal	--	--	--	--	--
L8IN36	235.886	216.4	211.886	245.138	230.053	217.95	0.958205	0.420967	-0.061593	normal	Molecular Function: fatty acid amide hydrolase activity (GO:0017064);	K15528|bom:102283473	Retrograde endocannabinoid signaling (ko04723)	[J]	Translation, ribosomal structure and biogenesis
L8IN39	257.897	256.9	240.527	315.092	278.015	266.135	0.87906	0.13055	-0.185967	normal	--	--	--	--	--
L8IN44	89.8519	87.7	96.0092	99.9907	109.133	120.361	0.830271	0.0704193	-0.268346	normal	Molecular Function: proton-transporting ATP synthase activity, rotational mechanism (GO:0046933);	K02136|chx:102171890	Oxidative phosphorylation (ko00190);; Alzheimer's disease (ko05010);; Parkinson's disease (ko05012);; Huntington's disease (ko05016)	[C]	Energy production and conversion
L8IN57	135.18	107.4	100.447	115.715	116.246	132.864	0.940249	0.587353	-0.0888853	normal	--	--	--	[R]	General function prediction only
L8IN58	241.716	234.5	214.609	212.178	193.98	180.338	1.17789	0.0481374	0.236199	normal	Biological Process: proton-transporting ATP synthase complex assembly (GO:0043461);	--	--	[O]	Posttranslational modification, protein turnover, chaperones
L8IN59	102.415	116.2	111.238	302.089	211.356	200.364	0.462102	0.055906	-1.11372	normal	Molecular Function: transition metal ion binding (GO:0046914);	--	--	--	--
L8IN66	77.6908	74.6	71.4018	72.8763	80.3763	80.0032	0.959001	0.35826	-0.0603957	normal	Cellular Component: integral component of membrane (GO:0016021);	K15377|bom:102287797	Choline metabolism in cancer (ko05231)	--	--
L8IN83	214.278	207.8	279.153	219.939	224.871	286.161	0.959313	0.766555	-0.0599261	normal	--	--	--	--	--
L8IN84	205.333	213.1	218.945	221.149	224.261	205.447	0.979291	0.562098	-0.0301899	normal	--	--	--	[J]	Translation, ribosomal structure and biogenesis
L8IN93	182.619	181.2	167.209	136.983	135.959	123.715	1.33876	0.00251114	0.420894	normal	Biological Process: tryptophanyl-tRNA aminoacylation (GO:0006436);	K01867|bom:102267856	Aminoacyl-tRNA biosynthesis (ko00970)	[J]	Translation, ribosomal structure and biogenesis
L8INC2	150.457	164	173.664	189.599	189.103	195.383	0.850259	0.0415517	-0.234027	normal	Biological Process: regulation of sodium ion transmembrane transporter activity (GO:2000649);	--	--	--	--
L8IND1	82.2135	85.4	82.697	81.3432	86.4731	82.5446	0.999798	0.993214	-0.000290768	normal	--	--	--	--	--
L8INF0	280.511	215.7	215.416	76.6058	87.9973	87.1191	2.82703	0.0171497	1.49929	normal	Cellular Component: integral component of membrane (GO:0016021);	--	--	--	--
L8INF4	91.1585	104.6	102.06	95.7572	106.593	96.4715	0.996645	0.953759	-0.00484858	normal	Molecular Function: protein phosphatase regulator activity (GO:0019888);	K11584|phd:102317203	mRNA surveillance pathway (ko03015);; Sphingolipid signaling pathway (ko04071);; Oocyte meiosis (ko04114);; PI3K-Akt signaling pathway (ko04151);; AMPK signaling pathway (ko04152);; Adrenergic signaling in cardiomyocytes (ko04261);; Dopaminergic synapse (ko04728)	--	--
L8INF8	125.531	115.4	119.406	126.904	125.594	131.441	0.938529	0.0985778	-0.091527	normal	Cellular Component: sperm connecting piece (GO:0097224);	--	--	--	--
L8ING8	187.543	189.5	214.205	187.483	175.69	160.921	1.12814	0.124725	0.17394	normal	Cellular Component: integral component of membrane (GO:0016021);	--	--	--	--
L8INH1	114.375	120.8	124.55	125.593	130.878	129.306	0.932467	0.0804882	-0.100875	normal	Cellular Component: cytoplasm (GO:0005737);	--	--	[Z]	Cytoskeleton
L8INH3	24.7244	25.1	26.6244	22.5785	23.2695	22.466	1.11908	0.0283433	0.162312	normal	Molecular Function: metal ion binding (GO:0046872);	--	--	[O]	Posttranslational modification, protein turnover, chaperones
L8INI8	350.362	352	338.352	193.53	187.579	190.402	1.82099	0.000155547	0.864722	normal	Cellular Component: cytoplasm (GO:0005737);	--	--	--	--
L8INJ3	242.821	265	262.109	191.111	185.648	188.165	1.36289	0.00774366	0.446671	normal	Biological Process: proteolysis involved in cellular protein catabolic process (GO:0051603);	K02731|bacu:103011376	Proteasome (ko03050)	[O]	Posttranslational modification, protein turnover, chaperones
L8INM4	122.717	116.9	124.348	107.147	121.733	132.763	1.00642	0.928311	0.00923486	normal	Molecular Function: protein-cysteine S-palmitoyltransferase activity (GO:0019706);	--	--	--	--
L8INM7	168.347	154.1	159.242	120.956	125.188	100.843	1.3882	0.0122908	0.47322	normal	--	--	--	--	--
L8INN0	171.161	178.2	183.345	204.416	207.292	213.477	0.852077	0.00290289	-0.230944	normal	Biological Process: cellular response to heat (GO:0034605);	K03695|bom:102277103	Longevity regulating pathway - multiple species (ko04213)	[O]	Posttranslational modification, protein turnover, chaperones
L8INN1	170.859	156.9	133.828	133.455	148.356	151.874	1.06434	0.500501	0.089956	normal	Cellular Component: integral component of membrane (GO:0016021);	--	--	--	--
L8INN4	315.989	250.5	295.188	259.048	233.101	260.239	1.14525	0.191339	0.195669	normal	Cellular Component: integral component of mitochondrial inner membrane (GO:0031305);	--	--	--	--
L8INP1	213.072	215.4	236.897	216.915	271.003	345.122	0.798723	0.26932	-0.324233	normal	Biological Process: tryptophanyl-tRNA aminoacylation (GO:0006436);	K01867|bom:102274664	Aminoacyl-tRNA biosynthesis (ko00970)	[J]	Translation, ribosomal structure and biogenesis
L8INQ3	151.261	158.4	168.823	154.724	163.598	166.512	0.986903	0.752348	-0.0190202	normal	Molecular Function: medium-chain-acyl-CoA dehydrogenase activity (GO:0070991);	K00249|bta:505968	Fatty acid degradation (ko00071);; Valine, leucine and isoleucine degradation (ko00280);; beta-Alanine metabolism (ko00410);; Propanoate metabolism (ko00640);; Carbon metabolism (ko01200);; Fatty acid metabolism (ko01212);; PPAR signaling pathway (ko03320)	[I]	Lipid transport and metabolism
L8INR9	134.878	170.9	166.705	316.604	369.67	283.417	0.487252	0.0113492	-1.03726	normal	Molecular Function: protein heterodimerization activity (GO:0046982);	K11253|bta:518318	Alcoholism (ko05034);; Transcriptional misregulation in cancer (ko05202);; Systemic lupus erythematosus (ko05322)	--	--
L8INS3	215.785	209.5	209.365	237.881	229.545	234.927	0.903605	0.00237696	-0.146235	normal	Cellular Component: centriole (GO:0005814);	--	--	--	--
L8INT0	111.461	98.4	82.8987	124.182	107.202	101.351	0.879857	0.284076	-0.18466	normal	Biological Process: regulation of apoptotic process (GO:0042981);	K15485|chx:102175373	Legionellosis (ko05134)	--	--
L8INT7	183.322	189.9	180.32	227.902	209.425	215.511	0.8479	0.0123445	-0.238033	normal	Molecular Function: carbohydrate binding (GO:0030246);	--	--	--	--
L8INT9	246.942	235.9	267.152	205.727	199.366	192.841	1.25431	0.0194026	0.326893	normal	Cellular Component: phagocytic vesicle (GO:0045335);	--	--	[R]	General function prediction only
L8INU5	187.644	256.5	210.171	219.435	194.488	221.508	1.02972	0.795696	0.0422485	normal	Molecular Function: ubiquitin-protein transferase activity (GO:0004842);	K10594|bom:102284780	Ubiquitin mediated proteolysis (ko04120)	[DZ]	Cell cycle control, cell division, chromosome partitioning;; Cytoskeleton
L8INV1	143.924	154	133.727	220.04	217.25	205.345	0.67169	0.000917545	-0.574134	normal	Molecular Function: RNA polymerase binding (GO:0070063);	--	--	[O]	Posttranslational modification, protein turnover, chaperones
L8INV2	170.357	162.5	168.218	154.522	157.298	161.125	1.05948	0.0382813	0.0833553	normal	Molecular Function: ribosome binding (GO:0043022);	--	--	--	--
L8INV3	98.3949	91.9	84.2097	85.1735	87.7941	82.8496	1.07305	0.264605	0.101717	normal	Cellular Component: integral component of membrane (GO:0016021);	--	--	[P]	Inorganic ion transport and metabolism
L8INV7	173.674	160.1	165.495	172.464	170.406	168.749	0.975861	0.408205	-0.035253	normal	Biological Process: electron transport chain (GO:0022900);	--	--	--	--
L8INV8	187.242	182	197.263	190.406	192.964	208.903	0.956492	0.309316	-0.0641745	normal	Cellular Component: integral component of membrane (GO:0016021);	--	--	--	--
L8INW7	182.217	189.8	185.967	186.172	193.574	190.808	0.977968	0.244674	-0.0321403	normal	Molecular Function: chitin binding (GO:0008061);	--	--	[D]	Cell cycle control, cell division, chromosome partitioning
L8INZ1	148.447	150.4	148.754	156.941	158.72	159.905	0.941195	0.00145124	-0.0874347	normal	Biological Process: glycolytic process (GO:0006096);	K01623|phd:102325331	Glycolysis / Gluconeogenesis (ko00010);; Pentose phosphate pathway (ko00030);; Fructose and mannose metabolism (ko00051);; Carbon metabolism (ko01200);; Biosynthesis of amino acids (ko01230)	[G]	Carbohydrate transport and metabolism
L8INZ2	20.3021	21.2	21.6827	23.2841	24.8953	25.8206	0.853849	0.0221459	-0.227947	normal	--	--	--	--	--
L8INZ8	119.702	126.2	130.903	132.447	146.019	147.503	0.884585	0.0548838	-0.176928	normal	Biological Process: mitochondrial electron transport, NADH to ubiquinone (GO:0006120);	K03952|bta:327710	Oxidative phosphorylation (ko00190);; Non-alcoholic fatty liver disease (NAFLD) (ko04932);; Alzheimer's disease (ko05010);; Parkinson's disease (ko05012);; Huntington's disease (ko05016)	--	--
L8IP27	84.7262	102.7	101.959	111.784	126.712	134.084	0.776707	0.0350959	-0.364558	normal	--	--	--	[F]	Nucleotide transport and metabolism
L8IP30	91.1585	88	86.731	97.4708	95.8215	93.0152	0.928685	0.0212476	-0.106739	normal	Biological Process: mitochondrial calcium ion homeostasis (GO:0051560);	--	--	--	--
L8IP57	159.904	161.1	166.907	154.623	159.432	157.262	1.03521	0.109595	0.0499232	normal	Molecular Function: oxidoreductase activity (GO:0016491);	K14157|bom:102275417	Lysine degradation (ko00310)	[E]	Amino acid transport and metabolism
L8IP68	160.206	153.7	145.728	181.838	167.357	177.695	0.872353	0.0202718	-0.197016	normal	Biological Process: cilium assembly (GO:0060271);	--	--	--	--
L8IP92	118.295	125.7	125.155	86.1815	88.7086	87.9324	1.40456	0.00230464	0.490118	normal	Molecular Function: phosphatidylinositol phosphate kinase activity (GO:0016307);	K00889|pps:100990998	Inositol phosphate metabolism (ko00562);; Phosphatidylinositol signaling system (ko04070);; Phospholipase D signaling pathway (ko04072);; Endocytosis (ko04144);; Fc gamma R-mediated phagocytosis (ko04666);; Regulation of actin cytoskeleton (ko04810);; Choline metabolism in cancer (ko05231)	--	--
L8IP99	130.959	154.4	147.039	155.832	177.316	166.919	0.86468	0.0729743	-0.209761	normal	--	--	--	--	--
L8IPA3	179	182.7	183.749	163.392	166.036	173.628	1.08427	0.0279159	0.116723	normal	Molecular Function: actin filament binding (GO:0051015);	--	--	--	--
L8IPA4	67.5397	68.3	66.3593	80.2345	85.5586	79.5966	0.823992	0.0114686	-0.279299	normal	--	K16339|bom:102279271	PI3K-Akt signaling pathway (ko04151)	[Q]	Secondary metabolites biosynthesis, transport and catabolism
L8IPC0	165.834	167.2	176.79	160.771	174.369	169.359	1.01056	0.75295	0.0151485	normal	Molecular Function: zinc ion binding (GO:0008270);	K01872|bom:102266449	Aminoacyl-tRNA biosynthesis (ko00970)	[J]	Translation, ribosomal structure and biogenesis
L8IPC3	139.1	141.2	148.451	143.535	148.153	146.994	0.977361	0.37324	-0.0330361	normal	Biological Process: proton transmembrane transport (GO:1902600);	K00323|bom:102272277	Nicotinate and nicotinamide metabolism (ko00760)	[C]	Energy production and conversion
L8IPE8	251.867	243.4	246.78	193.026	172.133	180.033	1.36107	0.00362702	0.444745	normal	Biological Process: negative regulation of protein localization to cell surface (GO:2000009);	K07941|umr:103665472	Ras signaling pathway (ko04014);; Phospholipase D signaling pathway (ko04072);; Endocytosis (ko04144);; Fc gamma R-mediated phagocytosis (ko04666)	[R]	General function prediction only
L8IPF0	61.7104	87.9	94.799	80.0329	105.881	111.415	0.822016	0.275345	-0.282761	normal	Molecular Function: iron-sulfur cluster binding (GO:0051536);	--	--	[O]	Posttranslational modification, protein turnover, chaperones
L8IPF2	277.395	252.3	255.655	288.582	279.742	260.951	0.947032	0.265744	-0.0785146	normal	Molecular Function: protein tyrosine/serine/threonine phosphatase activity (GO:0008138);	--	--	--	--
L8IPH0	130.959	129.9	131.71	101.704	102.02	99.3178	1.29543	3.73556e-05	0.373427	normal	Cellular Component: integral component of membrane (GO:0016021);	--	--	--	--
L8IPH1	277.395	284.8	271.589	273.261	254.339	252.615	1.06866	0.0959202	0.0958033	normal	Biological Process: Arp2/3 complex-mediated actin nucleation (GO:0034314);	--	--	[Z]	Cytoskeleton
L8IPJ4	144.728	143	145.627	179.62	181.99	188.673	0.787513	0.00278556	-0.344625	normal	Biological Process: axonemal central apparatus assembly (GO:1904158);	--	--	[O]	Posttranslational modification, protein turnover, chaperones
L8IPJ9	159	165.3	161.158	159.562	162.582	155.839	1.01564	0.406331	0.0223904	normal	Cellular Component: COP9 signalosome (GO:0008180);	--	--	--	--
L8IPK1	162.919	168.5	170.134	210.666	204.954	198.941	0.816116	0.00149189	-0.293153	normal	Molecular Function: peroxiredoxin activity (GO:0051920);	K13279|phd:102329280	Peroxisome (ko04146)	[V]	Defense mechanisms
L8IPL8	220.007	210.6	221.164	223.971	211.153	218.052	0.997848	0.929777	-0.00310741	normal	Molecular Function: transferase activity (GO:0016740);	K02207|chx:102170779	Ubiquitin mediated proteolysis (ko04120);; Herpes simplex infection (ko05168)	[O]	Posttranslational modification, protein turnover, chaperones
L8IPM3	157.794	162.6	158.435	179.419	187.782	184.709	0.867586	0.00228546	-0.204921	normal	Biological Process: spermatogenesis (GO:0007283);	--	--	--	--
L8IPM9	169.05	171	171.243	194.337	196.622	201.279	0.863325	0.00276699	-0.212024	normal	--	--	--	--	--
L8IPN6	183.724	174.1	167.209	248.969	242.348	250.277	0.70798	0.000922607	-0.49822	normal	Molecular Function: unfolded protein binding (GO:0051082);	K08054|bom:102278147	Protein processing in endoplasmic reticulum (ko04141);; Phagosome (ko04145);; Antigen processing and presentation (ko04612);; Thyroid hormone synthesis (ko04918);; HTLV-I infection (ko05166)	--	--
L8IPN8	318.1	309.4	288.532	234.656	219.079	220.492	1.35864	0.00335679	0.442165	normal	--	--	--	--	--
L8IPN9	158.799	177.7	179.513	209.255	208.613	244.991	0.778465	0.03548	-0.361296	normal	Cellular Component: integral component of membrane (GO:0016021);	K07151|bta:504474	N-Glycan biosynthesis (ko00510);; Protein processing in endoplasmic reticulum (ko04141)	[O]	Posttranslational modification, protein turnover, chaperones
L8IPP0	151.261	152.2	158.032	154.421	153.843	154.11	0.998093	0.902514	-0.0027535	normal	Biological Process: toxin transport (GO:1901998);	K09490|oas:780447	Protein export (ko03060);; Protein processing in endoplasmic reticulum (ko04141);; Thyroid hormone synthesis (ko04918);; Prion diseases (ko05020)	[O]	Posttranslational modification, protein turnover, chaperones
L8IPP3	191.865	192.2	183.043	162.485	161.159	160.718	1.17083	0.00985418	0.227537	normal	Biological Process: negative regulation of cysteine-type endopeptidase activity involved in apoptotic signaling pathway (GO:2001268);	K05687|bta:511268	Parkinson's disease (ko05012)	[R]	General function prediction only
L8IPP4	242.52	207.5	159.444	251.489	194.183	170.884	0.988497	0.947846	-0.0166912	normal	Biological Process: microtubule-based process (GO:0007017);	K07374|bta:504244	Phagosome (ko04145);; Apoptosis (ko04210);; Gap junction (ko04540)	--	--
L8IPP9	71.7609	69.5	72.2086	66.1229	68.4875	66.6863	1.06047	0.0220355	0.0847068	normal	Molecular Function: transferase activity, transferring acyl groups (GO:0016746);	K13510|bom:102268140	Glycerophospholipid metabolism (ko00564);; Ether lipid metabolism (ko00565)	[IQ]	Lipid transport and metabolism;; Secondary metabolites biosynthesis, transport and catabolism
L8IPQ5	208.348	225.8	222.576	230.12	242.247	236.858	0.925974	0.061639	-0.110956	normal	--	--	--	--	--
L8IPR1	137.19	138.6	138.669	139.806	137.89	134.389	1.00576	0.67349	0.00828934	normal	Biological Process: negative regulation of double-strand break repair (GO:2000780);	--	--	--	--
L8IPS1	287.446	276.5	286.717	164.4	162.785	161.023	1.74242	0.000393892	0.801091	normal	Biological Process: regulation of autophagosome assembly (GO:2000785);	K07875|phd:102323705	Legionellosis (ko05134)	[R]	General function prediction only
L8IPS4	138.597	142.5	139.274	154.724	154.046	152.586	0.911166	0.00203614	-0.134215	normal	Molecular Function: heme binding (GO:0020037);	--	--	--	--
L8IPS6	161.613	161.5	151.073	165.408	166.545	162.853	0.958329	0.180275	-0.0614076	normal	Molecular Function: cysteine-type endopeptidase inhibitor activity (GO:0004869);	--	--	--	--
L8IPS8	162.618	179.2	185.161	177.604	184.733	175.356	0.980071	0.66233	-0.0290421	normal	Molecular Function: oxidoreductase activity (GO:0016491);	--	--	[S]	Function unknown
L8IPT4	282.722	259.2	258.277	232.236	221.416	229.132	1.17196	0.0264064	0.228928	normal	--	--	--	[R]	General function prediction only
L8IPT6	166.035	172.1	181.328	124.081	130.573	129.001	1.35398	0.00371169	0.437209	normal	Cellular Component: TRAPP complex (GO:0030008);	--	--	--	--
L8IPT9	132.768	126.8	131.307	104.93	108.625	101.554	1.24044	0.0008069	0.310855	normal	Biological Process: riboflavin biosynthetic process (GO:0009231);	K00861|bta:514697	Riboflavin metabolism (ko00740)	[H]	Coenzyme transport and metabolism
L8IPU4	156.588	159.2	152.687	156.135	152.725	145.47	1.03113	0.282108	0.0442317	normal	Molecular Function: flavin adenine dinucleotide binding (GO:0050660);	K00234|bom:102278228	Citrate cycle (TCA cycle) (ko00020);; Oxidative phosphorylation (ko00190);; Carbon metabolism (ko01200);; Non-alcoholic fatty liver disease (NAFLD) (ko04932);; Alzheimer's disease (ko05010);; Parkinson's disease (ko05012);; Huntington's disease (ko05016)	[C]	Energy production and conversion
L8IPV1	156.387	165	142.501	110.776	126.306	135.711	1.24436	0.0366646	0.315403	normal	Biological Process: actin filament bundle assembly (GO:0051017);	--	--	[R]	General function prediction only
L8IPV8	139.904	153.6	144.417	166.214	176.706	172.103	0.850293	0.00851192	-0.233969	normal	--	--	--	--	--
L8IPW5	144.426	151.9	150.468	161.88	166.849	168.952	0.897752	0.00558283	-0.155611	normal	--	--	--	--	--
L8IPW6	76.3842	82.9	77.8562	198.066	150.794	136.727	0.488357	0.0452872	-1.03399	normal	Biological Process: cell redox homeostasis (GO:0045454);	--	--	[O]	Posttranslational modification, protein turnover, chaperones
L8IPX1	98.7969	91.7	99.9423	96.0596	98.6667	101.046	0.981969	0.587883	-0.0262506	normal	Molecular Function: GDP binding (GO:0019003);	--	--	[R]	General function prediction only
L8IPX8	177.292	170.5	170.739	166.618	166.646	165.089	1.04049	0.0873726	0.0572617	normal	Cellular Component: extracellular exosome (GO:0070062);	K04077|bta:511913	RNA degradation (ko03018);; Type I diabetes mellitus (ko04940);; Legionellosis (ko05134);; Tuberculosis (ko05152)	[O]	Posttranslational modification, protein turnover, chaperones
L8IPY1	148.547	147.3	123.037	129.423	155.265	179.423	0.90255	0.428385	-0.147921	normal	Cellular Component: integral component of membrane (GO:0016021);	K07377|bacu:103000903	Cell adhesion molecules (CAMs) (ko04514)	--	--
L8IQ08	169.955	178.5	177.093	152.304	162.48	156.448	1.11526	0.0105886	0.157381	normal	--	--	--	[V]	Defense mechanisms
L8IQ13	179.302	184.5	180.521	125.694	129.862	129.001	1.41545	1.77264e-05	0.501265	normal	Biological Process: dendritic spine development (GO:0060996);	K10699|bom:102277869	Ubiquitin mediated proteolysis (ko04120)	[O]	Posttranslational modification, protein turnover, chaperones
L8IQ18	71.962	68.8	66.4601	66.8285	66.7601	64.7548	1.04476	0.196117	0.0631777	normal	Biological Process: cell redox homeostasis (GO:0045454);	K09584|phd:102323820	Protein processing in endoplasmic reticulum (ko04141)	[O]	Posttranslational modification, protein turnover, chaperones
L8IQ28	205.132	161.1	154.502	174.379	163.191	171.799	1.02231	0.835711	0.0318359	normal	Cellular Component: integral component of membrane (GO:0016021);	--	--	--	--
L8IQ42	122.114	124.9	124.247	86.3831	87.5909	85.086	1.43311	5.72419e-06	0.519149	normal	Biological Process: clathrin-dependent endocytosis (GO:0072583);	K04559|bta:505919	Huntington's disease (ko05016)	--	--
L8IQ54	281.315	297.4	300.835	236.571	258.098	239.705	1.19769	0.0060166	0.260252	normal	Molecular Function: hydrolase activity (GO:0016787);	--	--	[HR]	Coenzyme transport and metabolism;; General function prediction only
L8IQ59	142.517	151	152.889	167.928	163.598	163.666	0.90148	0.0222188	-0.149633	normal	--	--	--	[T]	Signal transduction mechanisms
L8IQ81	122.617	125	133.626	104.224	110.047	105.316	1.19292	0.0117396	0.254501	normal	Molecular Function: metal ion binding (GO:0046872);	K01393|bom:102269632	Renin-angiotensin system (ko04614)	[E]	Amino acid transport and metabolism
L8IQB6	186.337	220.8	212.188	253.706	254.339	242.043	0.825671	0.038398	-0.276361	normal	Biological Process: negative regulation of gluconeogenesis (GO:0045721);	--	--	--	--
L8IQC8	172.467	176.4	171.546	177.201	175.69	178.203	0.979889	0.123785	-0.0293091	normal	Molecular Function: zinc ion binding (GO:0008270);	K01672|bom:102266359	Nitrogen metabolism (ko00910)	[P]	Inorganic ion transport and metabolism
L8IQG1	148.648	156.1	166.201	167.525	175.69	182.167	0.896393	0.0537118	-0.157797	normal	Molecular Function: proton-transporting ATP synthase activity, rotational mechanism (GO:0046933);	K02132|bom:102276545	Oxidative phosphorylation (ko00190);; Alzheimer's disease (ko05010);; Parkinson's disease (ko05012);; Huntington's disease (ko05016)	[C]	Energy production and conversion
L8IQG2	101.511	109.7	131.004	112.792	135.146	163.259	0.83224	0.262808	-0.264929	normal	Molecular Function: phosphoprotein phosphatase activity (GO:0004721);	--	--	[T]	Signal transduction mechanisms
L8IQG3	147.944	165.3	162.671	152.708	153.944	156.957	1.02654	0.529895	0.0377964	normal	--	--	--	--	--
L8IQG4	183.925	185.1	191.01	173.573	179.043	171.9	1.06772	0.0183141	0.0945308	normal	Molecular Function: catalytic activity (GO:0003824);	K01908|bom:102272362	Propanoate metabolism (ko00640)	[I]	Lipid transport and metabolism
L8IQH0	45.931	50.2	52.0386	34.6742	36.6825	36.3928	1.37513	0.0107772	0.459569	normal	Biological Process: proteolysis involved in cellular protein catabolic process (GO:0051603);	K02739|bom:102287415	Proteasome (ko03050)	[O]	Posttranslational modification, protein turnover, chaperones
L8IQH4	180.307	181.3	179.715	141.116	142.056	138.862	1.28265	5.36655e-05	0.359128	normal	Cellular Component: clathrin complex (GO:0071439);	K04646|phd:102331186	Lysosome (ko04142);; Endocytosis (ko04144);; Synaptic vesicle cycle (ko04721);; Endocrine and other factor-regulated calcium reabsorption (ko04961);; Huntington's disease (ko05016);; Bacterial invasion of epithelial cells (ko05100)	--	--
L8IQJ6	7.3369	6.2	6.35355	5.03985	4.87745	5.0828	1.32602	0.040982	0.407104	normal	--	--	--	[C]	Energy production and conversion
L8IQK4	119.099	127.5	118.196	129.02	129.354	119.242	0.966046	0.391558	-0.0498356	normal	--	--	--	--	--
L8IQL7	164.427	164.3	148.149	165.811	167.764	152.484	0.981107	0.69405	-0.0275183	normal	--	K03939|bta:327691	Oxidative phosphorylation (ko00190);; Non-alcoholic fatty liver disease (NAFLD) (ko04932);; Alzheimer's disease (ko05010);; Parkinson's disease (ko05012);; Huntington's disease (ko05016)	--	--
L8IQM1	219.605	242.7	226.408	220.846	224.058	234.317	1.01397	0.71588	0.0200211	normal	Molecular Function: cofactor binding (GO:0048037);	--	--	--	--
L8IQM2	277.998	256	274.312	278.099	262.264	265.729	1.00275	0.933982	0.00396421	normal	Molecular Function: nucleic acid binding (GO:0003676);	--	--	[R]	General function prediction only
L8IQM6	130.557	136.6	143.812	146.156	148.661	145.063	0.934276	0.119536	-0.0980792	normal	Biological Process: translation (GO:0006412);	K02995|umr:103670787	Ribosome (ko03010)	[J]	Translation, ribosomal structure and biogenesis
L8IQN1	138.698	132.8	129.693	134.967	131.488	134.999	0.999344	0.97779	-0.000947424	normal	Biological Process: positive regulation of extrinsic apoptotic signaling pathway (GO:2001238);	K08056|bta:281803	Protein processing in endoplasmic reticulum (ko04141);; Antigen processing and presentation (ko04612)	[O]	Posttranslational modification, protein turnover, chaperones
L8IQS2	145.23	137.6	131.307	140.31	131.386	127.781	1.0367	0.423507	0.0519951	normal	Cellular Component: integral component of membrane (GO:0016021);	--	--	--	--
L8IQT8	235.183	232.7	221.567	164.904	159.94	156.753	1.43159	0.000544773	0.51762	normal	--	K09553|bom:102278322	Prion diseases (ko05020)	[R]	General function prediction only
L8IQV1	71.3589	94.9	84.8148	96.9668	103.646	105.621	0.819878	0.100174	-0.286519	normal	Cellular Component: integral component of membrane (GO:0016021);	K16057|bom:102278785	Calcium signaling pathway (ko04020)	--	--
L8IQV3	113.873	112.3	107.002	81.1416	85.457	83.0529	1.33456	0.000929299	0.416363	normal	Biological Process: translation (GO:0006412);	K02893|bom:102273228	Ribosome (ko03010)	[J]	Translation, ribosomal structure and biogenesis
L8IQW1	3.91972	4.7	4.13485	6.55181	6.40165	5.79439	0.680321	0.00368527	-0.555711	normal	--	K04455|bom:102271616	MAPK signaling pathway (ko04010);; VEGF signaling pathway (ko04370);; Amoebiasis (ko05146);; Epstein-Barr virus infection (ko05169)	--	--
L8IQY5	108.445	136.6	133.727	121.864	126.509	119.852	1.02864	0.735125	0.0407448	normal	--	--	--	[H]	Coenzyme transport and metabolism
L8IQZ9	128.547	127	132.92	112.994	111.368	114.058	1.14788	0.00456324	0.198977	normal	Biological Process: copper ion homeostasis (GO:0055070);	--	--	[P]	Inorganic ion transport and metabolism
L8IR03	239.605	239.8	256.058	204.416	202.821	197.517	1.21614	0.008273	0.282304	normal	Molecular Function: pyridoxal phosphate binding (GO:0030170);	K14454|bom:102284586	Arginine biosynthesis (ko00220);; Alanine, aspartate and glutamate metabolism (ko00250);; Cysteine and methionine metabolism (ko00270);; Arginine and proline metabolism (ko00330);; Tyrosine metabolism (ko00350);; Phenylalanine metabolism (ko00360);; Phenylalanine, tyrosine and tryptophan biosynthesis (ko00400);; Carbon metabolism (ko01200);; 2-Oxocarboxylic acid metabolism (ko01210);; Biosynthesi…	[E]	Amino acid transport and metabolism
L8IR06	90.7565	95.3	102.665	109.163	117.16	126.257	0.818882	0.0290279	-0.288272	normal	Biological Process: cell motility (GO:0048870);	--	--	--	--
L8IR08	155.784	165.3	155.813	148.978	149.169	139.065	1.09077	0.0453638	0.125344	normal	Molecular Function: peroxiredoxin activity (GO:0051920);	K11187|bom:102265699	Peroxisome (ko04146)	[O]	Posttranslational modification, protein turnover, chaperones
L8IR22	32.2623	31.5	31.2635	26.5096	27.0292	25.3123	1.20513	0.00200331	0.269187	normal	Cellular Component: integral component of membrane (GO:0016021);	--	--	--	--
L8IR27	123.521	115.9	116.078	125.291	130.37	129.611	0.922723	0.0371978	-0.11603	normal	--	--	--	--	--
L8IR33	171.764	172	170.638	137.991	133.723	131.644	1.2753	0.00168186	0.350832	normal	Biological Process: malonate catabolic process (GO:0090410);	K18660|bom:102268238	Valine, leucine and isoleucine degradation (ko00280)	[IQ]	Lipid transport and metabolism;; Secondary metabolites biosynthesis, transport and catabolism
L8IR37	185.031	173	171.142	173.169	171.93	183.082	1.00188	0.955922	0.00270517	normal	Biological Process: nucleoside metabolic process (GO:0009116);	K00759|bom:102269535	Purine metabolism (ko00230)	[F]	Nucleotide transport and metabolism
L8IR46	94.4752	92.1	97.0177	104.023	103.443	110.093	0.893041	0.0155156	-0.163201	normal	--	--	--	[K]	Transcription
L8IR63	176.086	166.4	178.504	135.975	128.236	143.132	1.279	0.00282728	0.355012	normal	Cellular Component: integral component of membrane (GO:0016021);	--	--	--	--
L8IR71	144.627	148.2	145.022	138.999	137.89	135.711	1.0612	0.00516463	0.0856942	normal	Biological Process: fusion of sperm to egg plasma membrane involved in single fertilization (GO:0007342);	K01197|bom:102284688	Glycosaminoglycan degradation (ko00531)	--	--
L8IR74	252.47	266.7	266.042	240.3	250.884	240.62	1.07298	0.0411694	0.101626	normal	Molecular Function: hydrolase activity (GO:0016787);	K06128|bta:539992	Glycerophospholipid metabolism (ko00564);; Choline metabolism in cancer (ko05231)	[R]	General function prediction only
L8IR75	157.291	161.4	179.513	159.663	164.411	169.867	1.00863	0.861774	0.0124003	normal	Cellular Component: integral component of membrane (GO:0016021);	--	--	[O]	Posttranslational modification, protein turnover, chaperones
L8IR93	125.531	120.1	117.289	129.222	129.964	131.441	0.929071	0.0538244	-0.106139	normal	Cellular Component: integral component of membrane (GO:0016021);	--	--	[J]	Translation, ribosomal structure and biogenesis
L8IR98	243.726	225.5	213.6	212.682	216.335	196.196	1.09215	0.155876	0.127171	normal	Molecular Function: hydrolase activity (GO:0016787);	--	--	[O]	Posttranslational modification, protein turnover, chaperones
L8IRA3	99.601	102.1	103.875	103.418	106.999	114.465	0.940578	0.176988	-0.0883798	normal	--	--	--	--	--
L8IRB5	185.734	193.9	200.691	209.658	219.18	219.882	0.89457	0.015865	-0.160733	normal	Biological Process: palmitic acid biosynthetic process (GO:1900535);	K17360|cfr:102517012	Fatty acid elongation (ko00062);; Biosynthesis of unsaturated fatty acids (ko01040)	[I]	Lipid transport and metabolism
L8IRC2	53.3684	57.2	63.838	56.9503	108.117	159.092	0.538028	0.231615	-0.894247	normal	--	--	--	[O]	Posttranslational modification, protein turnover, chaperones
L8IRC5	81.309	84.6	98.6313	81.1416	85.6602	91.287	1.025	0.745672	0.0356194	normal	Biological Process: spermatogenesis (GO:0007283);	--	--	--	--
L8IRC6	108.847	96	95.2024	114.606	111.775	109.788	0.892555	0.101452	-0.163987	normal	Molecular Function: protein heterodimerization activity (GO:0046982);	K11253|bta:539855	Alcoholism (ko05034);; Transcriptional misregulation in cancer (ko05202);; Systemic lupus erythematosus (ko05322)	--	--
L8IRE1	149.854	196.2	184.959	224.576	228.224	199.957	0.813492	0.0816032	-0.2978	normal	Molecular Function: protein heterodimerization activity (GO:0046982);	K11251|bta:523631	Alcoholism (ko05034);; Systemic lupus erythematosus (ko05322)	--	--
L8IRE4	85.6307	94.5	98.9338	110.877	122.952	114.465	0.801233	0.0123437	-0.319706	normal	Molecular Function: protein heterodimerization activity (GO:0046982);	--	--	--	--
L8IRF3	161.412	126.6	125.659	176.496	179.246	171.392	0.784755	0.079548	-0.349686	normal	Molecular Function: protein heterodimerization activity (GO:0046982);	K11252|bta:618216	Alcoholism (ko05034);; Viral carcinogenesis (ko05203);; Systemic lupus erythematosus (ko05322)	--	--
L8IRF4	144.828	152.8	144.316	157.848	159.533	153.704	0.938142	0.0500269	-0.0921219	normal	--	--	--	--	--
L8IRF7	152.366	152.2	146.232	162.686	162.683	165.902	0.917615	0.00928541	-0.124039	normal	Molecular Function: metal ion binding (GO:0046872);	K11787|bom:102276357	Purine metabolism (ko00230);; One carbon pool by folate (ko00670)	[F]	Nucleotide transport and metabolism
L8IRG0	67.4392	72.8	72.8137	90.415	85.7618	76.3436	0.843706	0.0693473	-0.245188	normal	--	--	--	--	--
L8IRG3	175.583	186.6	199.078	207.138	209.324	215.002	0.888825	0.0620161	-0.170029	normal	Molecular Function: proton-transporting ATP synthase activity, rotational mechanism (GO:0046933);	K02137|bom:102277102	Oxidative phosphorylation (ko00190);; Alzheimer's disease (ko05010);; Parkinson's disease (ko05012);; Huntington's disease (ko05016)	[C]	Energy production and conversion
L8IRI0	169.854	175	165.394	173.573	172.641	159.6	1.00877	0.79663	0.0125933	normal	Cellular Component: oxidoreductase complex (GO:1990204);	--	--	[IQR]	Lipid transport and metabolism;; Secondary metabolites biosynthesis, transport and catabolism;; General function prediction only
L8IRI1	181.312	162.6	157.023	170.246	169.999	168.342	0.984953	0.761884	-0.0218726	normal	--	--	--	[Z]	Cytoskeleton
L8IRI5	97.1888	112.2	112.347	90.919	100.801	96.2682	1.11719	0.14204	0.159869	normal	Molecular Function: serine-type endopeptidase activity (GO:0004252);	--	--	[S]	Function unknown
L8IRJ9	206.438	230.3	241.031	219.738	206.987	216.73	1.05333	0.383829	0.0749566	normal	Molecular Function: protein-arginine omega-N symmetric methyltransferase activity (GO:0035243);	--	--	[R]	General function prediction only
L8IRK6	168.849	149.2	164.789	166.013	166.951	175.255	0.95006	0.296657	-0.0739095	normal	Cellular Component: integral component of membrane (GO:0016021);	K03961|bom:102277192	Oxidative phosphorylation (ko00190);; Non-alcoholic fatty liver disease (NAFLD) (ko04932);; Alzheimer's disease (ko05010);; Parkinson's disease (ko05012);; Huntington's disease (ko05016)	--	--
L8IRK8	268.752	217.4	208.154	221.048	204.243	204.532	1.10238	0.373535	0.140626	normal	--	--	--	--	--
L8IRL3	192.167	200.7	186.169	194.74	175.487	197.517	1.01989	0.671448	0.0284117	normal	Biological Process: actin filament depolymerization (GO:0030042);	K05765|ssc:497233	Axon guidance (ko04360);; Fc gamma R-mediated phagocytosis (ko04666);; Regulation of actin cytoskeleton (ko04810);; Pertussis (ko05133)	--	--
L8IRL5	226.238	216.8	190.606	233.446	224.261	218.662	0.936832	0.314279	-0.094137	normal	Biological Process: regulation of translation (GO:0006417);	K15516|oas:101104706	RNA transport (ko03013)	--	--
L8IRM2	160.507	164.8	162.268	154.522	158.72	152.992	1.04577	0.0325153	0.0645685	normal	Cellular Component: methylcrotonoyl-CoA carboxylase complex (GO:1905202);	K01968|bom:102283664	Valine, leucine and isoleucine degradation (ko00280)	[I]	Lipid transport and metabolism
L8IRN9	157.392	164.1	176.79	212.581	224.871	228.624	0.748085	0.001879	-0.418725	normal	Cellular Component: mitochondrial inner membrane (GO:0005743);	K02264|bta:444878	Oxidative phosphorylation (ko00190);; Cardiac muscle contraction (ko04260);; Non-alcoholic fatty liver disease (NAFLD) (ko04932);; Alzheimer's disease (ko05010);; Parkinson's disease (ko05012);; Huntington's disease (ko05016)	--	--
L8IRP2	135.682	145	135.542	138.596	147.34	144.86	0.966178	0.300679	-0.0496394	normal	Biological Process: carboxylic acid metabolic process (GO:0019752);	K00016|bom:102265127	Glycolysis / Gluconeogenesis (ko00010);; Cysteine and methionine metabolism (ko00270);; Pyruvate metabolism (ko00620);; Propanoate metabolism (ko00640);; Glucagon signaling pathway (ko04922)	[C]	Energy production and conversion
L8IRP4	139.703	139.5	146.838	147.567	151.709	156.753	0.934239	0.050041	-0.0981369	normal	Molecular Function: structural constituent of cytoskeleton (GO:0005200);	--	--	--	--
L8IRQ2	148.849	131.7	127.071	102.611	115.535	130.12	1.17043	0.130671	0.227036	normal	Biological Process: defense response to fungus (GO:0050832);	--	--	--	--
L8IRQ3	79.4999	81.3	68.6788	68.1388	74.5843	67.2962	1.09265	0.244428	0.127838	normal	Cellular Component: integral component of membrane (GO:0016021);	--	--	[O]	Posttranslational modification, protein turnover, chaperones
L8IRR6	130.959	131.5	130.298	147.466	144.799	139.675	0.909284	0.0270137	-0.137197	normal	--	--	--	--	--
L8IRR7	249.756	242.5	236.191	288.884	273.747	271.32	0.873489	0.00849523	-0.195139	normal	Molecular Function: calcium ion binding (GO:0005509);	--	--	--	--
L8IRT1	112.064	114.3	103.976	137.286	127.728	133.983	0.827927	0.00573818	-0.272424	normal	Molecular Function: calcium ion binding (GO:0005509);	--	--	--	--
L8IRT7	138.195	149	162.469	162.384	171.524	176.271	0.881385	0.0833663	-0.182155	normal	--	--	--	[R]	General function prediction only
L8IRU3	138.798	142.7	146.434	135.774	141.649	144.25	1.01484	0.566369	0.0212591	normal	Cellular Component: integral component of membrane (GO:0016021);	--	--	[O]	Posttranslational modification, protein turnover, chaperones
L8IRU7	251.364	260.4	257.672	217.621	216.335	218.967	1.17845	0.00273096	0.236889	normal	Molecular Function: sequence-specific mRNA binding (GO:1990825);	K03265|acs:100566787	mRNA surveillance pathway (ko03015)	[J]	Translation, ribosomal structure and biogenesis
L8IRV1	144.828	147.4	144.014	128.113	137.28	129.611	1.1044	0.0288593	0.143261	normal	Biological Process: glycoprotein catabolic process (GO:0006516);	K01456|bta:533736	Protein processing in endoplasmic reticulum (ko04141)	--	--
L8IRV5	108.345	106.8	96.816	121.158	108.523	155.534	0.809836	0.219598	-0.304298	normal	Biological Process: carbohydrate derivative biosynthetic process (GO:1901137);	K00820|chx:102175034	Alanine, aspartate and glutamate metabolism (ko00250);; Amino sugar and nucleotide sugar metabolism (ko00520);; Insulin resistance (ko04931)	[M]	Cell wall/membrane/envelope biogenesis
L8IRW8	168.849	166.8	167.714	209.456	201.093	200.364	0.823951	0.00505317	-0.279369	normal	Cellular Component: integral component of membrane (GO:0016021);	K02263|bta:281090	Oxidative phosphorylation (ko00190);; Cardiac muscle contraction (ko04260);; Non-alcoholic fatty liver disease (NAFLD) (ko04932);; Alzheimer's disease (ko05010);; Parkinson's disease (ko05012);; Huntington's disease (ko05016)	--	--
L8IRX0	1.30657	1.3	1.10935	1.41116	1.42259	1.32153	0.894266	0.137766	-0.161224	normal	Cellular Component: intermediate filament (GO:0005882);	K07606|bta:280955	Epstein-Barr virus infection (ko05169);; MicroRNAs in cancer (ko05206)	--	--
L8IRX4	86.7363	83.6	82.4953	90.2134	90.5376	85.4926	0.949625	0.100634	-0.0745707	normal	Biological Process: signal transduction (GO:0007165);	K04537|cfr:102508739	Ras signaling pathway (ko04014);; Chemokine signaling pathway (ko04062);; PI3K-Akt signaling pathway (ko04151);; Circadian entrainment (ko04713);; Retrograde endocannabinoid signaling (ko04723);; Glutamatergic synapse (ko04724);; Cholinergic synapse (ko04725);; Serotonergic synapse (ko04726);; GABAergic synapse (ko04727);; Dopaminergic synapse (ko04728);; Morphine addiction (ko05032);; Alcoholism…	[R]	General function prediction only
L8IRX8	226.037	214.7	220.256	168.734	154.249	166.817	1.34951	0.000837814	0.43244	normal	Molecular Function: GTP binding (GO:0005525);	K07874|tup:102475393	Legionellosis (ko05134)	[R]	General function prediction only
L8IS19	124.225	160.8	169.731	166.618	176.198	177.695	0.873673	0.252719	-0.194835	normal	--	--	--	--	--
L8IS22	226.439	187.6	230.341	232.942	243.263	249.26	0.888231	0.177149	-0.170994	normal	Molecular Function: oxidoreductase activity (GO:0016491);	--	--	[C]	Energy production and conversion
L8IS29	197.493	203.9	205.431	173.472	178.027	172.307	1.15849	0.00119103	0.212249	normal	Molecular Function: ATP binding (GO:0005524);	K13402|bom:102266073	One carbon pool by folate (ko00670)	[F]	Nucleotide transport and metabolism
L8IS33	148.145	151.1	148.048	144.039	147.848	148.723	1.01517	0.280058	0.0217199	normal	Molecular Function: ATPase activity (GO:0016887);	--	--	[R]	General function prediction only
L8IS36	259.304	274.6	250.209	274.47	288.074	267.863	0.94425	0.17376	-0.0827589	normal	Biological Process: regulation of cytoskeleton organization (GO:0051493);	--	--	--	--
L8IS41	100.606	93.5	108.01	111.582	121.123	131.238	0.830119	0.0477935	-0.26861	normal	Molecular Function: ligase activity (GO:0016874);	--	--	--	--
L8IS42	293.074	272.9	253.436	190.204	192.761	167.631	1.48823	0.00440688	0.573593	normal	Molecular Function: NADPH binding (GO:0070402);	--	--	[CR]	Energy production and conversion;; General function prediction only
L8IS48	135.381	136.5	134.231	119.344	125.696	121.377	1.10833	0.0121252	0.148393	normal	Molecular Function: ubiquitin protein ligase binding (GO:0031625);	K10609|bom:102281513	Nucleotide excision repair (ko03420);; Ubiquitin mediated proteolysis (ko04120)	--	--
L8IS58	49.8507	48.1	47.0969	51.0033	50.0955	48.4899	0.969644	0.237698	-0.0444736	normal	--	--	--	--	--
L8IS73	93.8722	101.5	95.7066	108.155	107.914	116.498	0.87525	0.020565	-0.192233	normal	Molecular Function: carbohydrate binding (GO:0030246);	--	--	[G]	Carbohydrate transport and metabolism
L8IS83	140.909	131.6	120.415	126.299	139.109	130.73	0.991888	0.88729	-0.0117512	normal	Molecular Function: calcium ion binding (GO:0005509);	--	--	--	--
L8IS84	120.205	143.2	141.291	156.336	168.577	159.193	0.835964	0.050142	-0.258487	normal	Cellular Component: intermediate filament (GO:0005882);	--	--	--	--
L8IS85	177.191	173.5	168.218	153.917	151.709	142.42	1.15816	0.00721691	0.211834	normal	Cellular Component: integral component of membrane (GO:0016021);	--	--	--	--
L8IS93	120.707	130.4	129.996	137.689	142.462	136.626	0.914406	0.0433815	-0.129094	normal	Cellular Component: sperm cytoplasmic droplet (GO:0097598);	--	--	--	--
L8IS94	40.4032	58.7	57.8879	70.558	95.2119	87.0175	0.62104	0.0288387	-0.687241	normal	--	--	--	--	--
L8IS97	207.544	196.1	197.868	197.159	185.445	183.794	1.062	0.102725	0.0867772	normal	Cellular Component: integral component of membrane (GO:0016021);	--	--	--	--
L8ISA2	175.885	188.9	196.859	172.262	171.524	176.271	1.07997	0.144987	0.110985	normal	--	--	--	--	--
L8ISA9	140.306	145.7	141.896	115.816	126.204	129.713	1.1511	0.0332397	0.203013	normal	Molecular Function: oxidoreductase activity (GO:0016491);	K00308|bta:282639	Peroxisome (ko04146)	[E]	Amino acid transport and metabolism
L8ISB7	157.492	154.1	148.754	127.811	125.493	121.987	1.22664	0.00141448	0.29471	normal	Molecular Function: metal ion binding (GO:0046872);	K04565|bta:281495	Peroxisome (ko04146);; Longevity regulating pathway - multiple species (ko04213);; Amyotrophic lateral sclerosis (ALS) (ko05014);; Huntington's disease (ko05016);; Prion diseases (ko05020)	[P]	Inorganic ion transport and metabolism
L8ISE5	80.8064	83.3	86.5293	95.7572	97.3457	92.6085	0.877234	0.00617201	-0.188967	normal	Biological Process: translation (GO:0006412);	K02964|bom:102287212	Ribosome (ko03010)	[J]	Translation, ribosomal structure and biogenesis
L8ISE8	207.946	196.5	190.909	191.514	192.862	184.404	1.04672	0.214921	0.0658774	normal	Biological Process: cell redox homeostasis (GO:0045454);	--	--	[O]	Posttranslational modification, protein turnover, chaperones
L8ISF1	183.021	177.5	169.125	200.788	193.371	196.908	0.896086	0.0201537	-0.15829	normal	--	--	--	--	--
L8ISG7	84.0226	86.5	94.093	89.407	136.06	136.219	0.731616	0.169278	-0.450841	normal	Cellular Component: integral component of membrane (GO:0016021);	--	--	[O]	Posttranslational modification, protein turnover, chaperones
L8ISH2	84.8267	82.6	78.7638	84.0648	85.457	83.8661	0.971595	0.306695	-0.0415724	normal	Cellular Component: extracellular region (GO:0005576);	--	--	--	--
L8ISI2	205.735	189.3	182.337	236.672	220.4	236.248	0.832764	0.0133159	-0.264021	normal	Molecular Function: MAP kinase tyrosine/serine/threonine phosphatase activity (GO:0017017);	--	--	[T]	Signal transduction mechanisms
L8ISK8	166.236	185.5	164.688	183.753	191.338	184.506	0.92285	0.153916	-0.115831	normal	--	--	--	--	--
L8ISK9	188.749	190.8	191.312	175.387	179.145	178	1.07198	0.0011793	0.100276	normal	Molecular Function: L-malate dehydrogenase activity (GO:0030060);	K00026|bom:102282724	Citrate cycle (TCA cycle) (ko00020);; Cysteine and methionine metabolism (ko00270);; Pyruvate metabolism (ko00620);; Glyoxylate and dicarboxylate metabolism (ko00630);; Carbon metabolism (ko01200)	[C]	Energy production and conversion
L8ISM3	102.918	117.1	117.389	161.981	161.769	148.418	0.714592	0.00240477	-0.484808	normal	--	--	--	[R]	General function prediction only
L8ISM9	4.72376	5.8	13.0096	14.2124	34.955	53.8776	0.22838	0.140759	-2.13049	normal	Cellular Component: MCM complex (GO:0042555);	K02212|bta:504367	DNA replication (ko03030);; Cell cycle (ko04110)	[L]	Replication, recombination and repair
L8ISN1	138.999	135.4	139.98	236.873	226.7	225.778	0.601115	0.00040055	-0.734288	normal	Molecular Function: transmembrane transporter activity (GO:0022857);	--	--	--	--
L8ISN7	166.337	163.1	162.57	184.459	177.519	180.439	0.907064	0.00429789	-0.140723	normal	--	K10410|oas:101114567	Huntington's disease (ko05016)	--	--
L8ISN8	122.617	123.2	124.247	124.888	120.615	119.242	1.01458	0.408526	0.0208854	normal	--	--	--	--	--
L8ISP4	3.91972	4.2	3.4289	5.14065	5.08068	4.98114	0.759654	0.0283713	-0.396586	normal	Molecular Function: metal ion binding (GO:0046872);	--	--	--	--
L8ISP7	201.212	191.1	183.749	256.428	249.563	287.178	0.726278	0.0134502	-0.461407	normal	--	K09290|bom:102268598	Cardiac muscle contraction (ko04260);; Adrenergic signaling in cardiomyocytes (ko04261);; Pathways in cancer (ko05200);; Thyroid cancer (ko05216);; Hypertrophic cardiomyopathy (HCM) (ko05410);; Dilated cardiomyopathy (ko05414)	--	--
L8ISR6	144.527	148.4	148.35	197.159	189.204	197.517	0.755766	0.000723177	-0.403989	normal	Cellular Component: integral component of membrane (GO:0016021);	K06528|bom:102282151	Lysosome (ko04142);; Phagosome (ko04145);; Tuberculosis (ko05152)	--	--
L8ISU9	62.8159	66.2	62.9304	65.2157	67.7762	65.5681	0.966692	0.189455	-0.0488719	normal	Molecular Function: pyridoxal phosphate binding (GO:0030170);	K12235|bom:102268037	Glycine, serine and threonine metabolism (ko00260)	[E]	Amino acid transport and metabolism
L8ISV3	161.512	163.9	164.789	180.528	186.054	183.387	0.891325	0.00111951	-0.165977	normal	Biological Process: glycolytic process (GO:0006096);	K01689|bom:102265407	Glycolysis / Gluconeogenesis (ko00010);; Carbon metabolism (ko01200);; Biosynthesis of amino acids (ko01230);; RNA degradation (ko03018);; HIF-1 signaling pathway (ko04066)	[G]	Carbohydrate transport and metabolism
L8ISW0	190.558	219.6	206.44	237.68	250.274	228.523	0.860599	0.0375577	-0.216588	normal	--	--	--	--	--
L8ISW3	185.835	187.1	193.632	205.223	207.088	210.123	0.910244	0.00543298	-0.135675	normal	Molecular Function: catalytic activity (GO:0003824);	K07511|bom:102281121	Fatty acid elongation (ko00062);; Fatty acid degradation (ko00071);; Valine, leucine and isoleucine degradation (ko00280);; Lysine degradation (ko00310);; Tryptophan metabolism (ko00380);; beta-Alanine metabolism (ko00410);; Propanoate metabolism (ko00640);; Butanoate metabolism (ko00650);; Carbon metabolism (ko01200);; Fatty acid metabolism (ko01212)	[I]	Lipid transport and metabolism
L8ISW4	118.999	131.6	128.382	104.023	106.491	100.639	1.21799	0.0147834	0.2845	normal	Molecular Function: NADP binding (GO:0050661);	K00033|bta:514939	Pentose phosphate pathway (ko00030);; Glutathione metabolism (ko00480);; Carbon metabolism (ko01200)	[G]	Carbohydrate transport and metabolism
L8ISY1	120.305	119.7	122.734	99.8899	102.325	100.843	1.19693	0.000110095	0.259343	normal	Molecular Function: sequence-specific DNA binding (GO:0043565);	--	--	[R]	General function prediction only
L8ISZ2	112.767	110.3	143.409	121.964	125.899	126.562	0.978769	0.8275	-0.0309595	normal	--	--	--	--	--
L8ISZ5	215.986	207.2	192.623	275.075	263.179	246.312	0.784905	0.0071461	-0.349411	normal	Molecular Function: protein heterodimerization activity (GO:0046982);	--	--	--	--
L8IT00	131.662	134	134.03	114.001	118.989	124.122	1.11923	0.0326508	0.162508	normal	--	--	--	[R]	General function prediction only
L8IT04	191.765	180	195.447	184.459	177.925	182.777	1.04045	0.251831	0.0572045	normal	--	--	--	[O]	Posttranslational modification, protein turnover, chaperones
L8IT07	111.863	99.5	122.533	82.452	85.5586	91.592	1.28618	0.0499041	0.363091	normal	Biological Process: chaperone-mediated protein transport (GO:0072321);	--	--	--	--
L8IT35	176.588	181.6	188.186	141.015	151.506	145.571	1.24717	0.00139915	0.318655	normal	Biological Process: positive regulation of NF-kappaB transcription factor activity (GO:0051092);	K02730|rno:29673	Proteasome (ko03050)	[O]	Posttranslational modification, protein turnover, chaperones
L8IT54	170.859	173	168.117	214.597	205.971	225.879	0.791985	0.01233	-0.336455	normal	Molecular Function: glutathione transferase activity (GO:0004364);	K00799|bom:102282708	Glutathione metabolism (ko00480);; Metabolism of xenobiotics by cytochrome P450 (ko00980);; Drug metabolism - cytochrome P450 (ko00982);; Platinum drug resistance (ko01524);; Chemical carcinogenesis (ko05204)	[O]	Posttranslational modification, protein turnover, chaperones
L8IT59	165.734	165	174.37	174.984	174.47	180.541	0.953034	0.0925735	-0.0694007	normal	--	--	--	--	--
L8IT65	165.734	168.3	159.242	177.604	185.851	193.35	0.885904	0.0239789	-0.174778	normal	Biological Process: non-motile cilium assembly (GO:1905515);	--	--	[R]	General function prediction only
L8IT69	240.61	223.9	192.825	228.003	220.705	210.936	0.996501	0.962539	-0.0050571	normal	Cellular Component: COP9 signalosome (GO:0008180);	--	--	[O]	Posttranslational modification, protein turnover, chaperones
L8IT74	204.931	206	220.055	212.279	208.003	209.208	1.00238	0.929186	0.00342456	normal	--	--	--	[K]	Transcription
L8IT77	240.912	236	240.225	109.062	113.604	111.923	2.14333	4.95489e-07	1.09986	up	Molecular Function: carbohydrate binding (GO:0030246);	K01191|chx:102190996	Other glycan degradation (ko00511)	[G]	Carbohydrate transport and metabolism
L8IT82	191.564	189.7	200.187	276.99	268.971	264.407	0.717514	0.000110405	-0.478921	normal	Molecular Function: transmembrane transporter activity (GO:0022857);	--	--	--	--
L8IT84	251.766	239	288.128	240.3	239.097	258.918	1.05496	0.466799	0.0771929	normal	Molecular Function: gamma-glutamyl-peptidase activity (GO:0034722);	K01307|bom:102276825	Folate biosynthesis (ko00790)	--	--
L8IT96	193.875	184.5	183.85	180.024	179.348	183.489	1.03567	0.174459	0.0505656	normal	Cellular Component: intracellular membrane-bounded organelle (GO:0043231);	K00161|bom:102286090	Glycolysis / Gluconeogenesis (ko00010);; Citrate cycle (TCA cycle) (ko00020);; Pyruvate metabolism (ko00620);; Carbon metabolism (ko01200);; HIF-1 signaling pathway (ko04066);; Glucagon signaling pathway (ko04922);; Central carbon metabolism in cancer (ko05230)	[C]	Energy production and conversion
L8ITA2	161.512	158	166.907	176.092	172.946	180.236	0.91903	0.01405	-0.121817	normal	Biological Process: regulation of mitotic cytokinesis (GO:1902412);	--	--	[T]	Signal transduction mechanisms
L8ITA6	154.879	164.2	155.107	136.378	139.414	134.897	1.15461	0.0105798	0.207405	normal	Molecular Function: enzyme regulator activity (GO:0030234);	K03037|bom:102281977	Proteasome (ko03050);; Epstein-Barr virus infection (ko05169)	--	--
L8ITB0	197.493	182.1	182.841	198.973	184.327	193.756	0.974661	0.50181	-0.0370279	normal	--	--	--	--	--
L8ITC9	226.338	227.7	230.745	252.597	239.503	242.754	0.931862	0.040376	-0.101812	normal	Cellular Component: integral component of membrane (GO:0016021);	--	--	--	--
L8ITE2	98.8974	96.2	105.892	87.4919	87.3876	91.4903	1.12997	0.0397805	0.176285	normal	Biological Process: regulation of synaptic plasticity (GO:0048167);	K16198|tup:102499491	Cell cycle (ko04110);; Oocyte meiosis (ko04114);; PI3K-Akt signaling pathway (ko04151);; Hippo signaling pathway (ko04390);; Epstein-Barr virus infection (ko05169);; Viral carcinogenesis (ko05203)	--	--
L8ITE8	173.171	163	155.309	133.254	135.044	135.101	1.21835	0.0282663	0.284926	normal	Biological Process: regulation of cell cycle (GO:0051726);	K10686|chx:102176174	Ubiquitin mediated proteolysis (ko04120)	[O]	Posttranslational modification, protein turnover, chaperones
L8ITF0	244.831	236.6	231.249	196.454	197.13	201.177	1.19826	0.00492686	0.260946	normal	Molecular Function: Lys48-specific deubiquitinase activity (GO:1990380);	K13719|bom:102269623	Protein processing in endoplasmic reticulum (ko04141)	--	--
L8ITG7	267.144	272.5	265.538	265.6	258.403	285.247	0.994973	0.883513	-0.00727111	normal	Biological Process: regulation of mitochondrial ATP synthesis coupled proton transport (GO:1905706);	--	--	[O]	Posttranslational modification, protein turnover, chaperones
L8ITI0	223.223	225.9	243.654	199.981	215.827	204.532	1.11677	0.0431308	0.15933	normal	Cellular Component: eukaryotic translation initiation factor 3 complex, eIF3m (GO:0071541);	--	--	--	--
L8ITK0	157.492	151.3	141.493	133.455	136.467	128.493	1.13019	0.046404	0.176564	normal	--	--	--	--	--
L8ITM4	3.21618	3.7	2.72295	4.03188	3.7597	3.65961	0.841757	0.154038	-0.248524	normal	Biological Process: prolactin secretion (GO:0070459);	--	--	--	--
L8ITP8	252.671	243.4	251.419	139.705	147.644	139.879	1.74963	1.17614e-05	0.807049	normal	Biological Process: vesicle-mediated transport (GO:0016192);	K13505|bta:505379	SNARE interactions in vesicular transport (ko04130);; Phagosome (ko04145)	--	--
L8ITQ9	203.926	183.3	144.014	164.4	152.319	130.831	1.187	0.256085	0.247314	normal	Cellular Component: integral component of membrane (GO:0016021);	K08143|bta:282868	Carbohydrate digestion and absorption (ko04973)	[G]	Carbohydrate transport and metabolism
L8ITR4	148.748	176.1	168.319	193.934	194.996	197.924	0.840357	0.0588334	-0.250926	normal	Cellular Component: integral component of membrane (GO:0016021);	--	--	--	--
L8ITS2	110.154	107.5	103.674	115.413	106.389	109.992	0.968457	0.346264	-0.0462406	normal	Biological Process: mitochondrial respiratory chain complex I assembly (GO:0032981);	K03954|bom:102271415	Oxidative phosphorylation (ko00190);; Non-alcoholic fatty liver disease (NAFLD) (ko04932);; Alzheimer's disease (ko05010);; Parkinson's disease (ko05012);; Huntington's disease (ko05016)	[F]	Nucleotide transport and metabolism
L8ITS7	165.432	149.4	163.074	157.747	164.309	165.699	0.979807	0.598001	-0.0294301	normal	Molecular Function: GTP binding (GO:0005525);	K07876|oas:101111230	Endocytosis (ko04144)	[R]	General function prediction only
L8ITS9	149.251	159.2	157.528	160.167	162.277	149.434	0.987498	0.716803	-0.0181496	normal	Biological Process: translation (GO:0006412);	K02875|bom:102273868	Ribosome (ko03010)	[J]	Translation, ribosomal structure and biogenesis
L8ITT1	188.749	179.7	166.302	107.55	107.304	106.942	1.66177	0.00829592	0.732719	normal	Molecular Function: methyltransferase activity (GO:0008168);	K05931|bom:102279145	Endocrine resistance (ko01522)	[R]	General function prediction only
L8ITT8	87.2388	86.9	84.008	92.5317	92.7731	95.8615	0.918128	0.00667317	-0.123232	normal	--	--	--	--	--
L8ITU9	101.008	105.9	115.171	201.292	197.333	193.045	0.544356	0.000226612	-0.877379	normal	Biological Process: histone H3-K27 trimethylation (GO:0098532);	--	--	--	--
L8ITV3	82.9171	90.2	93.5888	97.37	104.052	108.467	0.860649	0.0331319	-0.216503	normal	--	--	--	[Z]	Cytoskeleton
L8ITV7	159.502	161.9	161.864	224.072	219.993	226.184	0.721025	0.000139445	-0.47188	normal	Cellular Component: catalytic step 2 spliceosome (GO:0071013);	K12887|phd:102315114	Spliceosome (ko03040)	[J]	Translation, ribosomal structure and biogenesis
L8ITW1	97.7919	110.6	107.809	110.574	108.828	106.739	0.96952	0.48807	-0.044657	normal	Molecular Function: translation initiation factor binding (GO:0031369);	K03249|bom:102272822	RNA transport (ko03013)	--	--
L8ITX9	328.05	288.1	237.3	205.828	178.535	171.189	1.53622	0.0482123	0.619387	normal	Cellular Component: integral component of membrane (GO:0016021);	--	--	--	--
L8ITZ6	117.692	125.1	110.229	87.0887	91.757	84.2728	1.34168	0.00862529	0.424042	normal	Molecular Function: unfolded protein binding (GO:0051082);	--	--	--	--
L8IU04	93.5706	107	93.5888	97.0676	98.1587	95.0483	1.01338	0.801519	0.0191803	normal	--	--	--	--	--
L8IU08	260.41	265.6	253.839	206.432	211.763	192.638	1.2767	0.00247008	0.352417	normal	Biological Process: mitochondrial respiratory chain complex III assembly (GO:0034551);	--	--	--	--
L8IU10	97.4904	116.7	124.953	109.768	116.449	108.569	1.01302	0.877816	0.0186581	normal	--	--	--	--	--
L8IU16	88.3443	86.9	74.629	107.752	100.293	95.0483	0.824412	0.0371574	-0.278563	normal	Biological Process: inositol phosphate biosynthetic process (GO:0032958);	K07756|bta:534029	Phosphatidylinositol signaling system (ko04070)	--	--
L8IU23	98.9979	93.7	90.4624	84.3672	86.3715	85.391	1.10554	0.0617674	0.144745	normal	--	--	--	[Z]	Cytoskeleton
L8IU42	96.0833	110.5	99.3372	110.877	105.78	104.197	0.953458	0.381156	-0.0687591	normal	--	--	--	--	--
L8IU43	126.034	138.5	142.098	116.32	134.13	135.202	1.0544	0.424222	0.0764224	normal	Molecular Function: GTP binding (GO:0005525);	--	--	[R]	General function prediction only
L8IU56	180.809	173.5	165.797	189.398	179.958	177.288	0.951456	0.196366	-0.0717915	normal	Biological Process: inner dynein arm assembly (GO:0036159);	--	--	--	--
L8IU63	250.058	227.3	219.954	148.272	140.43	148.824	1.59376	0.00681276	0.672432	normal	--	--	--	--	--
L8IU66	114.476	103.3	97.5219	88.7014	87.8957	83.1545	1.21384	0.0526279	0.279582	normal	Molecular Function: isomerase activity (GO:0016853);	K12663|bom:102267373	Peroxisome (ko04146)	[I]	Lipid transport and metabolism
L8IU67	108.144	106.2	97.9253	98.3779	104.052	90.9821	1.06427	0.272118	0.0898616	normal	Cellular Component: integral component of membrane (GO:0016021);	K12388|bta:511591	Lysosome (ko04142);; Neurotrophin signaling pathway (ko04722)	--	--
L8IU71	118.496	133.3	121.524	129.827	133.622	119.649	0.974479	0.624234	-0.0372976	normal	Cellular Component: integral component of membrane (GO:0016021);	--	--	[T]	Signal transduction mechanisms
L8IU72	81.51	82.6	93.2862	80.6377	116.043	141.912	0.760196	0.264607	-0.395557	normal	Biological Process: seryl-tRNA aminoacylation (GO:0006434);	K01875|bom:102285039	Aminoacyl-tRNA biosynthesis (ko00970)	[J]	Translation, ribosomal structure and biogenesis
L8IU89	235.987	227	214.205	222.963	222.229	215.511	1.02496	0.484479	0.0355649	normal	Biological Process: Golgi vesicle transport (GO:0048193);	--	--	--	--
L8IUD1	177.694	172.5	179.816	181.939	179.653	179.016	0.980396	0.240891	-0.0285639	normal	Biological Process: meiotic cell cycle (GO:0051321);	--	--	[P]	Inorganic ion transport and metabolism
L8IUD3	117.993	118.7	115.675	115.11	119.497	115.379	1.0068	0.666681	0.0097823	normal	Biological Process: protein transport (GO:0015031);	K07936|ptr:452414	Ribosome biogenesis in eukaryotes (ko03008);; RNA transport (ko03013);; HTLV-I infection (ko05166);; Epstein-Barr virus infection (ko05169)	[R]	General function prediction only
L8IUD7	162.015	151.8	141.997	120.453	111.673	107.247	1.3431	0.00746884	0.425567	normal	Molecular Function: uridylyltransferase activity (GO:0070569);	K00972|bom:102265390	Amino sugar and nucleotide sugar metabolism (ko00520)	[G]	Carbohydrate transport and metabolism
L8IUE3	116.285	123.7	121.928	130.331	137.89	138.659	0.889485	0.0132903	-0.168958	normal	Biological Process: ATP synthesis coupled electron transport (GO:0042773);	K03951|phd:102318147	Oxidative phosphorylation (ko00190);; Non-alcoholic fatty liver disease (NAFLD) (ko04932);; Alzheimer's disease (ko05010);; Parkinson's disease (ko05012);; Huntington's disease (ko05016)	--	--
L8IUE8	32.1618	36.9	48.2063	49.7938	89.6231	118.429	0.454799	0.136087	-1.1367	normal	Cellular Component: ribonucleoprotein complex (GO:1990904);	K13088|mdo:100018113	AMPK signaling pathway (ko04152)	[J]	Translation, ribosomal structure and biogenesis
L8IUF8	250.661	226.5	225.097	241.711	243.364	241.331	0.966756	0.434414	-0.048777	normal	Molecular Function: 4 iron, 4 sulfur cluster binding (GO:0051539);	K03940|bom:102277555	Oxidative phosphorylation (ko00190);; Non-alcoholic fatty liver disease (NAFLD) (ko04932);; Alzheimer's disease (ko05010);; Parkinson's disease (ko05012);; Huntington's disease (ko05016)	[C]	Energy production and conversion
L8IUG3	224.831	205	204.12	225.987	226.09	220.898	0.942012	0.188613	-0.0861821	normal	Molecular Function: proton-transporting ATP synthase activity, rotational mechanism (GO:0046933);	K02134|bom:102278585	Oxidative phosphorylation (ko00190);; Alzheimer's disease (ko05010);; Parkinson's disease (ko05012);; Huntington's disease (ko05016)	[C]	Energy production and conversion
L8IUH5	141.311	166.3	164.587	162.888	175.385	164.378	0.939416	0.34255	-0.0901643	normal	Biological Process: proteasome assembly (GO:0043248);	--	--	--	--
L8IUH8	221.816	216.2	227.215	190.002	198.35	193.451	1.14339	0.00287758	0.193323	normal	Molecular Function: ATP binding (GO:0005524);	K08958|phd:102343184	Hedgehog signaling pathway (ko04340)	[M]	Cell wall/membrane/envelope biogenesis
L8IUI2	225.936	210.4	202.91	217.218	203.938	192.13	1.04233	0.432646	0.0598131	normal	Cellular Component: lysosome (GO:0005764);	K12390|bom:102267280	Lysosome (ko04142)	--	--
L8IUI7	213.072	198.1	207.852	192.119	184.835	184.201	1.10312	0.0283864	0.141596	normal	Molecular Function: glycerone-phosphate O-acyltransferase activity (GO:0016287);	K00649|bom:102286073	Glycerophospholipid metabolism (ko00564);; Peroxisome (ko04146)	[I]	Lipid transport and metabolism
L8IUJ9	173.875	162.6	175.176	220.645	220.196	225.473	0.767883	0.0020987	-0.381043	normal	Cellular Component: integral component of membrane (GO:0016021);	K02268|phd:102321458	Oxidative phosphorylation (ko00190);; Cardiac muscle contraction (ko04260);; Non-alcoholic fatty liver disease (NAFLD) (ko04932);; Alzheimer's disease (ko05010);; Parkinson's disease (ko05012);; Huntington's disease (ko05016)	--	--
L8IUL0	149.753	137.1	134.635	123.275	128.033	126.358	1.11603	0.0788588	0.15838	normal	Cellular Component: integral component of membrane (GO:0016021);	K05850|bom:102270847	Calcium signaling pathway (ko04020);; cGMP-PKG signaling pathway (ko04022);; cAMP signaling pathway (ko04024);; Adrenergic signaling in cardiomyocytes (ko04261);; Salivary secretion (ko04970);; Pancreatic secretion (ko04972)	[P]	Inorganic ion transport and metabolism
L8IUL4	83.3191	80.7	84.3106	112.187	116.246	112.228	0.728964	8.08737e-05	-0.456081	normal	Biological Process: SRP-dependent cotranslational protein targeting to membrane (GO:0006614);	K13431|bta:281504	Protein export (ko03060)	[U]	Intracellular trafficking, secretion, and vesicular transport
L8IUM2	6.13084	6	5.4459	5.44304	5.2839	5.69273	1.07047	0.203553	0.0982414	normal	Molecular Function: kinase activity (GO:0016301);	K03094|xtr:549273	Cell cycle (ko04110);; Oocyte meiosis (ko04114);; Ubiquitin mediated proteolysis (ko04120);; Protein processing in endoplasmic reticulum (ko04141);; Wnt signaling pathway (ko04310);; TGF-beta signaling pathway (ko04350);; Herpes simplex infection (ko05168)	--	--
L8IUN5	154.276	165.5	162.066	101.805	99.2764	110.703	1.54543	0.000297137	0.628009	normal	Biological Process: cell redox homeostasis (GO:0045454);	--	--	--	--
L8IUN7	236.087	230	241.334	269.935	259.013	261.357	0.895125	0.00406831	-0.159839	normal	Biological Process: protein folding (GO:0006457);	--	--	[O]	Posttranslational modification, protein turnover, chaperones
L8IUP5	202.217	201.1	195.851	203.308	191.033	194.264	1.01794	0.458963	0.0256588	normal	Cellular Component: mitochondrial matrix (GO:0005759);	--	--	[T]	Signal transduction mechanisms
L8IUS1	179.201	177.2	172.554	131.137	130.878	131.543	1.34403	0.0017415	0.426571	normal	Biological Process: negative regulation of coagulation (GO:0050819);	--	--	[NW]	Cell motility;; Extracellular structures
L8IUT0	266.541	268	294.079	261.468	266.532	257.698	1.05463	0.246794	0.076735	normal	Molecular Function: cysteine-type peptidase activity (GO:0008234);	--	--	[U]	Intracellular trafficking, secretion, and vesicular transport
L8IUU2	147.844	161.6	156.62	138.697	149.372	145.47	1.07502	0.104411	0.104368	normal	Cellular Component: COP9 signalosome (GO:0008180);	--	--	--	--
L8IUV2	173.473	170.2	159.646	164.803	163.191	165.496	1.01991	0.51587	0.0284484	normal	Molecular Function: flavin adenine dinucleotide binding (GO:0050660);	--	--	[C]	Energy production and conversion
L8IUX0	179.402	173.4	167.31	184.559	183.108	180.033	0.949631	0.104952	-0.0745613	normal	--	--	--	--	--
L8IUX9	109.953	105.6	129.189	100.595	118.177	133.068	0.979827	0.852167	-0.0294014	normal	Cellular Component: integral component of membrane (GO:0016021);	K00418|bom:102271679	Oxidative phosphorylation (ko00190);; Cardiac muscle contraction (ko04260);; Non-alcoholic fatty liver disease (NAFLD) (ko04932);; Alzheimer's disease (ko05010);; Parkinson's disease (ko05012);; Huntington's disease (ko05016)	--	--
L8IUY3	220.71	210.4	198.069	149.684	153.944	147.198	1.39562	0.00761668	0.480901	normal	Cellular Component: integral component of membrane (GO:0016021);	--	--	--	--
L8IUZ4	131.361	164.8	159.242	134.06	145.409	135.202	1.09823	0.319663	0.135175	normal	Biological Process: protein homotetramerization (GO:0051289);	--	--	[FGR]	Nucleotide transport and metabolism;; Carbohydrate transport and metabolism;; General function prediction only
L8IV10	197.393	204.3	217.13	188.39	193.777	196.501	1.06939	0.133287	0.0967916	normal	Biological Process: regulation of GTPase activity (GO:0043087);	K05767|bom:102272634	Regulation of actin cytoskeleton (ko04810)	--	--
L8IV28	193.775	185.3	191.514	203.005	193.167	194.468	0.966051	0.172113	-0.0498287	normal	Cellular Component: integral component of membrane (GO:0016021);	--	--	--	--
L8IV29	143.924	147.8	156.116	149.684	152.928	144.555	1.0015	0.961619	0.00216951	normal	Cellular Component: integral component of membrane (GO:0016021);	K05862|ocu:100008751	Calcium signaling pathway (ko04020);; cGMP-PKG signaling pathway (ko04022);; Parkinson's disease (ko05012);; Huntington's disease (ko05016);; Influenza A (ko05164);; HTLV-I infection (ko05166)	--	--
L8IV47	240.007	267.2	236.191	317.007	253.932	300.292	0.853273	0.13855	-0.22892	normal	Cellular Component: mitochondrial nucleoid (GO:0042645);	--	--	[K]	Transcription
L8IV52	69.6503	76.6	85.7225	81.6456	122.139	166.106	0.627139	0.196624	-0.673144	normal	Cellular Component: integral component of membrane (GO:0016021);	--	--	[O]	Posttranslational modification, protein turnover, chaperones
L8IV63	153.572	153.5	156.116	143.737	144.698	145.978	1.06624	0.00121967	0.0925339	normal	Molecular Function: metal ion binding (GO:0046872);	K06124|phd:102334987	Glycerophospholipid metabolism (ko00564)	[E]	Amino acid transport and metabolism
L8IV65	56.1826	64.8	64.8465	63.1998	70.723	69.126	0.915194	0.197289	-0.12785	normal	Biological Process: regulation of apoptotic process (GO:0042981);	--	--	--	--
L8IV97	164.126	158.7	149.157	209.456	205.463	195.383	0.77336	0.00161013	-0.370788	normal	Cellular Component: mitochondrial envelope (GO:0005740);	K02265|bom:102286844	Oxidative phosphorylation (ko00190);; Cardiac muscle contraction (ko04260);; Non-alcoholic fatty liver disease (NAFLD) (ko04932);; Alzheimer's disease (ko05010);; Parkinson's disease (ko05012);; Huntington's disease (ko05016)	--	--
L8IVA7	172.97	174.8	167.108	150.591	154.351	146.893	1.13953	0.00272307	0.188437	normal	Biological Process: tRNA aminoacylation for protein translation (GO:0006418);	K01876|bom:102284863	Aminoacyl-tRNA biosynthesis (ko00970)	[J]	Translation, ribosomal structure and biogenesis
L8IVD1	7.3369	8.9	7.8663	8.06377	9.0436	9.65731	0.90056	0.245666	-0.151106	normal	Biological Process: phosphatidylcholine metabolic process (GO:0046470);	K14676|phd:102325190	Glycerophospholipid metabolism (ko00564)	[R]	General function prediction only
L8IVE2	150.959	153.5	146.636	172.262	172.641	170.172	0.875784	0.00402529	-0.191352	normal	Biological Process: axonemal dynein complex assembly (GO:0070286);	--	--	--	--
L8IVE6	213.775	208.1	226.005	207.239	208.511	202.397	1.0481	0.19346	0.0677775	normal	--	--	--	--	--
L8IVE7	154.98	140.7	148.249	139.906	147.848	144.656	1.02664	0.473583	0.0379277	normal	Cellular Component: focal adhesion (GO:0005925);	K13288|bta:540139	Ribosome biogenesis in eukaryotes (ko03008)	[A]	RNA processing and modification
L8IVG1	219.906	226	210.877	221.35	232.085	215.104	0.982415	0.586414	-0.0255954	normal	Biological Process: endocytosis (GO:0006897);	K01528|bta:511691	Phospholipase D signaling pathway (ko04072);; Endocytosis (ko04144);; Synaptic vesicle cycle (ko04721);; Endocrine and other factor-regulated calcium reabsorption (ko04961);; Bacterial invasion of epithelial cells (ko05100)	[D]	Cell cycle control, cell division, chromosome partitioning
L8IVI8	237.595	243.4	248.797	221.149	226.598	223.338	1.08748	0.0132752	0.12099	normal	Biological Process: positive regulation of motile cilium assembly (GO:1905505);	--	--	--	--
L8IVJ7	29.2471	34.6	40.2391	46.5682	86.3715	122.902	0.406838	0.146035	-1.29747	normal	Biological Process: carbohydrate metabolic process (GO:0005975);	K01195|bom:102278582	Pentose and glucuronate interconversions (ko00040);; Starch and sucrose metabolism (ko00500);; Glycosaminoglycan degradation (ko00531);; Porphyrin and chlorophyll metabolism (ko00860);; Drug metabolism - other enzymes (ko00983);; Lysosome (ko04142)	[G]	Carbohydrate transport and metabolism
L8IVK3	232.469	251.5	258.781	285.256	288.074	298.97	0.851485	0.0160037	-0.231947	normal	Cellular Component: synapse (GO:0045202);	K06258|bta:538430	ECM-receptor interaction (ko04512)	[G]	Carbohydrate transport and metabolism
L8IVK8	292.27	263.1	242.948	271.043	251.798	199.652	1.10495	0.388185	0.143978	normal	Molecular Function: carbohydrate binding (GO:0030246);	--	--	--	--
L8IVL0	221.012	276	235.787	259.351	270.8	352.238	0.830472	0.229664	-0.267997	normal	Molecular Function: GDP binding (GO:0019003);	--	--	[R]	General function prediction only
L8IVL6	335.387	317.8	289.641	256.125	202.922	211.038	1.40703	0.0141449	0.49265	normal	Biological Process: glutathione biosynthetic process (GO:0006750);	K11204|bom:102268521	Cysteine and methionine metabolism (ko00270);; Glutathione metabolism (ko00480)	--	--
L8IVM8	150.557	151.3	143.005	189.095	182.904	182.066	0.802906	0.000537797	-0.316697	normal	Biological Process: signal transduction (GO:0007165);	K00910|chx:102185296	Chemokine signaling pathway (ko04062);; Endocytosis (ko04144);; Hedgehog signaling pathway (ko04340);; Glutamatergic synapse (ko04724);; Olfactory transduction (ko04740);; Morphine addiction (ko05032)	[T]	Signal transduction mechanisms
L8IVP0	167.543	150.7	159.343	144.039	134.943	145.165	1.12599	0.0456486	0.171197	normal	Cellular Component: integral component of membrane (GO:0016021);	--	--	[P]	Inorganic ion transport and metabolism
L8IVP3	93.8722	100.9	98.5304	88.8022	92.6715	90.3721	1.07893	0.0536441	0.109601	normal	Molecular Function: metal ion binding (GO:0046872);	K01408|bta:523752	Alzheimer's disease (ko05010)	[O]	Posttranslational modification, protein turnover, chaperones
L8IVR0	157.894	163.2	167.108	159.058	167.866	159.193	1.00429	0.868942	0.00617787	normal	Molecular Function: nucleoside triphosphate adenylate kinase activity (GO:0046899);	K00944|bta:281613	Purine metabolism (ko00230)	[F]	Nucleotide transport and metabolism
L8IVT5	72.8665	83.5	74.5281	76.9082	83.8311	78.885	0.963569	0.503664	-0.0535397	normal	Cellular Component: integral component of membrane (GO:0016021);	--	--	--	--
L8IVT7	122.717	118.7	125.962	121.36	122.241	120.056	1.01024	0.620855	0.0146927	normal	Molecular Function: glutathione transferase activity (GO:0004364);	K00799|bta:615507	Glutathione metabolism (ko00480);; Metabolism of xenobiotics by cytochrome P450 (ko00980);; Drug metabolism - cytochrome P450 (ko00982);; Platinum drug resistance (ko01524);; Chemical carcinogenesis (ko05204)	[O]	Posttranslational modification, protein turnover, chaperones
L8IVT8	118.798	158.3	157.225	160.872	195.504	200.669	0.77969	0.085876	-0.359028	normal	Cellular Component: integral component of membrane (GO:0016021);	--	--	--	--
L8IVT9	139.401	137.7	151.578	122.972	123.156	144.656	1.09697	0.222526	0.133524	normal	Molecular Function: NAD+ binding (GO:0070403);	--	--	[O]	Posttranslational modification, protein turnover, chaperones
L8IVU7	225.534	219.3	223.282	154.522	149.982	149.638	1.47116	9.38016e-06	0.556959	normal	Biological Process: positive regulation of telomerase RNA localization to Cajal body (GO:1904874);	--	--	[O]	Posttranslational modification, protein turnover, chaperones
L8IVV5	102.616	99.9	97.8245	108.659	115.23	117.006	0.881036	0.0172411	-0.182728	normal	Cellular Component: cytoskeleton (GO:0005856);	--	--	--	--
L8IVW4	199.503	185.8	199.179	173.371	187.985	171.392	1.09711	0.0684404	0.133706	normal	--	--	--	[G]	Carbohydrate transport and metabolism
L8IVW6	3.31668	3.2	3.12635	3.93109	4.87745	3.55796	0.779771	0.144415	-0.358878	normal	Molecular Function: RNA binding (GO:0003723);	--	--	[J]	Translation, ribosomal structure and biogenesis
L8IVW8	106.636	122.6	124.651	130.431	136.67	128.9	0.893651	0.118052	-0.162217	normal	Biological Process: spermatid differentiation (GO:0048515);	K20790|phd:102324910	Purine metabolism (ko00230);; Pyrimidine metabolism (ko00240)	[F]	Nucleotide transport and metabolism
L8IVX9	139.1	138	135.643	125.896	130.37	131.136	1.06541	0.0173878	0.0914125	normal	Biological Process: ketone body catabolic process (GO:0046952);	K01027|bta:535804	Synthesis and degradation of ketone bodies (ko00072);; Valine, leucine and isoleucine degradation (ko00280);; Butanoate metabolism (ko00650)	[I]	Lipid transport and metabolism
L8IW00	159.804	157.8	151.779	167.726	163.598	155.635	0.963906	0.25274	-0.0530357	normal	--	--	--	--	--
L8IW04	151.462	153.2	151.477	141.116	147.34	140.793	1.06264	0.0440226	0.0876573	normal	Molecular Function: hydrolase activity (GO:0016787);	--	--	[Q]	Secondary metabolites biosynthesis, transport and catabolism
L8IW12	286.843	276.1	224.694	157.042	133.317	122.292	1.90872	0.00993477	0.932608	normal	Biological Process: cell differentiation (GO:0030154);	K08486|bta:519148	SNARE interactions in vesicular transport (ko04130);; Synaptic vesicle cycle (ko04721)	--	--
L8IW13	123.521	128.1	135.038	122.468	119.193	120.259	1.06836	0.12359	0.0953922	normal	Cellular Component: integral component of membrane (GO:0016021);	--	--	--	--
L8IW21	168.648	173.4	159.646	180.528	173.861	167.834	0.96069	0.278215	-0.0578568	normal	Biological Process: carbohydrate metabolic process (GO:0005975);	--	--	[G]	Carbohydrate transport and metabolism
L8IW34	198.599	194.8	170.235	199.377	177.316	152.077	1.06593	0.521301	0.0921189	normal	Cellular Component: respiratory chain (GO:0070469);	K08738|ssc:100170131	Sulfur metabolism (ko00920);; Platinum drug resistance (ko01524);; p53 signaling pathway (ko04115);; Apoptosis (ko04210);; Apoptosis - multiple species (ko04215);; Non-alcoholic fatty liver disease (NAFLD) (ko04932);; Alzheimer's disease (ko05010);; Parkinson's disease (ko05012);; Amyotrophic lateral sclerosis (ALS) (ko05014);; Huntington's disease (ko05016);; Legionellosis (ko05134);; Toxoplasmo…	[C]	Energy production and conversion
L8IW37	244.63	193.3	181.026	189.297	178.027	179.829	1.13123	0.343699	0.177893	normal	Cellular Component: integral component of membrane (GO:0016021);	K03960|bom:102270846	Oxidative phosphorylation (ko00190);; Non-alcoholic fatty liver disease (NAFLD) (ko04932);; Alzheimer's disease (ko05010);; Parkinson's disease (ko05012);; Huntington's disease (ko05016)	--	--
L8IW42	105.732	105.1	114.465	113.094	117.465	122.8	0.920581	0.0862536	-0.119383	normal	--	--	--	--	--
L8IW46	116.486	115.7	116.784	102.107	104.967	99.1145	1.13972	0.0114967	0.188683	normal	Biological Process: regulation of protein kinase C signaling (GO:0090036);	--	--	--	--
L8IW49	286.24	256.5	241.233	229.313	229.037	233.3	1.13348	0.143819	0.18076	normal	Molecular Function: mRNA binding (GO:0003729);	K14411|bom:102282702	mRNA surveillance pathway (ko03015)	[J]	Translation, ribosomal structure and biogenesis
L8IW61	109.652	111.5	110.834	110.272	108.218	104.909	1.02655	0.201	0.0378043	normal	Biological Process: ubiquitin-dependent protein catabolic process (GO:0006511);	--	--	--	--
L8IW72	135.079	141.3	152.788	155.631	167.154	166.512	0.877109	0.0399074	-0.189172	normal	Molecular Function: ribosome binding (GO:0043022);	--	--	[R]	General function prediction only
L8IW76	141.914	111.5	101.052	125.291	123.562	125.545	0.946761	0.642229	-0.0789271	normal	Cellular Component: mitochondrial respiratory chain complex IV (GO:0005751);	K02266|bta:282199	Oxidative phosphorylation (ko00190);; Cardiac muscle contraction (ko04260);; Non-alcoholic fatty liver disease (NAFLD) (ko04932);; Alzheimer's disease (ko05010);; Parkinson's disease (ko05012);; Huntington's disease (ko05016)	--	--
L8IW82	268.45	282.2	277.136	244.836	274.356	267.457	1.05229	0.262099	0.0735372	normal	Molecular Function: GTP binding (GO:0005525);	--	--	[R]	General function prediction only
L8IW84	40.6042	43.7	45.1808	52.8177	55.989	56.1141	0.785135	0.00283112	-0.348988	normal	Molecular Function: flavin adenine dinucleotide binding (GO:0050660);	K00248|bta:511222	Fatty acid degradation (ko00071);; Valine, leucine and isoleucine degradation (ko00280);; Butanoate metabolism (ko00650);; Carbon metabolism (ko01200);; Fatty acid metabolism (ko01212)	[I]	Lipid transport and metabolism
L8IW88	178.598	167	168.52	185.467	179.145	171.9	0.958262	0.235688	-0.0615076	normal	--	--	--	--	--
L8IWB5	207.946	214.7	217.231	231.329	230.256	230.251	0.924896	0.023118	-0.112636	normal	Cellular Component: cytosol (GO:0005829);	--	--	--	--
L8IWB7	109.048	115.5	129.088	132.548	137.788	157.77	0.826049	0.0665941	-0.275701	normal	Molecular Function: serine-type carboxypeptidase activity (GO:0004185);	--	--	[E]	Amino acid transport and metabolism
L8IWC2	108.847	117.8	114.263	124.888	134.435	129.306	0.877214	0.0138639	-0.188999	normal	Molecular Function: calcium ion binding (GO:0005509);	--	--	--	--
L8IWC3	212.871	217.1	225.299	221.35	210.746	225.676	0.996194	0.891743	-0.00550122	normal	Cellular Component: cytosol (GO:0005829);	--	--	[K]	Transcription
L8IWD2	87.3393	93.8	92.5803	96.6644	103.138	97.2847	0.921345	0.0528934	-0.118186	normal	--	--	--	--	--
L8IWD8	126.235	130.2	122.835	118.437	125.594	111.313	1.06733	0.184248	0.0940093	normal	Biological Process: phosphatidylinositol metabolic process (GO:0046488);	K05857|bom:102273490	Inositol phosphate metabolism (ko00562);; Calcium signaling pathway (ko04020);; Phosphatidylinositol signaling system (ko04070);; Thyroid hormone signaling pathway (ko04919);; AGE-RAGE signaling pathway in diabetic complications (ko04933)	--	--
[truncated: 318 more rows]
