# Supplementary material for: Quantitative proteomics analysis reveals the key proteins related to semen quality in Niangya yaks
Source: Proteome Sci. 2023 Oct 24;21:20. doi: 10.1186/s12953-023-00222-9 (PMC10594827; doi:10.1186/s12953-023-00222-9)
Supplement: Supplementary file 4 — Additional file 4: Table S3. Details of the differentially expressed proteins. [file 12953_2023_222_MOESM4_ESM.xls]

## Sheet: 1.3倍蛋白280个
Table S3 Details of the differentially expressed proteins
UniProt ID	H1	H2	H3	L1	L2	L3	H_vs_L-FC	H_vs_L_Pvalue	H_vs_L_log2FC	H_vs_L_(Pvalue_0.05_FC_1.3)_regulated	GO_annotation	KEGG_annotation	KEGG_pathway_annotation	COG_class	COG_class_annotation
L8HKQ9	166.638	175.1	153.897	282.534	261.858	260.239	0.615978	0.000455369	-0.699049	down	Cellular Component: MHC class I protein complex (GO:0042612);	K06856|oas:101113211	Calcium signaling pathway (ko04020);; NF-kappa B signaling pathway (ko04064);; Phospholipase D signaling pathway (ko04072);; Phagosome (ko04145);; PI3K-Akt signaling pathway (ko04151);; Hematopoietic cell lineage (ko04640);; Natural killer cell mediated cytotoxicity (ko04650);; B cell receptor signaling pathway (ko04662);; Fc epsilon RI signaling pathway (ko04664);; Fc gamma R-mediated phagocytos…	--	--
L8HKS2	60.7053	65.6	48.408	497.534	383.997	367.893	0.139835	0.0117386	-2.8382	down	Molecular Function: peptidase inhibitor activity (GO:0030414);	--	--	--	--
L8HKZ3	178.096	174.2	169.932	236.974	228.326	216.629	0.765811	0.00578355	-0.38494	down	Cellular Component: MHC class I protein complex (GO:0042612);	K08055|bom:102271983	Antigen processing and presentation (ko04612)	--	--
L8HL48	218.499	216.2	219.651	145.148	152.42	151.467	1.45724	0.000190711	0.543234	up	Biological Process: protein localization to cilium (GO:0061512);	K02149|bta:404152	Oxidative phosphorylation (ko00190);; Phagosome (ko04145);; mTOR signaling pathway (ko04150);; Synaptic vesicle cycle (ko04721);; Collecting duct acid secretion (ko04966);; Rheumatoid arthritis (ko05323)	[C]	Energy production and conversion
L8HL52	80.7059	86.1	81.3859	144.14	140.531	139.574	0.58502	1.61162e-05	-0.773441	down	Molecular Function: cobalamin binding (GO:0031419);	K14619|bom:102269630	Vitamin digestion and absorption (ko04977)	--	--
L8HM36	203.021	202.7	216.525	133.556	132.91	134.287	1.55269	0.00357478	0.634768	up	Biological Process: protein catabolic process (GO:0030163);	K03066|tup:102474495	Proteasome (ko03050);; Epstein-Barr virus infection (ko05169)	[O]	Posttranslational modification, protein turnover, chaperones
L8HMS4	147.542	154.2	144.014	316.704	330.346	318.081	0.46186	1.53804e-05	-1.11447	down	Cellular Component: membrane (GO:0016020);	K04359|bom:102271219	EGFR tyrosine kinase inhibitor resistance (ko01521);; MAPK signaling pathway (ko04010);; Ras signaling pathway (ko04014);; Rap1 signaling pathway (ko04015);; Cytokine-cytokine receptor interaction (ko04060);; Phospholipase D signaling pathway (ko04072);; PI3K-Akt signaling pathway (ko04151);; Focal adhesion (ko04510);; Gap junction (ko04540);; Regulation of actin cytoskeleton (ko04810);; HTLV-I i…	--	--
L8HN31	202.72	171.7	179.11	147.97	122.139	128.9	1.38726	0.0142317	0.472237	up	--	--	--	[O]	Posttranslational modification, protein turnover, chaperones
L8HNR0	173.875	180.3	207.65	233.748	249.563	255.156	0.760798	0.0131493	-0.394415	down	Biological Process: cellular heat acclimation (GO:0070370);	--	--	[R]	General function prediction only
L8HP51	113.27	119.6	102.262	205.122	197.74	202.905	0.553235	0.000852194	-0.854036	down	Molecular Function: metalloendopeptidase inhibitor activity (GO:0008191);	--	--	--	--
L8HP74	56.2831	70.6	59.0981	176.496	143.377	149.333	0.396375	0.00493665	-1.33506	down	Cellular Component: intermediate filament (GO:0005882);	--	--	--	--
L8HPC0	159	164.7	178	290.094	276.998	284.23	0.589318	0.000165818	-0.762881	down	Molecular Function: serine-type endopeptidase activity (GO:0004252);	--	--	[O]	Posttranslational modification, protein turnover, chaperones
L8HPF2	151.462	157.8	139.576	303.097	283.4	272.235	0.522676	0.000647514	-0.936012	down	--	--	--	--	--
L8HPF5	147.542	149.2	163.074	248.364	229.85	316.658	0.578479	0.0473625	-0.789664	down	--	K06856|ecb:100066058	Calcium signaling pathway (ko04020);; NF-kappa B signaling pathway (ko04064);; Phospholipase D signaling pathway (ko04072);; Phagosome (ko04145);; PI3K-Akt signaling pathway (ko04151);; Hematopoietic cell lineage (ko04640);; Natural killer cell mediated cytotoxicity (ko04650);; B cell receptor signaling pathway (ko04662);; Fc epsilon RI signaling pathway (ko04664);; Fc gamma R-mediated phagocytos…	--	--
L8HPK0	86.6358	79.2	69.2839	481.407	317.949	283.417	0.217146	0.0428329	-2.20326	down	Molecular Function: RAGE receptor binding (GO:0050786);	--	--	--	--
L8HPZ1	29.8501	31.8	29.0448	89.0038	101.105	74.6154	0.342601	0.0161137	-1.5454	down	Biological Process: defense response to Gram-positive bacterium (GO:0050830);	K13916|bom:102269519	Salivary secretion (ko04970);; Tuberculosis (ko05152)	--	--
L8HQ67	193.373	195.8	192.724	148.575	147.848	149.841	1.30393	1.22124e-05	0.382868	up	Molecular Function: lyase activity (GO:0016829);	K00863|bom:102277749	Fructose and mannose metabolism (ko00051);; Glycerolipid metabolism (ko00561);; Carbon metabolism (ko01200);; RIG-I-like receptor signaling pathway (ko04622)	[G]	Carbohydrate transport and metabolism
L8HQ87	206.941	220.5	212.289	164.198	167.154	158.38	1.30628	0.00094381	0.385469	up	Molecular Function: metal ion binding (GO:0046872);	--	--	[R]	General function prediction only
L8HQ92	158.698	148	148.451	109.062	111.165	117.108	1.34925	0.00130692	0.432157	up	--	--	--	--	--
L8HQF1	154.477	134.7	149.863	211.573	191.948	206.565	0.719637	0.00244793	-0.47466	down	Molecular Function: RNA binding (GO:0003723);	K12893|bta:507828	Spliceosome (ko03040);; Herpes simplex infection (ko05168)	[J]	Translation, ribosomal structure and biogenesis
L8HQH5	14.6738	15	15.1275	7.25739	7.5194	7.42088	2.01829	1.196e-05	1.01313	up	Biological Process: intracellular cholesterol transport (GO:0032367);	--	--	--	--
L8HQR6	85.4297	84.7	81.991	113.699	110.962	106.535	0.761242	0.00162126	-0.393573	down	Cellular Component: membrane (GO:0016020);	--	--	--	--
L8HQT7	178.598	173.7	174.269	95.4548	102.426	107.45	1.72457	0.000494269	0.786241	up	Molecular Function: serine-type endopeptidase activity (GO:0004252);	--	--	[O]	Posttranslational modification, protein turnover, chaperones
L8HQU7	55.8811	66.5	70.0907	175.689	152.42	144.758	0.407031	0.0036055	-1.29679	down	Biological Process: positive regulation of intrinsic apoptotic signaling pathway (GO:2001244);	--	--	--	--
L8HQZ9	215.484	224.3	221.467	157.042	159.432	158.685	1.39164	0.000917563	0.476788	up	Biological Process: regulation of protein catabolic process (GO:0042176);	K03028|bom:102278209	Proteasome (ko03050);; Epstein-Barr virus infection (ko05169)	--	--
L8HR52	245.836	246.4	242.242	184.257	187.274	193.045	1.30094	0.000315895	0.379553	up	Cellular Component: proteasome complex (GO:0000502);	K03039|bta:513525	Proteasome (ko03050);; Epstein-Barr virus infection (ko05169)	--	--
L8HR71	177.091	177.6	168.319	111.582	113.197	103.384	1.59374	0.00010983	0.67242	up	Biological Process: protein homotetramerization (GO:0051289);	K07249|bta:535075	Retinol metabolism (ko00830)	[C]	Energy production and conversion
L8HRM3	132.567	119	124.045	57.5551	58.2245	60.0787	2.13588	0.00267272	1.09483	up	Molecular Function: oxidoreductase activity (GO:0016491);	--	--	[CR]	Energy production and conversion;; General function prediction only
L8HRS5	211.062	242.7	241.838	155.731	156.688	166.716	1.45178	0.0130303	0.537825	up	Biological Process: regulation of synaptic vesicle cycle (GO:0098693);	K09525|chx:102178373	Protein processing in endoplasmic reticulum (ko04141)	[O]	Posttranslational modification, protein turnover, chaperones
L8HS06	336.492	300	320.4	227.197	212.271	216.73	1.45824	0.00478881	0.544227	up	Molecular Function: retinal binding (GO:0016918);	--	--	--	--
L8HS56	67.1377	67.8	58.6947	102.107	99.378	98.4029	0.645681	0.00297534	-0.631105	down	Biological Process: single fertilization (GO:0007338);	--	--	--	--
L8HS98	92.8671	85.3	81.991	489.269	312.462	304.968	0.235076	0.0423046	-2.0888	down	Biological Process: antimicrobial humoral immune response mediated by antimicrobial peptide (GO:0061844);	--	--	--	--
L8HSF5	220.811	224.8	237.3	134.766	140.938	144.86	1.6238	0.000400471	0.699374	up	Molecular Function: tripeptidyl-peptidase activity (GO:0008240);	--	--	[O]	Posttranslational modification, protein turnover, chaperones
L8HST5	98.3949	95.4	96.0092	71.3643	70.3166	71.2608	1.36096	0.00038042	0.44462	up	Molecular Function: inositol monophosphate 4-phosphatase activity (GO:0052833);	K01092|bom:102280544	Inositol phosphate metabolism (ko00562);; Phosphatidylinositol signaling system (ko04070)	[G]	Carbohydrate transport and metabolism
L8HSX9	110.556	128.8	116.482	188.087	180.466	164.988	0.666937	0.00288505	-0.584378	down	Biological Process: blood coagulation (GO:0007596);	--	--	--	--
L8HSZ6	317.497	319.7	319.795	201.493	207.495	202.6	1.56477	3.5271e-05	0.645946	up	Cellular Component: clathrin complex (GO:0071439);	K04644|bta:281078	Lysosome (ko04142);; Endocytosis (ko04144);; Synaptic vesicle cycle (ko04721);; Endocrine and other factor-regulated calcium reabsorption (ko04961);; Huntington's disease (ko05016);; Bacterial invasion of epithelial cells (ko05100)	--	--
L8HT04	109.853	116.2	115.776	56.3456	55.989	52.7594	2.07051	0.000102206	1.04998	up	Molecular Function: protein kinase A regulatory subunit binding (GO:0034237);	--	--	--	--
L8HT60	157.492	169.1	159.847	104.426	111.978	109.483	1.49266	0.000572024	0.577887	up	Molecular Function: metal ion binding (GO:0046872);	K13823|bom:102279228	African trypanosomiasis (ko05143);; Malaria (ko05144)	--	--
L8HTL9	216.589	207.7	207.448	121.763	120.107	117.921	1.75585	0.000306196	0.812167	up	Molecular Function: lipase activity (GO:0016298);	K07188|cfa:403607	cAMP signaling pathway (ko04024);; AMPK signaling pathway (ko04152);; Insulin signaling pathway (ko04910);; Regulation of lipolysis in adipocytes (ko04923);; Aldosterone synthesis and secretion (ko04925)	[I]	Lipid transport and metabolism
L8HTS4	60.4038	75.9	65.2499	131.439	105.17	105.214	0.589643	0.0176107	-0.762086	down	--	--	--	--	--
L8HTW7	326.442	283.9	286.414	223.669	215.421	209.208	1.38325	0.0193943	0.46806	up	Biological Process: nitrogen compound metabolic process (GO:0006807);	--	--	[R]	General function prediction only
L8HTX7	199.403	176.5	146.737	342.206	302.808	316.252	0.543699	0.00208214	-0.879119	down	Molecular Function: intermembrane cholesterol transfer activity (GO:0120020);	K08758|bom:102274726	PPAR signaling pathway (ko03320)	--	--
L8HU00	106.033	108.4	103.069	144.745	135.248	154.822	0.730202	0.0150479	-0.453633	down	Biological Process: cell redox homeostasis (GO:0045454);	K13984|bom:102270639	Protein processing in endoplasmic reticulum (ko04141)	[O]	Posttranslational modification, protein turnover, chaperones
L8HUA1	238.198	224.9	228.224	132.75	126.712	136.219	1.74717	8.2249e-05	0.80502	up	Biological Process: nucleotide biosynthetic process (GO:0009165);	--	--	[FE]	Nucleotide transport and metabolism;; Amino acid transport and metabolism
L8HUC7	52.8659	64.4	76.8477	100.898	104.052	102.368	0.631638	0.0302509	-0.662829	down	Biological Process: nucleosome assembly (GO:0006334);	--	--	--	--
L8HUC8	165.935	152.3	142.703	305.617	279.742	289.719	0.526738	0.000179608	-0.924841	down	Biological Process: defense response (GO:0006952);	--	--	--	--
L8HUH7	310.361	297.7	282.985	202.602	202.313	210.428	1.44805	0.003826	0.534111	up	Biological Process: intracellular signal transduction (GO:0035556);	K05729|bta:533823	Regulation of actin cytoskeleton (ko04810);; Pancreatic cancer (ko05212)	--	--
L8HUZ2	281.214	280.4	294.583	218.226	218.571	215.511	1.31257	0.00333265	0.392392	up	Molecular Function: phosphatase activator activity (GO:0019211);	K17605|hsa:5524	Insulin resistance (ko04931)	--	--
L8HVC0	124.828	131.7	133.223	198.268	198.858	210.733	0.641187	0.000314156	-0.641183	down	--	--	--	--	--
L8HVD5	333.477	301.6	315.156	231.329	217.046	214.596	1.43329	0.00233414	0.519335	up	Biological Process: proteolysis (GO:0006508);	K03031|chx:102176723	Proteasome (ko03050);; Epstein-Barr virus infection (ko05169)	--	--
L8HVK7	262.922	236.2	236.09	178.814	176.909	182.981	1.36478	0.0151625	0.448669	up	Molecular Function: phosphatase activity (GO:0016791);	--	--	[F]	Nucleotide transport and metabolism
L8HVL9	254.681	236.8	226.106	165.106	194.793	180.338	1.32828	0.00780687	0.409562	up	Biological Process: negative regulation of mast cell proliferation (GO:0070667);	K01513|bom:102266801	Purine metabolism (ko00230);; Starch and sucrose metabolism (ko00500);; Nicotinate and nicotinamide metabolism (ko00760);; Pantothenate and CoA biosynthesis (ko00770)	[R]	General function prediction only
L8HVM8	116.988	119.3	121.423	232.841	232.593	215.714	0.52516	0.00183289	-0.929172	down	Cellular Component: membrane (GO:0016020);	--	--	--	--
L8HVT7	167.844	163.5	163.074	113.699	112.689	111.822	1.46187	0.000244878	0.547814	up	Molecular Function: heat shock protein binding (GO:0031072);	K09571|bom:102286524	Estrogen signaling pathway (ko04915)	[O]	Posttranslational modification, protein turnover, chaperones
L8HVY1	106.837	115.3	112.044	173.27	175.791	191.723	0.617957	0.00255681	-0.694421	down	Biological Process: sperm capacitation (GO:0048240);	--	--	--	--
L8HW14	204.428	201	202.305	160.167	155.977	150.044	1.30362	0.00171554	0.382528	up	Molecular Function: unfolded protein binding (GO:0051082);	--	--	[O]	Posttranslational modification, protein turnover, chaperones
L8HW39	188.347	191.5	193.43	117.529	116.856	115.786	1.63714	0.000103533	0.711174	up	Molecular Function: NAD binding (GO:0051287);	K00031|bom:102285206	Citrate cycle (TCA cycle) (ko00020);; Glutathione metabolism (ko00480);; Carbon metabolism (ko01200);; 2-Oxocarboxylic acid metabolism (ko01210);; Biosynthesis of amino acids (ko01230);; Peroxisome (ko04146)	[C]	Energy production and conversion
L8HW41	107.541	103.9	105.59	59.1679	59.6471	60.3836	1.76916	0.000152574	0.823064	up	Molecular Function: unfolded protein binding (GO:0051082);	--	--	[O]	Posttranslational modification, protein turnover, chaperones
L8HW49	210.861	180.6	210.575	139.503	137.788	141.81	1.43649	0.0247655	0.52255	up	Biological Process: negative regulation of G1/S transition of mitotic cell cycle (GO:2000134);	K14365|bom:102268388	Jak-STAT signaling pathway (ko04630)	--	--
L8HW76	139.803	149.3	128.584	386.658	282.689	287.585	0.436486	0.0304943	-1.19599	down	Cellular Component: keratin filament (GO:0045095);	--	--	--	--
L8HW89	62.2129	63.4	66.1576	155.631	117.16	130.12	0.475963	0.023822	-1.07108	down	Cellular Component: keratin filament (GO:0045095);	--	--	--	--
L8HWJ0	11.6586	13.1	12.3037	20.2602	22.1517	20.7378	0.586896	0.000402813	-0.768824	down	Cellular Component: integral component of membrane (GO:0016021);	K02273|bta:100300759	Oxidative phosphorylation (ko00190);; Cardiac muscle contraction (ko04260);; Non-alcoholic fatty liver disease (NAFLD) (ko04932);; Alzheimer's disease (ko05010);; Parkinson's disease (ko05012);; Huntington's disease (ko05016)	--	--
L8HXD4	101.611	99.3	74.5281	199.276	171.016	151.467	0.527905	0.0116022	-0.921649	down	Cellular Component: extracellular region (GO:0005576);	--	--	--	--
L8HXE2	173.171	175.7	172.05	122.166	126.814	119.141	1.41508	0.000320371	0.500887	up	Biological Process: SNARE complex disassembly (GO:0035494);	K06027|bta:504457	Synaptic vesicle cycle (ko04721);; GABAergic synapse (ko04727);; Vasopressin-regulated water reabsorption (ko04962)	[O]	Posttranslational modification, protein turnover, chaperones
L8HXV4	119.3	136.3	125.256	198.066	199.366	180.948	0.658488	0.00119736	-0.602772	down	Cellular Component: keratin filament (GO:0045095);	--	--	--	--
L8HXV6	90.656	104.4	107.708	136.882	133.825	129.103	0.757268	0.0139156	-0.401124	down	Molecular Function: growth factor activity (GO:0008083);	K02582|bom:102287477	MAPK signaling pathway (ko04010);; Ras signaling pathway (ko04014);; Rap1 signaling pathway (ko04015);; PI3K-Akt signaling pathway (ko04151);; Apoptosis (ko04210);; Neurotrophin signaling pathway (ko04722);; Inflammatory mediator regulation of TRP channels (ko04750)	--	--
L8HXV9	48.8457	49.3	52.442	143.031	107.812	110.093	0.417214	0.0243991	-1.26114	down	Cellular Component: keratin filament (GO:0045095);	--	--	--	--
L8HXY5	83.7211	92.1	91.1684	153.816	153.132	137.947	0.600118	0.00206936	-0.736682	down	Biological Process: establishment of protein localization to chromatin (GO:0071169);	--	--	--	--
L8HY74	329.156	306.8	348.638	251.993	197.537	178.609	1.56748	0.0165034	0.648445	up	--	--	--	--	--
L8HY76	104.827	115.2	116.482	134.665	167.256	169.664	0.713571	0.0462872	-0.486871	down	Molecular Function: DNA binding transcription factor activity (GO:0003700);	--	--	--	--
L8HYL0	84.2236	72.2	69.889	467.799	316.628	307.509	0.207258	0.0301772	-2.2705	down	Cellular Component: keratin filament (GO:0045095);	--	--	--	--
L8HZB1	229.354	222.4	221.668	150.692	148.457	147.808	1.50668	0.000315282	0.591375	up	Molecular Function: proton-transporting ATPase activity, rotational mechanism (GO:0046961);	K02145|phd:102339253	Oxidative phosphorylation (ko00190);; Phagosome (ko04145);; mTOR signaling pathway (ko04150);; Synaptic vesicle cycle (ko04721);; Collecting duct acid secretion (ko04966);; Rheumatoid arthritis (ko05323)	[C]	Energy production and conversion
L8HZF7	73.4695	78.3	75.2341	98.1764	97.8538	99.8261	0.767277	0.00108295	-0.382181	down	Cellular Component: myosin complex (GO:0016459);	K10352|bta:514212	Tight junction (ko04530)	--	--
L8HZP8	136.989	152.5	153.595	108.962	115.128	113.753	1.31151	0.0145862	0.391227	up	Molecular Function: ubiquitin protein ligase binding (GO:0031625);	K03870|mcf:102118914	HIF-1 signaling pathway (ko04066);; Ubiquitin mediated proteolysis (ko04120);; Pathways in cancer (ko05200);; Renal cell carcinoma (ko05211)	--	--
L8HZP9	208.448	206.4	206.843	96.6644	103.747	103.994	2.04231	0.000243294	1.0302	up	Molecular Function: metal ion binding (GO:0046872);	K01283|bta:509484	Renin-angiotensin system (ko04614);; Renin secretion (ko04924);; Chagas disease (American trypanosomiasis) (ko05142);; Hypertrophic cardiomyopathy (HCM) (ko05410)	[E]	Amino acid transport and metabolism
L8HZU5	218.599	218.9	199.179	144.745	139.109	130.933	1.53495	0.00152255	0.618196	up	Molecular Function: proton-transporting ATPase activity, rotational mechanism (GO:0046961);	K02151|mcf:102116490	Oxidative phosphorylation (ko00190);; Phagosome (ko04145);; mTOR signaling pathway (ko04150);; Synaptic vesicle cycle (ko04721);; Collecting duct acid secretion (ko04966);; Rheumatoid arthritis (ko05323)	--	--
L8I007	225.836	212.2	221.467	321.643	314.392	320.216	0.689674	0.000171084	-0.536013	down	Cellular Component: mitochondrial respiratory chain (GO:0005746);	K02270|pale:102881000	Oxidative phosphorylation (ko00190);; Cardiac muscle contraction (ko04260);; Non-alcoholic fatty liver disease (NAFLD) (ko04932);; Alzheimer's disease (ko05010);; Parkinson's disease (ko05012);; Huntington's disease (ko05016)	--	--
L8I044	37.9911	39.9	41.9536	56.3456	53.0423	56.9273	0.720588	0.000753967	-0.472754	down	Cellular Component: catalytic step 2 spliceosome (GO:0071013);	--	--	--	--
L8I0F2	186.538	195.2	191.615	136.882	144.901	136.626	1.37032	0.000158759	0.454511	up	Biological Process: regulation of ERK1 and ERK2 cascade (GO:0070372);	K07829|bta:616503	MAPK signaling pathway (ko04010);; Ras signaling pathway (ko04014);; Rap1 signaling pathway (ko04015);; cAMP signaling pathway (ko04024);; Phospholipase D signaling pathway (ko04072);; Axon guidance (ko04360);; Tight junction (ko04530);; Regulation of actin cytoskeleton (ko04810);; HTLV-I infection (ko05166);; Proteoglycans in cancer (ko05205)	[R]	General function prediction only
L8I0H3	211.564	236.3	237.401	314.285	313.579	302.426	0.736614	0.0040345	-0.44102	down	Molecular Function: protein heterodimerization activity (GO:0046982);	--	--	--	--
L8I0J9	137.793	151.5	159.242	194.438	200.28	200.465	0.753609	0.0104471	-0.408113	down	Cellular Component: mitochondrial crista (GO:0030061);	K02267|bta:503554	Oxidative phosphorylation (ko00190);; Cardiac muscle contraction (ko04260);; Non-alcoholic fatty liver disease (NAFLD) (ko04932);; Alzheimer's disease (ko05010);; Parkinson's disease (ko05012);; Huntington's disease (ko05016)	--	--
L8I0N4	285.235	257	263.723	182.04	179.856	172.205	1.509	0.00450883	0.593592	up	Biological Process: proteolysis involved in cellular protein catabolic process (GO:0051603);	K02738|bta:510069	Proteasome (ko03050)	[O]	Posttranslational modification, protein turnover, chaperones
L8I190	353.176	332.9	317.98	205.122	196.622	206.768	1.65002	0.00327535	0.722482	up	Cellular Component: COP9 signalosome (GO:0008180);	--	--	--	--
L8I1A2	161.211	143.7	143.61	105.635	104.865	107.857	1.40886	0.0159517	0.494529	up	Cellular Component: cytoplasm (GO:0005737);	K12462|bta:338054	Neurotrophin signaling pathway (ko04722);; Vasopressin-regulated water reabsorption (ko04962)	--	--
L8I1E3	201.413	191.6	186.169	136.681	139.82	137.337	1.39954	0.00485663	0.48495	up	Biological Process: positive regulation of proteasomal ubiquitin-dependent protein catabolic process (GO:0032436);	K09562|bta:512757	Protein processing in endoplasmic reticulum (ko04141)	--	--
L8I1U1	26.634	28.5	32.4737	45.6611	37.4954	42.4922	0.697243	0.0152044	-0.520266	down	Molecular Function: cytoskeletal protein binding (GO:0008092);	--	--	--	--
L8I237	105.33	123.7	147.443	162.182	183.616	189.69	0.703045	0.0282722	-0.50831	down	Biological Process: response to oxidative stress (GO:0006979);	K00432|bta:525988	Glutathione metabolism (ko00480);; Arachidonic acid metabolism (ko00590);; Thyroid hormone synthesis (ko04918)	[VI]	Defense mechanisms;; Lipid transport and metabolism
L8I269	62.1124	60.1	53.1479	110.272	108.117	106.332	0.540034	0.000839823	-0.888878	down	--	--	--	--	--
L8I279	51.1573	65.5	54.0556	209.759	139.007	149.231	0.342799	0.034379	-1.54456	down	Cellular Component: extracellular space (GO:0005615);	--	--	[O]	Posttranslational modification, protein turnover, chaperones
L8I2E0	254.48	236.1	248.797	190.809	185.445	191.418	1.30247	0.00463481	0.381253	up	Biological Process: galactose metabolic process (GO:0006012);	K01784|bta:523154	Galactose metabolism (ko00052);; Amino sugar and nucleotide sugar metabolism (ko00520)	[M]	Cell wall/membrane/envelope biogenesis
L8I2E6	247.043	238.3	245.166	156.639	156.18	156.347	1.55704	0.00090501	0.638805	up	Molecular Function: metal ion binding (GO:0046872);	--	--	--	--
L8I2H5	153.17	138.4	157.528	92.0277	90.436	94.3367	1.62246	0.00810855	0.698184	up	Molecular Function: unfolded protein binding (GO:0051082);	K04079|bom:102268088	Protein processing in endoplasmic reticulum (ko04141);; PI3K-Akt signaling pathway (ko04151);; Antigen processing and presentation (ko04612);; NOD-like receptor signaling pathway (ko04621);; Progesterone-mediated oocyte maturation (ko04914);; Estrogen signaling pathway (ko04915);; Pathways in cancer (ko05200);; Prostate cancer (ko05215)	[O]	Posttranslational modification, protein turnover, chaperones
L8I2P6	72.766	82.4	80.9825	218.024	175.791	176.881	0.41379	0.01222	-1.27303	down	Cellular Component: intermediate filament (GO:0005882);	--	--	--	--
L8I3C9	201.715	184.5	179.009	158.655	126.61	140.793	1.32663	0.0186051	0.407769	up	--	--	--	--	--
L8I3U3	80.8064	93.7	92.782	182.443	178.84	174.95	0.498456	0.000304382	-1.00446	down	Cellular Component: intermediate filament (GO:0005882);	--	--	--	--
L8I4B5	257.093	260.8	261.807	164.803	164.817	171.799	1.55499	2.4367e-05	0.636902	up	Molecular Function: metal ion binding (GO:0046872);	K08660|bom:102267439	Arginine and proline metabolism (ko00330);; Histidine metabolism (ko00340);; beta-Alanine metabolism (ko00410)	[E]	Amino acid transport and metabolism
L8I4K7	67.7407	62.2	59.4006	191.111	179.958	184.302	0.340928	1.41427e-05	-1.55246	down	--	--	--	--	--
L8I4L0	136.386	120.3	127.172	180.326	177.824	188.775	0.701848	0.00110565	-0.51077	down	Biological Process: positive regulation of transcription by RNA polymerase II (GO:0045944);	K11222|bta:515988	Jak-STAT signaling pathway (ko04630);; Hepatitis B (ko05161);; Inflammatory bowel disease (IBD) (ko05321)	--	--
L8I4R0	147.442	150.9	154.2	100.999	108.422	110.602	1.41409	0.000484844	0.499878	up	Cellular Component: HSP90-CDC37 chaperone complex (GO:1990565);	K09554|bom:102287555	PI3K-Akt signaling pathway (ko04151)	--	--
L8I513	196.287	212.9	212.39	301.182	278.827	288.703	0.715516	0.000714591	-0.482944	down	Molecular Function: oxidoreductase activity (GO:0016491);	K00357|bta:618084	Folate biosynthesis (ko00790)	[IQR]	Lipid transport and metabolism;; Secondary metabolites biosynthesis, transport and catabolism;; General function prediction only
L8I515	255.385	222.6	202.103	329.203	295.086	311.067	0.72709	0.0144608	-0.459794	down	Molecular Function: ATP binding (GO:0005524);	--	--	[M]	Cell wall/membrane/envelope biogenesis
L8I596	303.527	272.9	263.118	170.347	160.448	153.399	1.7339	0.00471555	0.794022	up	Molecular Function: fructose 1,6-bisphosphate 1-phosphatase activity (GO:0042132);	K03841|bta:513483	Glycolysis / Gluconeogenesis (ko00010);; Pentose phosphate pathway (ko00030);; Fructose and mannose metabolism (ko00051);; Carbon metabolism (ko01200);; AMPK signaling pathway (ko04152);; Insulin signaling pathway (ko04910)	[G]	Carbohydrate transport and metabolism
L8I5D5	127.039	147.4	140.282	273.059	286.042	287.585	0.489817	6.97787e-05	-1.02968	down	Molecular Function: peptidase inhibitor activity (GO:0030414);	--	--	[Q]	Secondary metabolites biosynthesis, transport and catabolism
L8I5F5	158.598	166.3	148.955	254.613	249.258	237.57	0.639097	0.000231807	-0.645892	down	Molecular Function: serine-type endopeptidase inhibitor activity (GO:0004867);	--	--	--	--
L8I5W3	209.956	192.9	204.12	144.14	132.606	149.129	1.42525	0.000995856	0.511211	up	Molecular Function: ligase activity (GO:0016874);	K05611|bom:102282378	Parkinson's disease (ko05012)	--	--
L8I6I7	362.121	298.3	293.373	230.221	220.095	208.903	1.44686	0.0391022	0.532921	up	Biological Process: respiratory electron transport chain (GO:0022904);	--	--	--	--
L8I6R1	63.017	82.7	90.765	119.344	112.385	124.02	0.664745	0.0269941	-0.589128	down	Cellular Component: integral component of membrane (GO:0016021);	--	--	--	--
L8I784	185.131	188.7	173.966	116.622	109.031	120.666	1.58177	0.000395828	0.66154	up	Molecular Function: dipeptidase activity (GO:0016805);	--	--	[E]	Amino acid transport and metabolism
L8I7B0	310.361	317.2	306.584	181.032	176.503	178.304	1.74333	8.45872e-05	0.801848	up	Biological Process: microtubule-based process (GO:0007017);	K10424|bom:102283130	Vasopressin-regulated water reabsorption (ko04962);; Huntington's disease (ko05016)	--	--
L8I7D0	81.108	79.5	81.1842	56.0432	54.7697	54.7925	1.46005	6.26442e-06	0.546018	up	Molecular Function: unfolded protein binding (GO:0051082);	--	--	[O]	Posttranslational modification, protein turnover, chaperones
L8I7E8	170.055	169.7	163.982	124.182	123.664	118.023	1.37683	7.91194e-05	0.461348	up	Molecular Function: oxidoreductase activity (GO:0016491);	K00011|bom:102283791	Pentose and glucuronate interconversions (ko00040);; Fructose and mannose metabolism (ko00051);; Galactose metabolism (ko00052);; Glycerolipid metabolism (ko00561)	[Q]	Secondary metabolites biosynthesis, transport and catabolism
L8I7H2	244.932	251	246.679	114.909	122.038	117.006	2.09805	1.66109e-06	1.06905	up	Biological Process: UDP-glucose metabolic process (GO:0006011);	K00963|oas:101115777	Pentose and glucuronate interconversions (ko00040);; Galactose metabolism (ko00052);; Starch and sucrose metabolism (ko00500);; Amino sugar and nucleotide sugar metabolism (ko00520)	[G]	Carbohydrate transport and metabolism
L8I7V1	215.986	211.9	219.147	156.034	153.436	151.162	1.40466	4.8142e-05	0.490223	up	Molecular Function: acylglycerol kinase activity (GO:0047620);	K09881|bom:102275911	Glycerolipid metabolism (ko00561)	[IR]	Lipid transport and metabolism;; General function prediction only
L8I7W2	299.004	282.6	270.984	116.925	119.497	112.635	2.44255	0.0014172	1.28839	up	Cellular Component: integral component of membrane (GO:0016021);	--	--	--	--
L8I860	165.231	131.2	109.12	350.169	303.52	319.098	0.416896	0.00101895	-1.26224	down	Molecular Function: serine-type endopeptidase inhibitor activity (GO:0004867);	--	--	--	--
L8I8B7	263.425	263.5	247.284	176.697	173.861	164.276	1.5038	0.000374019	0.588616	up	Molecular Function: kinase activity (GO:0016301);	K00948|ssc:100517744	Pentose phosphate pathway (ko00030);; Purine metabolism (ko00230);; Carbon metabolism (ko01200);; Biosynthesis of amino acids (ko01230)	[FE]	Nucleotide transport and metabolism;; Amino acid transport and metabolism
L8I8H9	170.658	175.1	164.184	108.861	111.572	112.635	1.53105	0.00112084	0.61452	up	Molecular Function: transferase activity (GO:0016740);	K10579|pps:100987104	Ubiquitin mediated proteolysis (ko04120)	[O]	Posttranslational modification, protein turnover, chaperones
L8I8M7	35.78	35.5	34.4907	50.6001	47.86	46.2534	0.730897	0.00565883	-0.45226	down	Biological Process: positive regulation of acrosome reaction (GO:2000344);	--	--	[O]	Posttranslational modification, protein turnover, chaperones
L8I8T2	328.955	314.4	249.604	190.809	184.022	172.408	1.63175	0.0367245	0.706421	up	Biological Process: intracellular cholesterol transport (GO:0032367);	K13443|bta:280815	Lysosome (ko04142)	--	--
L8I8X4	199.101	181.2	183.95	130.028	130.167	129.103	1.44941	0.00879864	0.535464	up	Molecular Function: thiamine binding (GO:0030975);	K00949|bom:102274394	Thiamine metabolism (ko00730)	[H]	Coenzyme transport and metabolism
L8I8Y1	135.883	141.9	139.375	199.578	205.767	197.517	0.691962	7.61559e-05	-0.531236	down	Molecular Function: protein heterodimerization activity (GO:0046982);	K10684|bta:505512	Ubiquitin mediated proteolysis (ko04120)	[H]	Coenzyme transport and metabolism
L8I917	92.0631	84.8	81.5876	168.331	167.764	175.052	0.505629	4.68992e-05	-0.983848	down	Molecular Function: endonuclease activity (GO:0004519);	--	--	--	--
L8I934	231.263	211.3	190.808	172.867	165.122	145.47	1.31008	0.0296495	0.389659	up	Molecular Function: serine-type endopeptidase activity (GO:0004252);	--	--	[O]	Posttranslational modification, protein turnover, chaperones
L8I951	149.954	209.8	227.215	281.425	364.488	384.056	0.56989	0.0226966	-0.811244	down	Biological Process: negative regulation of retrograde protein transport, ER to cytosol (GO:1904153);	K10088|bom:102279292	Protein processing in endoplasmic reticulum (ko04141)	--	--
L8I9I2	32.3628	31.1	30.0533	44.5523	45.4212	39.9508	0.719773	0.0106075	-0.474385	down	Biological Process: negative regulation of amyloid fibril formation (GO:1905907);	K09542|phd:102343164	Protein processing in endoplasmic reticulum (ko04141);; Longevity regulating pathway - multiple species (ko04213)	--	--
L8I9P9	228.248	238.1	215.113	151.296	151.811	124.427	1.59393	0.00230883	0.672593	up	Biological Process: proteasome-mediated ubiquitin-dependent protein catabolic process (GO:0043161);	K10839|bta:540564	Nucleotide excision repair (ko03420);; Protein processing in endoplasmic reticulum (ko04141)	--	--
L8I9Q0	75.1781	80.7	79.1672	99.5875	109.743	103.994	0.750167	0.00379735	-0.414717	down	Biological Process: antimicrobial humoral immune response mediated by antimicrobial peptide (GO:0061844);	--	--	--	--
L8I9R2	168.246	162.8	166.1	218.73	218.672	221.712	0.754265	3.64444e-05	-0.406857	down	Molecular Function: unfolded protein binding (GO:0051082);	--	--	--	--
L8I9W8	303.125	303.1	312.433	239.393	235.642	219.577	1.32255	0.00168791	0.403321	up	Biological Process: positive regulation of filopodium assembly (GO:0051491);	--	--	[F]	Nucleotide transport and metabolism
L8I9Z4	85.8317	79.8	75.7383	55.8416	53.8552	52.4545	1.48855	0.00706425	0.573907	up	Biological Process: one-carbon metabolic process (GO:0006730);	K01251|bom:102267153	Cysteine and methionine metabolism (ko00270)	[H]	Coenzyme transport and metabolism
L8IA13	215.484	205.1	202.204	147.668	150.591	146.893	1.39905	0.00270277	0.484444	up	Biological Process: regulation of macrophage apoptotic process (GO:2000109);	--	--	[O]	Posttranslational modification, protein turnover, chaperones
L8IAA7	181.211	160.7	140.383	277.192	275.068	272.133	0.58503	0.00965815	-0.773417	down	Cellular Component: receptor complex (GO:0043235);	--	--	--	--
L8IAB3	319.105	311.7	330.485	221.048	209.121	221.61	1.47487	0.000183672	0.560591	up	Molecular Function: GTP binding (GO:0005525);	--	--	[R]	General function prediction only
L8IAH1	189.252	177.9	184.455	122.972	119.396	141.81	1.43581	0.00638051	0.521863	up	Molecular Function: ATPase binding (GO:0051117);	K02152|bta:281641	Oxidative phosphorylation (ko00190);; Phagosome (ko04145);; mTOR signaling pathway (ko04150);; Synaptic vesicle cycle (ko04721);; Collecting duct acid secretion (ko04966);; Rheumatoid arthritis (ko05323)	--	--
L8IAK0	167.342	165.3	161.259	116.32	119.802	118.836	1.39143	0.000122628	0.476573	up	Molecular Function: unfolded protein binding (GO:0051082);	K04079|bom:102277130	Protein processing in endoplasmic reticulum (ko04141);; PI3K-Akt signaling pathway (ko04151);; Antigen processing and presentation (ko04612);; NOD-like receptor signaling pathway (ko04621);; Progesterone-mediated oocyte maturation (ko04914);; Estrogen signaling pathway (ko04915);; Pathways in cancer (ko05200);; Prostate cancer (ko05215)	[O]	Posttranslational modification, protein turnover, chaperones
L8IAP6	194.981	197.4	209.97	148.373	156.891	152.992	1.31444	0.00262534	0.394447	up	Biological Process: protein transport (GO:0015031);	--	--	--	--
L8IAU0	232.972	234.8	240.527	156.235	158.72	161.633	1.48619	2.78077e-05	0.571614	up	Molecular Function: unfolded protein binding (GO:0051082);	--	--	[O]	Posttranslational modification, protein turnover, chaperones
L8IAY4	245.937	242.6	242.343	153.01	160.651	163.971	1.53021	0.000481153	0.613734	up	Biological Process: proton transmembrane transport (GO:1902600);	K02147|mcf:101925257	Oxidative phosphorylation (ko00190);; Phagosome (ko04145);; mTOR signaling pathway (ko04150);; Synaptic vesicle cycle (ko04721);; Collecting duct acid secretion (ko04966);; Rheumatoid arthritis (ko05323)	[C]	Energy production and conversion
L8IAY5	203.524	212.3	215.516	152.405	157.399	150.959	1.3702	0.000685309	0.454391	up	Biological Process: ubiquitin-dependent ERAD pathway (GO:0030433);	K03064|umr:103672921	Proteasome (ko03050);; Epstein-Barr virus infection (ko05169)	[O]	Posttranslational modification, protein turnover, chaperones
L8IB06	241.515	240.1	230.745	172.968	170.914	160.515	1.4123	0.000192027	0.498047	up	Cellular Component: AP-1 adaptor complex (GO:0030121);	K12391|oas:101104002	Lysosome (ko04142)	--	--
L8IB99	183.724	186.4	182.135	127.911	123.562	122.292	1.47755	2.02304e-05	0.563212	up	Molecular Function: unfolded protein binding (GO:0051082);	--	--	[O]	Posttranslational modification, protein turnover, chaperones
L8IBD7	201.011	185.6	183.043	327.389	317.339	307.408	0.598291	9.32512e-05	-0.741082	down	Cellular Component: high-density lipoprotein particle (GO:0034364);	--	--	--	--
L8IBI6	45.127	58.1	45.5842	76.7066	69.3004	69.9393	0.689112	0.0175592	-0.53719	down	Cellular Component: integral component of membrane (GO:0016021);	K07596|bom:102266963	Staphylococcus aureus infection (ko05150)	[U]	Intracellular trafficking, secretion, and vesicular transport
L8IBK0	122.315	140.4	134.433	284.046	305.044	344.207	0.425533	0.00589756	-1.23266	down	Molecular Function: chemokine activity (GO:0008009);	K14624|bta:281043	Cytokine-cytokine receptor interaction (ko04060);; Chemokine signaling pathway (ko04062);; NOD-like receptor signaling pathway (ko04621);; TNF signaling pathway (ko04668);; AGE-RAGE signaling pathway in diabetic complications (ko04933);; Chagas disease (American trypanosomiasis) (ko05142);; Malaria (ko05144);; Influenza A (ko05164);; Herpes simplex infection (ko05168);; Rheumatoid arthritis (ko05…	--	--
L8IBW8	183.021	177.4	175.479	286.163	277.608	287.28	0.629692	2.07273e-05	-0.667283	down	Cellular Component: extracellular matrix (GO:0031012);	K01397|bom:102286488	Wnt signaling pathway (ko04310)	[O]	Posttranslational modification, protein turnover, chaperones
L8IC20	185.232	179.6	180.824	126.904	128.541	127.578	1.4246	0.000464254	0.510561	up	Cellular Component: proteasome core complex, alpha-subunit complex (GO:0019773);	K02727|bta:505176	Proteasome (ko03050)	[O]	Posttranslational modification, protein turnover, chaperones
L8ICE6	296.994	294.1	307.088	203.005	199.975	209.513	1.46643	8.19351e-05	0.552313	up	Molecular Function: oxidoreductase activity (GO:0016491);	K00008|bta:508954	Pentose and glucuronate interconversions (ko00040);; Fructose and mannose metabolism (ko00051)	[ER]	Amino acid transport and metabolism;; General function prediction only
L8ICG4	271.063	296.5	273.404	247.558	187.477	210.631	1.30248	0.0473437	0.381263	up	Cellular Component: extracellular region (GO:0005576);	--	--	--	--
L8ID67	97.8924	129	121.524	156.336	169.796	191.52	0.673071	0.0155783	-0.57117	down	Biological Process: peptidyl-pyroglutamic acid biosynthetic process, using glutaminyl-peptide cyclotransferase (GO:0017186);	--	--	[O]	Posttranslational modification, protein turnover, chaperones
L8IE09	221.816	247.9	225.198	147.769	152.115	144.86	1.5625	0.0066178	0.64386	up	Molecular Function: hydrolase activity (GO:0016787);	--	--	[I]	Lipid transport and metabolism
L8IEX9	234.881	246.6	265.841	159.36	154.148	160.006	1.57825	0.00762415	0.658322	up	Biological Process: proteasome-mediated ubiquitin-dependent protein catabolic process (GO:0043161);	K02735|phd:102321933	Proteasome (ko03050)	[O]	Posttranslational modification, protein turnover, chaperones
L8IF12	114.074	124.6	107.405	380.408	361.541	328.959	0.323164	0.00176626	-1.62966	down	Cellular Component: extracellular region (GO:0005576);	--	--	--	--
L8IFG2	218.499	198.6	193.229	141.317	84.9489	106.332	1.83503	0.0166685	0.875802	up	Molecular Function: DNA binding (GO:0003677);	--	--	[R]	General function prediction only
L8IFG6	268.048	268.8	268.866	168.936	164.716	205.04	1.49569	0.0200128	0.580809	up	Cellular Component: intracellular membrane-bounded organelle (GO:0043231);	--	--	--	--
L8IFI4	195.584	188.6	197.162	136.882	139.719	143.335	1.38437	0.000151934	0.469227	up	Molecular Function: unfolded protein binding (GO:0051082);	--	--	[O]	Posttranslational modification, protein turnover, chaperones
L8IFL3	256.892	263.3	272.295	87.6935	86.9812	83.1545	3.07369	0.000217662	1.61997	up	Molecular Function: growth factor activity (GO:0008083);	--	--	--	--
L8IG34	311.969	277.6	289.238	219.032	210.34	217.544	1.35846	0.0121976	0.441968	up	Biological Process: positive regulation of cellular protein catabolic process (GO:1903364);	--	--	--	--
L8IG39	210.66	209.3	223.383	134.967	143.986	147.096	1.51002	0.000296084	0.594565	up	Molecular Function: ubiquitin protein ligase binding (GO:0031625);	K03869|aml:100483591	Ubiquitin mediated proteolysis (ko04120);; Hedgehog signaling pathway (ko04340)	--	--
L8IG69	219.303	214.4	221.567	165.005	167.967	168.546	1.30658	0.000218612	0.38579	up	Biological Process: protein catabolic process (GO:0030163);	K03065|bta:508448	Proteasome (ko03050);; Epstein-Barr virus infection (ko05169)	[O]	Posttranslational modification, protein turnover, chaperones
L8IG78	123.32	111.4	122.734	163.795	159.736	180.338	0.709419	0.00511122	-0.495289	down	Cellular Component: integral component of membrane (GO:0016021);	K02272|bta:101903567	Oxidative phosphorylation (ko00190);; Cardiac muscle contraction (ko04260);; Non-alcoholic fatty liver disease (NAFLD) (ko04932);; Alzheimer's disease (ko05010);; Parkinson's disease (ko05012);; Huntington's disease (ko05016)	--	--
L8IG90	234.68	217.8	213.197	142.225	138.194	135.711	1.59969	0.00360431	0.67779	up	Biological Process: phospholipid biosynthetic process (GO:0008654);	K01858|bta:509394	Inositol phosphate metabolism (ko00562)	[I]	Lipid transport and metabolism
L8IGJ5	239.304	237	242.04	186.979	164.512	162.345	1.398	0.0110312	0.483368	up	Molecular Function: proteasome binding (GO:0070628);	K03030|umr:103659502	Proteasome (ko03050);; Epstein-Barr virus infection (ko05169)	[O]	Posttranslational modification, protein turnover, chaperones
L8IGW9	208.046	221.4	228.829	147.164	155.265	155.229	1.43836	0.00298035	0.524421	up	Molecular Function: 2 iron, 2 sulfur cluster binding (GO:0051537);	--	--	[S]	Function unknown
L8IHA4	83.9221	102.8	107.204	128.819	139.719	158.583	0.688156	0.0181209	-0.539192	down	Biological Process: negative regulation of appetite (GO:0032099);	--	--	--	--
L8IHE5	56.4841	65.2	61.5185	76.4042	92.6715	100.741	0.678989	0.0438959	-0.55854	down	Biological Process: translation (GO:0006412);	K02877|umr:103679744	Ribosome (ko03010)	[J]	Translation, ribosomal structure and biogenesis
L8IHV3	217.393	224	230.846	164.602	169.593	170.985	1.33069	0.00113292	0.412177	up	Biological Process: proteasome assembly (GO:0043248);	K03036|ssc:100523278	Proteasome (ko03050);; Epstein-Barr virus infection (ko05169)	--	--
L8IIL5	61.6099	68.5	82.1927	91.3222	87.5909	99.5212	0.762488	0.0466359	-0.391214	down	Biological Process: cell differentiation (GO:0030154);	--	--	--	--
L8IIY6	145.834	146.2	144.821	193.934	191.44	192.435	0.756054	7.20167e-06	-0.403439	down	--	--	--	--	--
L8IJ04	297.798	272.2	233.165	177.806	168.882	159.092	1.58797	0.026605	0.667185	up	--	--	--	--	--
L8IJ18	253.274	246.9	256.764	159.259	156.383	162.751	1.58225	4.33923e-05	0.661977	up	Biological Process: vesicle-mediated transport (GO:0016192);	K13813|bta:505538	Phagosome (ko04145)	--	--
L8IJ70	180.106	168.4	168.319	111.885	108.828	106.739	1.57832	0.00141256	0.658393	up	Biological Process: positive regulation of adenylate cyclase-inhibiting dopamine receptor signaling pathway (GO:1904992);	K02516|oas:101102816	RNA transport (ko03013)	[R]	General function prediction only
L8IJA1	237.193	226	240.729	154.623	154.148	156.652	1.51244	0.0024557	0.596875	up	Molecular Function: oxidoreductase activity (GO:0016491);	K00078|bta:617564	Pentose and glucuronate interconversions (ko00040);; Metabolism of xenobiotics by cytochrome P450 (ko00980)	[R]	General function prediction only
L8IJA7	55.9816	56.1	59.0981	76.3034	77.4295	69.2277	0.767758	0.0122478	-0.381277	down	Biological Process: porphyrin-containing compound biosynthetic process (GO:0006779);	K00228|bom:102265707	Porphyrin and chlorophyll metabolism (ko00860)	[H]	Coenzyme transport and metabolism
L8IJC2	230.158	231.2	227.921	165.912	181.482	173.933	1.32216	0.00476338	0.402899	up	--	--	--	[HR]	Coenzyme transport and metabolism;; General function prediction only
L8IJG6	191.865	195.5	188.388	134.363	138.296	125.85	1.44477	0.00061523	0.530839	up	Biological Process: nuclear transport (GO:0051169);	--	--	--	--
L8IJI0	252.671	243.9	232.863	173.27	172.133	173.018	1.40703	0.00642081	0.49265	up	Biological Process: cell redox homeostasis (GO:0045454);	--	--	--	--
L8IJL3	146.336	160.9	146.232	219.637	222.127	210.123	0.695625	0.000603823	-0.523619	down	Cellular Component: extracellular space (GO:0005615);	--	--	[O]	Posttranslational modification, protein turnover, chaperones
L8IJU8	121.21	143.9	128.987	171.053	181.38	190.402	0.725998	0.00510612	-0.461962	down	Molecular Function: calcium ion binding (GO:0005509);	--	--	--	--
L8IJV2	93.0681	100.3	99.9423	77.3114	68.1827	76.5469	1.32097	0.00370337	0.401603	up	Biological Process: protein transport (GO:0015031);	K19476|bom:102278233	Endocytosis (ko04144)	--	--
L8IK09	205.031	191.9	185.967	138.394	136.67	129.306	1.44149	0.00277197	0.527566	up	Molecular Function: proton-transporting ATPase activity, rotational mechanism (GO:0046961);	K02150|bta:540113	Oxidative phosphorylation (ko00190);; Phagosome (ko04145);; mTOR signaling pathway (ko04150);; Synaptic vesicle cycle (ko04721);; Collecting duct acid secretion (ko04966);; Rheumatoid arthritis (ko05323)	--	--
L8IKJ4	199.302	192.9	204.12	149.482	145.409	149.536	1.34178	0.00128778	0.424147	up	Biological Process: pentose-phosphate shunt (GO:0006098);	K00616|bom:102281703	Pentose phosphate pathway (ko00030);; Carbon metabolism (ko01200);; Biosynthesis of amino acids (ko01230)	[G]	Carbohydrate transport and metabolism
L8IKU0	109.853	110.8	101.657	84.9719	82.3069	76.1403	1.32409	0.00263838	0.405003	up	Biological Process: regulation of neurogenesis (GO:0050767);	K01514|bom:102265887	Purine metabolism (ko00230)	[CP]	Energy production and conversion;; Inorganic ion transport and metabolism
L8IKU9	303.024	308.2	325.947	212.379	211.254	211.241	1.47615	0.00461347	0.56184	up	Biological Process: proteolysis involved in cellular protein catabolic process (GO:0051603);	K02736|bta:506203	Proteasome (ko03050)	[O]	Posttranslational modification, protein turnover, chaperones
L8IKZ0	135.682	132.3	140.484	215.605	219.485	229.641	0.614484	0.000280974	-0.702553	down	Biological Process: protein localization to plasma membrane (GO:0072659);	K05689|bom:102284702	Rap1 signaling pathway (ko04015);; Hippo signaling pathway (ko04390);; Cell adhesion molecules (CAMs) (ko04514);; Adherens junction (ko04520);; Bacterial invasion of epithelial cells (ko05100);; Pathways in cancer (ko05200);; Endometrial cancer (ko05213);; Thyroid cancer (ko05216);; Melanoma (ko05218);; Bladder cancer (ko05219)	[U]	Intracellular trafficking, secretion, and vesicular transport
L8IKZ3	372.373	319.9	341.781	202.401	183.514	192.435	1.78794	0.00512994	0.838298	up	Biological Process: positive regulation of catalytic activity (GO:0043085);	K06172|bom:102268879	Notch signaling pathway (ko04330);; Alzheimer's disease (ko05010)	--	--
L8IL48	184.83	202	216.323	131.036	152.014	135.914	1.43963	0.00722642	0.525697	up	Molecular Function: phosphoprotein phosphatase activity (GO:0004721);	K15423|umr:103657830	Glucagon signaling pathway (ko04922)	[T]	Signal transduction mechanisms
L8IL88	190.759	200.4	200.792	138.596	159.025	154.314	1.30982	0.0065429	0.389365	up	Molecular Function: ubiquitin-protein transferase inhibitor activity (GO:0055105);	--	--	--	--
L8ILS6	216.288	191.3	191.918	296.041	286.347	270.1	0.703242	0.00170097	-0.507906	down	Cellular Component: membrane (GO:0016020);	--	--	--	--
L8IM88	316.09	277.3	234.174	147.164	137.788	129.205	1.99819	0.0238859	0.998695	up	--	--	--	--	--
L8IMA8	102.415	101.5	98.7321	74.489	75.8037	74.4121	1.34687	0.000465271	0.429606	up	Molecular Function: phosphoprotein phosphatase activity (GO:0004721);	K04460|bom:102284968	MAPK signaling pathway (ko04010)	[T]	Signal transduction mechanisms
L8IME5	222.117	215.9	199.683	142.829	143.377	134.287	1.51655	0.00314469	0.600794	up	--	--	--	--	--
L8IMI9	333.377	309.3	338.251	203.207	209.324	219.475	1.55209	0.00132899	0.634209	up	Biological Process: negative regulation of apoptotic signaling pathway (GO:2001234);	K04505|bom:102282629	Wnt signaling pathway (ko04310);; Notch signaling pathway (ko04330);; Neurotrophin signaling pathway (ko04722);; Alzheimer's disease (ko05010)	--	--
L8IN04	234.982	229.7	233.165	164.702	154.961	156.855	1.46447	0.000204028	0.55038	up	Molecular Function: 15-oxoprostaglandin 13-oxidase activity (GO:0047522);	--	--	[QR]	Secondary metabolites biosynthesis, transport and catabolism;; General function prediction only
L8IN93	182.619	181.2	167.209	136.983	135.959	123.715	1.33876	0.00251114	0.420894	up	Biological Process: tryptophanyl-tRNA aminoacylation (GO:0006436);	K01867|bom:102267856	Aminoacyl-tRNA biosynthesis (ko00970)	[J]	Translation, ribosomal structure and biogenesis
L8INF0	280.511	215.7	215.416	76.6058	87.9973	87.1191	2.82703	0.0171497	1.49929	up	Cellular Component: integral component of membrane (GO:0016021);	--	--	--	--
L8INI8	350.362	352	338.352	193.53	187.579	190.402	1.82099	0.000155547	0.864722	up	Cellular Component: cytoplasm (GO:0005737);	--	--	--	--
L8INJ3	242.821	265	262.109	191.111	185.648	188.165	1.36289	0.00774366	0.446671	up	Biological Process: proteolysis involved in cellular protein catabolic process (GO:0051603);	K02731|bacu:103011376	Proteasome (ko03050)	[O]	Posttranslational modification, protein turnover, chaperones
L8INM7	168.347	154.1	159.242	120.956	125.188	100.843	1.3882	0.0122908	0.47322	up	--	--	--	--	--
L8INR9	134.878	170.9	166.705	316.604	369.67	283.417	0.487252	0.0113492	-1.03726	down	Molecular Function: protein heterodimerization activity (GO:0046982);	K11253|bta:518318	Alcoholism (ko05034);; Transcriptional misregulation in cancer (ko05202);; Systemic lupus erythematosus (ko05322)	--	--
L8INV1	143.924	154	133.727	220.04	217.25	205.345	0.67169	0.000917545	-0.574134	down	Molecular Function: RNA polymerase binding (GO:0070063);	--	--	[O]	Posttranslational modification, protein turnover, chaperones
L8IP92	118.295	125.7	125.155	86.1815	88.7086	87.9324	1.40456	0.00230464	0.490118	up	Molecular Function: phosphatidylinositol phosphate kinase activity (GO:0016307);	K00889|pps:100990998	Inositol phosphate metabolism (ko00562);; Phosphatidylinositol signaling system (ko04070);; Phospholipase D signaling pathway (ko04072);; Endocytosis (ko04144);; Fc gamma R-mediated phagocytosis (ko04666);; Regulation of actin cytoskeleton (ko04810);; Choline metabolism in cancer (ko05231)	--	--
L8IPE8	251.867	243.4	246.78	193.026	172.133	180.033	1.36107	0.00362702	0.444745	up	Biological Process: negative regulation of protein localization to cell surface (GO:2000009);	K07941|umr:103665472	Ras signaling pathway (ko04014);; Phospholipase D signaling pathway (ko04072);; Endocytosis (ko04144);; Fc gamma R-mediated phagocytosis (ko04666)	[R]	General function prediction only
L8IPN6	183.724	174.1	167.209	248.969	242.348	250.277	0.70798	0.000922607	-0.49822	down	Molecular Function: unfolded protein binding (GO:0051082);	K08054|bom:102278147	Protein processing in endoplasmic reticulum (ko04141);; Phagosome (ko04145);; Antigen processing and presentation (ko04612);; Thyroid hormone synthesis (ko04918);; HTLV-I infection (ko05166)	--	--
L8IPN8	318.1	309.4	288.532	234.656	219.079	220.492	1.35864	0.00335679	0.442165	up	--	--	--	--	--
L8IPS1	287.446	276.5	286.717	164.4	162.785	161.023	1.74242	0.000393892	0.801091	up	Biological Process: regulation of autophagosome assembly (GO:2000785);	K07875|phd:102323705	Legionellosis (ko05134)	[R]	General function prediction only
L8IPT6	166.035	172.1	181.328	124.081	130.573	129.001	1.35398	0.00371169	0.437209	up	Cellular Component: TRAPP complex (GO:0030008);	--	--	--	--
L8IPW6	76.3842	82.9	77.8562	198.066	150.794	136.727	0.488357	0.0452872	-1.03399	down	Biological Process: cell redox homeostasis (GO:0045454);	--	--	[O]	Posttranslational modification, protein turnover, chaperones
L8IQ13	179.302	184.5	180.521	125.694	129.862	129.001	1.41545	1.77264e-05	0.501265	up	Biological Process: dendritic spine development (GO:0060996);	K10699|bom:102277869	Ubiquitin mediated proteolysis (ko04120)	[O]	Posttranslational modification, protein turnover, chaperones
L8IQ42	122.114	124.9	124.247	86.3831	87.5909	85.086	1.43311	5.72419e-06	0.519149	up	Biological Process: clathrin-dependent endocytosis (GO:0072583);	K04559|bta:505919	Huntington's disease (ko05016)	--	--
L8IQH0	45.931	50.2	52.0386	34.6742	36.6825	36.3928	1.37513	0.0107772	0.459569	up	Biological Process: proteolysis involved in cellular protein catabolic process (GO:0051603);	K02739|bom:102287415	Proteasome (ko03050)	[O]	Posttranslational modification, protein turnover, chaperones
L8IQJ6	7.3369	6.2	6.35355	5.03985	4.87745	5.0828	1.32602	0.040982	0.407104	up	--	--	--	[C]	Energy production and conversion
L8IQT8	235.183	232.7	221.567	164.904	159.94	156.753	1.43159	0.000544773	0.51762	up	--	K09553|bom:102278322	Prion diseases (ko05020)	[R]	General function prediction only
L8IQV3	113.873	112.3	107.002	81.1416	85.457	83.0529	1.33456	0.000929299	0.416363	up	Biological Process: translation (GO:0006412);	K02893|bom:102273228	Ribosome (ko03010)	[J]	Translation, ribosomal structure and biogenesis
L8IQW1	3.91972	4.7	4.13485	6.55181	6.40165	5.79439	0.680321	0.00368527	-0.555711	down	--	K04455|bom:102271616	MAPK signaling pathway (ko04010);; VEGF signaling pathway (ko04370);; Amoebiasis (ko05146);; Epstein-Barr virus infection (ko05169)	--	--
L8IRN9	157.392	164.1	176.79	212.581	224.871	228.624	0.748085	0.001879	-0.418725	down	Cellular Component: mitochondrial inner membrane (GO:0005743);	K02264|bta:444878	Oxidative phosphorylation (ko00190);; Cardiac muscle contraction (ko04260);; Non-alcoholic fatty liver disease (NAFLD) (ko04932);; Alzheimer's disease (ko05010);; Parkinson's disease (ko05012);; Huntington's disease (ko05016)	--	--
L8IRX8	226.037	214.7	220.256	168.734	154.249	166.817	1.34951	0.000837814	0.43244	up	Molecular Function: GTP binding (GO:0005525);	K07874|tup:102475393	Legionellosis (ko05134)	[R]	General function prediction only
L8IS42	293.074	272.9	253.436	190.204	192.761	167.631	1.48823	0.00440688	0.573593	up	Molecular Function: NADPH binding (GO:0070402);	--	--	[CR]	Energy production and conversion;; General function prediction only
L8IS94	40.4032	58.7	57.8879	70.558	95.2119	87.0175	0.62104	0.0288387	-0.687241	down	--	--	--	--	--
L8ISM3	102.918	117.1	117.389	161.981	161.769	148.418	0.714592	0.00240477	-0.484808	down	--	--	--	[R]	General function prediction only
L8ISN1	138.999	135.4	139.98	236.873	226.7	225.778	0.601115	0.00040055	-0.734288	down	Molecular Function: transmembrane transporter activity (GO:0022857);	--	--	--	--
L8ISP4	3.91972	4.2	3.4289	5.14065	5.08068	4.98114	0.759654	0.0283713	-0.396586	down	Molecular Function: metal ion binding (GO:0046872);	--	--	--	--
L8ISP7	201.212	191.1	183.749	256.428	249.563	287.178	0.726278	0.0134502	-0.461407	down	--	K09290|bom:102268598	Cardiac muscle contraction (ko04260);; Adrenergic signaling in cardiomyocytes (ko04261);; Pathways in cancer (ko05200);; Thyroid cancer (ko05216);; Hypertrophic cardiomyopathy (HCM) (ko05410);; Dilated cardiomyopathy (ko05414)	--	--
L8ISR6	144.527	148.4	148.35	197.159	189.204	197.517	0.755766	0.000723177	-0.403989	down	Cellular Component: integral component of membrane (GO:0016021);	K06528|bom:102282151	Lysosome (ko04142);; Phagosome (ko04145);; Tuberculosis (ko05152)	--	--
L8IT77	240.912	236	240.225	109.062	113.604	111.923	2.14333	4.95489e-07	1.09986	up	Molecular Function: carbohydrate binding (GO:0030246);	K01191|chx:102190996	Other glycan degradation (ko00511)	[G]	Carbohydrate transport and metabolism
L8IT82	191.564	189.7	200.187	276.99	268.971	264.407	0.717514	0.000110405	-0.478921	down	Molecular Function: transmembrane transporter activity (GO:0022857);	--	--	--	--
L8ITP8	252.671	243.4	251.419	139.705	147.644	139.879	1.74963	1.17614e-05	0.807049	up	Biological Process: vesicle-mediated transport (GO:0016192);	K13505|bta:505379	SNARE interactions in vesicular transport (ko04130);; Phagosome (ko04145)	--	--
L8ITT1	188.749	179.7	166.302	107.55	107.304	106.942	1.66177	0.00829592	0.732719	up	Molecular Function: methyltransferase activity (GO:0008168);	K05931|bom:102279145	Endocrine resistance (ko01522)	[R]	General function prediction only
L8ITU9	101.008	105.9	115.171	201.292	197.333	193.045	0.544356	0.000226612	-0.877379	down	Biological Process: histone H3-K27 trimethylation (GO:0098532);	--	--	--	--
L8ITV7	159.502	161.9	161.864	224.072	219.993	226.184	0.721025	0.000139445	-0.47188	down	Cellular Component: catalytic step 2 spliceosome (GO:0071013);	K12887|phd:102315114	Spliceosome (ko03040)	[J]	Translation, ribosomal structure and biogenesis
L8ITX9	328.05	288.1	237.3	205.828	178.535	171.189	1.53622	0.0482123	0.619387	up	Cellular Component: integral component of membrane (GO:0016021);	--	--	--	--
L8ITZ6	117.692	125.1	110.229	87.0887	91.757	84.2728	1.34168	0.00862529	0.424042	up	Molecular Function: unfolded protein binding (GO:0051082);	--	--	--	--
L8IU63	250.058	227.3	219.954	148.272	140.43	148.824	1.59376	0.00681276	0.672432	up	--	--	--	--	--
L8IUD7	162.015	151.8	141.997	120.453	111.673	107.247	1.3431	0.00746884	0.425567	up	Molecular Function: uridylyltransferase activity (GO:0070569);	K00972|bom:102265390	Amino sugar and nucleotide sugar metabolism (ko00520)	[G]	Carbohydrate transport and metabolism
L8IUJ9	173.875	162.6	175.176	220.645	220.196	225.473	0.767883	0.0020987	-0.381043	down	Cellular Component: integral component of membrane (GO:0016021);	K02268|phd:102321458	Oxidative phosphorylation (ko00190);; Cardiac muscle contraction (ko04260);; Non-alcoholic fatty liver disease (NAFLD) (ko04932);; Alzheimer's disease (ko05010);; Parkinson's disease (ko05012);; Huntington's disease (ko05016)	--	--
L8IUL4	83.3191	80.7	84.3106	112.187	116.246	112.228	0.728964	8.08737e-05	-0.456081	down	Biological Process: SRP-dependent cotranslational protein targeting to membrane (GO:0006614);	K13431|bta:281504	Protein export (ko03060)	[U]	Intracellular trafficking, secretion, and vesicular transport
L8IUN5	154.276	165.5	162.066	101.805	99.2764	110.703	1.54543	0.000297137	0.628009	up	Biological Process: cell redox homeostasis (GO:0045454);	--	--	--	--
L8IUS1	179.201	177.2	172.554	131.137	130.878	131.543	1.34403	0.0017415	0.426571	up	Biological Process: negative regulation of coagulation (GO:0050819);	--	--	[NW]	Cell motility;; Extracellular structures
L8IUY3	220.71	210.4	198.069	149.684	153.944	147.198	1.39562	0.00761668	0.480901	up	Cellular Component: integral component of membrane (GO:0016021);	--	--	--	--
L8IVL6	335.387	317.8	289.641	256.125	202.922	211.038	1.40703	0.0141449	0.49265	up	Biological Process: glutathione biosynthetic process (GO:0006750);	K11204|bom:102268521	Cysteine and methionine metabolism (ko00270);; Glutathione metabolism (ko00480)	--	--
L8IVU7	225.534	219.3	223.282	154.522	149.982	149.638	1.47116	9.38016e-06	0.556959	up	Biological Process: positive regulation of telomerase RNA localization to Cajal body (GO:1904874);	--	--	[O]	Posttranslational modification, protein turnover, chaperones
L8IW12	286.843	276.1	224.694	157.042	133.317	122.292	1.90872	0.00993477	0.932608	up	Biological Process: cell differentiation (GO:0030154);	K08486|bta:519148	SNARE interactions in vesicular transport (ko04130);; Synaptic vesicle cycle (ko04721)	--	--
L8IWW5	81.0074	81.2	79.8732	63.7038	62.8988	59.4687	1.30101	0.00244858	0.379633	up	--	--	--	--	--
L8IX42	185.232	180.2	176.286	127.71	127.627	122.19	1.43491	0.00013708	0.520961	up	Biological Process: vesicle docking involved in exocytosis (GO:0006904);	--	--	--	--
L8IX65	357.599	322.8	297.608	226.592	199.772	208.293	1.541	0.0113743	0.623868	up	Cellular Component: membrane (GO:0016020);	--	--	--	--
L8IXA7	297.094	271.8	240.225	199.78	178.941	195.688	1.40861	0.0288643	0.494274	up	Molecular Function: sequence-specific DNA binding (GO:0043565);	--	--	--	--
L8IXB6	281.516	242.8	254.949	136.479	139.82	132.661	1.90548	0.0069957	0.930152	up	Molecular Function: cysteine-type endopeptidase inhibitor activity (GO:0004869);	--	--	--	--
L8IXM5	145.834	140.8	137.257	102.208	105.576	105.824	1.35165	0.00119206	0.434726	up	Cellular Component: ribonucleoprotein complex (GO:1990904);	K14290|ptg:102955278	Ribosome biogenesis in eukaryotes (ko03008);; RNA transport (ko03013);; Influenza A (ko05164);; HTLV-I infection (ko05166);; Epstein-Barr virus infection (ko05169)	--	--
L8IXN4	172.367	183.1	187.783	134.665	142.97	136.219	1.31266	0.00314803	0.392493	up	Molecular Function: proteasome-activating ATPase activity (GO:0036402);	K03063|tup:102476929	Proteasome (ko03050);; Epstein-Barr virus infection (ko05169)	[O]	Posttranslational modification, protein turnover, chaperones
L8IXN6	304.532	286.8	282.178	227.701	207.292	212.563	1.34894	0.00125038	0.431822	up	Molecular Function: peroxiredoxin activity (GO:0051920);	--	--	[V]	Defense mechanisms
L8IXW2	23.8198	23.1	23.2963	14.5148	14.4291	15.35	1.58523	3.80194e-05	0.664694	up	Molecular Function: GTP binding (GO:0005525);	K07905|ssc:100513782	Endocytosis (ko04144);; AMPK signaling pathway (ko04152);; Vasopressin-regulated water reabsorption (ko04962)	[R]	General function prediction only
L8IY39	170.457	168.4	177.799	127.408	130.269	120.564	1.36595	0.000339713	0.449902	up	Biological Process: phagosome maturation (GO:0090382);	--	--	[R]	General function prediction only
L8IY66	120.305	135.8	125.256	188.894	186.258	181.964	0.684527	0.00197758	-0.54682	down	Cellular Component: synapse (GO:0045202);	K06254|bom:102266131	ECM-receptor interaction (ko04512)	--	--
L8IYD7	81.6105	106.8	119.709	137.286	148.864	166.004	0.681449	0.0297426	-0.553323	down	Cellular Component: membrane (GO:0016020);	K13912|bom:102269609	Salivary secretion (ko04970)	--	--
L8IYJ4	25.9304	26.2	26.3218	14.6156	15.6485	15.7567	1.70472	0.000433539	0.769531	up	Cellular Component: protein phosphatase 4 complex (GO:0030289);	--	--	--	--
L8IYR1	247.344	237.3	218.643	162.586	146.73	142.725	1.5558	0.00188977	0.637661	up	--	--	--	[R]	General function prediction only
L8IZJ5	303.125	312.7	294.482	239.695	207.393	217.137	1.37048	0.00431685	0.454679	up	--	K09508|phd:102322994	Protein processing in endoplasmic reticulum (ko04141)	[O]	Posttranslational modification, protein turnover, chaperones
L8IZM5	101.712	115.9	151.981	164.702	182.904	203.718	0.670371	0.0354148	-0.576968	down	Cellular Component: U2-type catalytic step 2 spliceosome (GO:0071007);	K12856|tup:102493541	Spliceosome (ko03040)	--	--
L8IZY0	257.194	243.8	241.838	93.1365	94.8054	93.7268	2.63725	0.000886021	1.39904	up	--	--	--	--	--
L8J0E4	104.626	112	115.877	162.182	176.808	170.579	0.652518	0.000529972	-0.61591	down	Molecular Function: allantoicase activity (GO:0004037);	K01477|bom:102264635	Purine metabolism (ko00230)	[F]	Nucleotide transport and metabolism
L8J0I6	123.722	123.7	115.473	158.554	153.335	164.581	0.761634	0.000998341	-0.39283	down	Molecular Function: ATP binding (GO:0005524);	K11594|bta:510093	RIG-I-like receptor signaling pathway (ko04622);; Hepatitis B (ko05161);; Viral carcinogenesis (ko05203)	[L]	Replication, recombination and repair
L8J0V2	318.804	296.4	287.12	203.207	190.322	190.808	1.54418	0.00273648	0.626843	up	Cellular Component: proteasome core complex, alpha-subunit complex (GO:0019773);	K02728|ssc:397058	Proteasome (ko03050)	[O]	Posttranslational modification, protein turnover, chaperones
L8J0Y8	290.762	301.6	293.171	181.939	169.187	206.768	1.58728	0.00630729	0.666557	up	Cellular Component: membrane (GO:0016020);	K07830|oas:101118556	MAPK signaling pathway (ko04010);; Ras signaling pathway (ko04014);; cAMP signaling pathway (ko04024);; Phospholipase D signaling pathway (ko04072);; Tight junction (ko04530);; Regulation of actin cytoskeleton (ko04810);; HTLV-I infection (ko05166);; Proteoglycans in cancer (ko05205)	[R]	General function prediction only
L8J1H3	219.303	200.2	201.599	258.242	255.456	296.53	0.766576	0.0259112	-0.383499	down	Molecular Function: microtubule binding (GO:0008017);	--	--	--	--
L8J1Y9	18.091	20.4	19.7666	67.4332	68.2843	63.535	0.292381	0.000130785	-1.77408	down	--	--	--	--	--
L8J2L2	152.165	164.9	166.705	99.0835	103.544	100.029	1.59841	0.00325413	0.676638	up	Molecular Function: cysteine-type endopeptidase activity (GO:0004197);	--	--	[E]	Amino acid transport and metabolism
L8J2R5	253.676	257.2	251.318	194.337	197.435	193.858	1.30149	3.09074e-05	0.38017	up	Cellular Component: cytoplasm (GO:0005737);	K11248|bacu:103019093	Endocytosis (ko04144)	--	--
L8J2U2	237.394	234.7	239.62	147.365	150.185	145.876	1.60503	1.42624e-06	0.682602	up	Biological Process: SCF complex assembly (GO:0010265);	--	--	--	--
L8J3A8	324.432	371.7	334.923	186.979	181.38	212.969	1.77362	0.00170547	0.826697	up	Biological Process: innate immune response (GO:0045087);	--	--	--	--
L8J3B9	85.4297	86.3	79.8732	115.614	115.535	115.684	0.725429	0.00398341	-0.463094	down	Molecular Function: calcium ion binding (GO:0005509);	K06850|bom:102283723	Axon guidance (ko04360)	[K]	Transcription
L8J3G6	109.652	103.8	114.162	231.128	183.717	173.73	0.556622	0.0358336	-0.84523	down	Molecular Function: calcium-dependent phospholipid binding (GO:0005544);	--	--	--	--
L8J3G7	217.494	195.8	189.295	109.466	109.031	105.112	1.86209	0.00710249	0.896923	up	Cellular Component: cell cortex region (GO:0099738);	--	--	[Z]	Cytoskeleton
L8J3H9	187.945	196.2	197.263	142.729	148.254	145.673	1.3315	0.000627606	0.413054	up	Molecular Function: protein domain specific binding (GO:0019904);	K16197|umr:103661509	Cell cycle (ko04110);; Oocyte meiosis (ko04114);; PI3K-Akt signaling pathway (ko04151);; Hippo signaling pathway (ko04390);; Hepatitis B (ko05161);; Epstein-Barr virus infection (ko05169);; Viral carcinogenesis (ko05203)	--	--
L8J3P2	166.839	172.3	174.168	113.8	123.46	123.919	1.4212	0.000473271	0.507109	up	--	K14012|bta:526612	Protein processing in endoplasmic reticulum (ko04141)	--	--
L8J3Q7	114.878	115.1	109.624	152.204	174.369	156.042	0.703671	0.015141	-0.507027	down	Molecular Function: zinc ion binding (GO:0008270);	--	--	--	--
L8J3U9	277.596	240.8	267.858	223.064	169.491	177.288	1.37977	0.0289249	0.46443	up	Biological Process: innate immune response (GO:0045087);	--	--	--	--
L8J4A0	261.616	238.7	235.182	176.092	163.903	176.068	1.42521	0.00468332	0.511174	up	Cellular Component: proteasome complex (GO:0000502);	K03035|ssc:100524394	Proteasome (ko03050);; Epstein-Barr virus infection (ko05169)	--	--
L8J4D2	167.442	179	175.479	122.872	127.931	123.614	1.39396	0.00133021	0.479187	up	Molecular Function: oxidoreductase activity, acting on the aldehyde or oxo group of donors, NAD or NADP as acceptor (GO:0016620);	K14085|bom:102285292	Glycolysis / Gluconeogenesis (ko00010);; Ascorbate and aldarate metabolism (ko00053);; Fatty acid degradation (ko00071);; Glycine, serine and threonine metabolism (ko00260);; Valine, leucine and isoleucine degradation (ko00280);; Lysine biosynthesis (ko00300);; Lysine degradation (ko00310);; Arginine and proline metabolism (ko00330);; Histidine metabolism (ko00340);; Tryptophan metabolism (ko0038…	[C]	Energy production and conversion
L8J4S1	1.60809	1.6	1.4119	2.11674	2.13388	2.23643	0.712186	0.00271238	-0.489674	down	Molecular Function: actin filament binding (GO:0051015);	K10352|bta:404108	Tight junction (ko04530)	--	--
L8J565	245.736	251	240.527	185.164	185.75	180.439	1.33719	0.000294235	0.419203	up	Biological Process: regulation of protein catabolic process (GO:0042176);	K03032|bta:511803	Proteasome (ko03050);; Epstein-Barr virus infection (ko05169)	[R]	General function prediction only
L8J5B1	123.722	126.6	110.431	56.0432	57.6149	49.3031	2.21374	0.00135347	1.14648	up	Molecular Function: unfolded protein binding (GO:0051082);	--	--	[O]	Posttranslational modification, protein turnover, chaperones
