# Supplementary material for: Quantitative proteomics analysis reveals the key proteins related to semen quality in Niangya yaks
Source: Proteome Sci. 2023 Oct 24;21:20. doi: 10.1186/s12953-023-00222-9 (PMC10594827; doi:10.1186/s12953-023-00222-9)
Supplement: Supplementary file 5 — Additional file 5: Table S4. The PPI relationships and scores. [file 12953_2023_222_MOESM5_ESM.xls]

## Sheet: 280 数据string_interactions_short
Table S4 The PPI relationships and scores
SUID	automated_textmining	coexpression	combined_score	database_annotated	Edge Betweenness unDir	experimentally_determined_interaction	gene_fusion	homology	interaction	name	neighborhood_on_chromosome	node1_string_id	node2_string_id	phylogenetic_cooccurrence	selected	shared interaction	shared name
74	0.044	0	0.479	0.448	1452	0.093	0	0	interacts with	ACTR1A (interacts with) KIF3B	0	72004.XP_005888113.1	72004.XP_005887960.1	0	TRUE	interacts with	ACTR1A (interacts with) KIF3B
76	0.24	0.063	0.4	0.084	2330	0.189	0	0	interacts with	ACTR1A (interacts with) CCT5	0	72004.XP_005888113.1	72004.XP_005899667.1	0	TRUE	interacts with	ACTR1A (interacts with) CCT5
78	0.196	0	0.41	0.129	822	0.226	0	0	interacts with	ACTR1A (interacts with) HIP1	0	72004.XP_005888113.1	72004.XP_005892933.1	0	TRUE	interacts with	ACTR1A (interacts with) HIP1
80	0.349	0.064	0.457	0.129	954	0.099	0	0	interacts with	ACTR1A (interacts with) CLTA	0	72004.XP_005888113.1	72004.XP_005908651.1	0	TRUE	interacts with	ACTR1A (interacts with) CLTA
82	0.088	0.06	0.482	0.324	4382	0.213	0	0	interacts with	ACTR1A (interacts with) SCRN1	0	72004.XP_005888113.1	72004.XP_005901465.1	0	TRUE	interacts with	ACTR1A (interacts with) SCRN1
84	0.075	0.061	0.495	0.466	958	0	0	0	interacts with	ACTR1A (interacts with) RAB1A	0	72004.XP_005888113.1	72004.XP_005893617.1	0	TRUE	interacts with	ACTR1A (interacts with) RAB1A
86	0	0.062	0.495	0.484	410	0	0	0	interacts with	ACTR1A (interacts with) TICAM2	0	72004.XP_005888113.1	72004.XP_005902009.1	0	TRUE	interacts with	ACTR1A (interacts with) TICAM2
88	0.075	0.061	0.495	0.466	846	0	0	0	interacts with	ACTR1A (interacts with) RAB1B	0	72004.XP_005888113.1	72004.XP_005894080.1	0	TRUE	interacts with	ACTR1A (interacts with) RAB1B
90	0.173	0.063	0.636	0.52	3026	0.138	0	0	interacts with	ACTR1A (interacts with) HSP90AB1	0	72004.XP_005888113.1	72004.XP_005900146.1	0	TRUE	interacts with	ACTR1A (interacts with) HSP90AB1
92	0.173	0.063	0.636	0.52	3026	0.138	0	0	interacts with	ACTR1A (interacts with) HSP90AA1	0	72004.XP_005888113.1	72004.XP_005911315.1	0	TRUE	interacts with	ACTR1A (interacts with) HSP90AA1
94	0.157	0.062	0.691	0.641	712	0	0	0	interacts with	ACTR1A (interacts with) FKBP4	0	72004.XP_005888113.1	72004.XP_005907269.1	0	TRUE	interacts with	ACTR1A (interacts with) FKBP4
96	0.485	0.064	0.998	0.949	160	0.96	0	0	interacts with	ACTR1A (interacts with) DCTN2	0	72004.XP_005888113.1	72004.XP_005901746.1	0	TRUE	interacts with	ACTR1A (interacts with) DCTN2
99	0.434	0.062	0.446	0	2054	0	0	0	interacts with	ADM (interacts with) PDGFA	0	72004.XP_005898015.1	72004.XP_005910430.1	0	TRUE	interacts with	ADM (interacts with) PDGFA
102	0.715	0.74	0.999	0.856	344	0.918	0	0	interacts with	ADRM1 (interacts with) PSMD1	0	72004.XP_005894058.1	72004.XP_005887104.1	0	TRUE	interacts with	ADRM1 (interacts with) PSMD1
104	0.357	0.747	0.998	0.939	270	0.899	0	0	interacts with	ADRM1 (interacts with) PSMA4	0	72004.XP_005894058.1	72004.XP_005887679.1	0	TRUE	interacts with	ADRM1 (interacts with) PSMA4
106	0.655	0.515	0.997	0.853	228	0.915	0	0	interacts with	ADRM1 (interacts with) PSMD12	0	72004.XP_005894058.1	72004.XP_005887831.1	0	TRUE	interacts with	ADRM1 (interacts with) PSMD12
108	0.571	0.106	0.625	0	532	0.102	0	0	interacts with	ADRM1 (interacts with) SGTA	0	72004.XP_005894058.1	72004.XP_005888399.1	0	TRUE	interacts with	ADRM1 (interacts with) SGTA
110	0.642	0.779	0.998	0.852	232	0.917	0	0	interacts with	ADRM1 (interacts with) PSMC4	0	72004.XP_005894058.1	72004.XP_005890624.1	0	TRUE	interacts with	ADRM1 (interacts with) PSMC4
112	0.322	0.596	0.995	0.929	148	0.792	0	0	interacts with	ADRM1 (interacts with) PSMB7	0	72004.XP_005894058.1	72004.XP_005893125.1	0	TRUE	interacts with	ADRM1 (interacts with) PSMB7
114	0.451	0.062	0.463	0	1066	0	0	0	interacts with	ADRM1 (interacts with) UCHL1	0	72004.XP_005894058.1	72004.XP_005902040.1	0	TRUE	interacts with	ADRM1 (interacts with) UCHL1
116	0.134	0.064	0.755	0	312	0.723	0	0	interacts with	ADRM1 (interacts with) Ubiquitin	0	72004.XP_005894058.1	72004.XP_005910830.1	0	TRUE	interacts with	ADRM1 (interacts with) Ubiquitin
118	0.087	0.207	0.992	0.908	134	0.899	0	0	interacts with	ADRM1 (interacts with) PSMB3	0	72004.XP_005894058.1	72004.XP_005898042.1	0	TRUE	interacts with	ADRM1 (interacts with) PSMB3
120	0.383	0.66	0.996	0.929	266	0.792	0	0	interacts with	ADRM1 (interacts with) PSMA7	0	72004.XP_005894058.1	72004.XP_005894072.1	0	TRUE	interacts with	ADRM1 (interacts with) PSMA7
122	0.641	0.344	0.996	0.858	148	0.917	0	0	interacts with	ADRM1 (interacts with) PSMD13	0	72004.XP_005894058.1	72004.XP_005910510.1	0	TRUE	interacts with	ADRM1 (interacts with) PSMD13
124	0.284	0.269	0.996	0.939	142	0.899	0	0	interacts with	ADRM1 (interacts with) PSMB4	0	72004.XP_005894058.1	72004.XP_005895014.1	0	TRUE	interacts with	ADRM1 (interacts with) PSMB4
126	0.701	0.259	0.996	0.852	354	0.917	0	0	interacts with	ADRM1 (interacts with) PSMD14	0	72004.XP_005894058.1	72004.XP_005897341.1	0	TRUE	interacts with	ADRM1 (interacts with) PSMD14
128	0.642	0.487	0.997	0.857	244	0.917	0	0	interacts with	ADRM1 (interacts with) PSMD11	0	72004.XP_005894058.1	72004.XP_005896749.1	0	TRUE	interacts with	ADRM1 (interacts with) PSMD11
130	0.154	0.747	0.998	0.929	148	0.899	0	0	interacts with	ADRM1 (interacts with) PSMB6	0	72004.XP_005894058.1	72004.XP_005906113.1	0	TRUE	interacts with	ADRM1 (interacts with) PSMB6
132	0.64	0.743	0.998	0.852	244	0.907	0	0	interacts with	ADRM1 (interacts with) PSMC5	0	72004.XP_005894058.1	72004.XP_005911165.1	0	TRUE	interacts with	ADRM1 (interacts with) PSMC5
134	0.695	0.658	0.998	0.855	260	0.914	0	0	interacts with	ADRM1 (interacts with) PSMD2	0	72004.XP_005894058.1	72004.XP_005909578.1	0	TRUE	interacts with	ADRM1 (interacts with) PSMD2
136	0.377	0.758	0.998	0.939	266	0.899	0	0	interacts with	ADRM1 (interacts with) PSMA3	0	72004.XP_005894058.1	72004.XP_005900925.1	0	TRUE	interacts with	ADRM1 (interacts with) PSMA3
138	0.643	0.747	0.998	0.853	392	0.914	0	0	interacts with	ADRM1 (interacts with) PSMC3	0	72004.XP_005894058.1	72004.XP_005899012.1	0	TRUE	interacts with	ADRM1 (interacts with) PSMC3
140	0.645	0.74	0.998	0.852	144	0.915	0	0	interacts with	ADRM1 (interacts with) PSMD8	0	72004.XP_005894058.1	72004.XP_005908312.1	0	TRUE	interacts with	ADRM1 (interacts with) PSMD8
143	0.058	0.059	0.632	0.619	1892	0	0	0	interacts with	AGRN (interacts with) ARHGEF6	0	72004.XP_005888975.1	72004.XP_005907957.1	0	TRUE	interacts with	AGRN (interacts with) ARHGEF6
146	0.229	0.061	0.437	0	1090	0.285	0	0	interacts with	AHCY (interacts with) ALDH7A1	0	72004.XP_005900500.1	72004.XP_005887459.1	0	TRUE	interacts with	AHCY (interacts with) ALDH7A1
148	0.435	0	0.435	0	766	0	0	0	interacts with	AHCY (interacts with) DPP3	0	72004.XP_005900500.1	72004.XP_005903588.1	0	TRUE	interacts with	AHCY (interacts with) DPP3
150	0.103	0.063	0.73	0.676	98	0.126	0	0	interacts with	AKR1B1 (interacts with) ALDH7A1	0	72004.XP_005902962.1	72004.XP_005887459.1	0	TRUE	interacts with	AKR1B1 (interacts with) ALDH7A1
152	0.138	0.064	0.518	0	2416	0.451	0	0	interacts with	AKR1B1 (interacts with) UAP1	0	72004.XP_005902962.1	72004.XP_005890547.1	0	TRUE	interacts with	AKR1B1 (interacts with) UAP1
154	0.175	0.06	0.608	0.401	2164	0.256	0	0	interacts with	AKR1B1 (interacts with) GCLC	0	72004.XP_005902962.1	72004.XP_005891473.1	0	TRUE	interacts with	AKR1B1 (interacts with) GCLC
156	0.328	0.061	0.42	0.112	1710	0.088	0	0	interacts with	AKR1B1 (interacts with) DHRS11	0	72004.XP_005902962.1	72004.XP_005892379.1	0	TRUE	interacts with	AKR1B1 (interacts with) DHRS11
158	0.35	0.173	0.506	0	1482	0.156	0	0	interacts with	AKR1B1 (interacts with) TALDO1	0	72004.XP_005902962.1	72004.XP_005895193.1	0	TRUE	interacts with	AKR1B1 (interacts with) TALDO1
160	0.229	0.106	0.926	0.9	1182	0	0	0	interacts with	AKR1B1 (interacts with) DHDH	0.061	72004.XP_005902962.1	72004.XP_005895436.1	0	TRUE	interacts with	AKR1B1 (interacts with) DHDH
162	0.57	0.095	0.967	0.9	536	0.19	0	0	interacts with	AKR1B1 (interacts with) SORD	0.127	72004.XP_005902962.1	72004.XP_005899374.1	0	TRUE	interacts with	AKR1B1 (interacts with) SORD
164	0.429	0.111	0.47	0	956	0	0	0	interacts with	AKR1B1 (interacts with) DAK	0	72004.XP_005902962.1	72004.XP_005909944.1	0	TRUE	interacts with	AKR1B1 (interacts with) DAK
166	0.055	0.059	0.54	0.112	2460	0.487	0	0	interacts with	AKR1B1 (interacts with) CNDP2	0	72004.XP_005902962.1	72004.XP_005904368.1	0	TRUE	interacts with	AKR1B1 (interacts with) CNDP2
169	0.403	0	0.403	0	26380	0	0	0	interacts with	ALB (interacts with) KRT14	0	72004.XP_005891305.1	72004.XP_005910991.1	0	TRUE	interacts with	ALB (interacts with) KRT14
171	0.401	0.052	0.407	0	2112	0	0	0	interacts with	ALB (interacts with) LGALS3BP	0	72004.XP_005891305.1	72004.XP_005910379.1	0	TRUE	interacts with	ALB (interacts with) LGALS3BP
173	0.421	0	0.42	0	2702	0	0	0	interacts with	ALB (interacts with) PSEN1	0	72004.XP_005891305.1	72004.XP_005893885.1	0	TRUE	interacts with	ALB (interacts with) PSEN1
175	0.439	0	0.448	0	2214	0.057	0	0	interacts with	ALB (interacts with) XP_005905390.1	0	72004.XP_005891305.1	72004.XP_005905390.1	0	TRUE	interacts with	ALB (interacts with) XP_005905390.1
177	0.451	0	0.451	0	1138	0	0	0	interacts with	ALB (interacts with) ANXA2	0	72004.XP_005891305.1	72004.XP_005903907.1	0	TRUE	interacts with	ALB (interacts with) ANXA2
179	0.444	0	0.457	0	15022	0.064	0	0	interacts with	ALB (interacts with) HSPB1	0	72004.XP_005891305.1	72004.XP_005892932.1	0	TRUE	interacts with	ALB (interacts with) HSPB1
181	0.481	0	0.481	0	3826	0	0	0	interacts with	ALB (interacts with) LAMP2	0	72004.XP_005891305.1	72004.XP_005891592.1	0	TRUE	interacts with	ALB (interacts with) LAMP2
182	0.485	0	0.485	0	7536	0	0	0	interacts with	ALB (interacts with) UCHL1	0	72004.XP_005891305.1	72004.XP_005902040.1	0	TRUE	interacts with	ALB (interacts with) UCHL1
184	0.498	0	0.497	0	7762	0	0	0	interacts with	ALB (interacts with) TXN	0	72004.XP_005891305.1	72004.XP_005893376.1	0	TRUE	interacts with	ALB (interacts with) TXN
186	0.569	0	0.569	0	1912	0	0	0	interacts with	ALB (interacts with) CCL2	0	72004.XP_005891305.1	72004.XP_005899757.1	0	TRUE	interacts with	ALB (interacts with) CCL2
188	0.574	0	0.574	0	4256	0	0	0	interacts with	ALB (interacts with) CANX	0	72004.XP_005891305.1	72004.XP_005893494.1	0	TRUE	interacts with	ALB (interacts with) CANX
190	0.57	0.06	0.632	0.086	1650	0.122	0	0	interacts with	ALB (interacts with) MMP7	0	72004.XP_005891305.1	72004.XP_005899574.1	0	TRUE	interacts with	ALB (interacts with) MMP7
192	0.691	0	0.691	0	1834	0	0	0	interacts with	ALB (interacts with) ANXA5	0	72004.XP_005891305.1	72004.XP_005892257.1	0	TRUE	interacts with	ALB (interacts with) ANXA5
194	0.692	0	0.692	0	1596	0	0	0	interacts with	ALB (interacts with) NGF	0	72004.XP_005891305.1	72004.XP_005907418.1	0	TRUE	interacts with	ALB (interacts with) NGF
196	0.688	0.059	0.693	0	1442	0	0	0	interacts with	ALB (interacts with) CDH1	0	72004.XP_005891305.1	72004.XP_005896577.1	0	TRUE	interacts with	ALB (interacts with) CDH1
198	0.417	0.646	0.891	0	2462	0.515	0	0	interacts with	ALB (interacts with) APOA2	0	72004.XP_005891305.1	72004.XP_005909271.1	0	TRUE	interacts with	ALB (interacts with) APOA2
200	0.279	0.062	0.688	0	242	0.632	0	0.748	interacts with	ALDH1A2 (interacts with) ALDH7A1	0	72004.XP_005910501.1	72004.XP_005887459.1	0.336	TRUE	interacts with	ALDH1A2 (interacts with) ALDH7A1
201	0.258	0.092	0.8	0.218	1506	0.632	0	0	interacts with	ALDH1A2 (interacts with) TALDO1	0.13	72004.XP_005910501.1	72004.XP_005895193.1	0	TRUE	interacts with	ALDH1A2 (interacts with) TALDO1
202	0.3	0.091	0.551	0.222	540	0.122	0	0	interacts with	ALDH1A2 (interacts with) SORD	0.128	72004.XP_005910501.1	72004.XP_005899374.1	0	TRUE	interacts with	ALDH1A2 (interacts with) SORD
204	0.229	0.065	0.405	0.188	266	0.105	0	0	interacts with	ALDH1A2 (interacts with) VAT1	0	72004.XP_005910501.1	72004.XP_005909248.1	0	TRUE	interacts with	ALDH1A2 (interacts with) VAT1
205	0.156	0.066	0.673	0.222	434	0.483	0	0	interacts with	ALDH7A1 (interacts with) SORD	0.128	72004.XP_005887459.1	72004.XP_005899374.1	0	TRUE	interacts with	ALDH7A1 (interacts with) SORD
206	0.156	0.065	0.873	0.218	706	0.8	0	0	interacts with	ALDH7A1 (interacts with) TALDO1	0.13	72004.XP_005887459.1	72004.XP_005895193.1	0	TRUE	interacts with	ALDH7A1 (interacts with) TALDO1
207	0.075	0.062	0.912	0.907	2074	0	0	0	interacts with	ALDH7A1 (interacts with) CNDP2	0.044	72004.XP_005887459.1	72004.XP_005904368.1	0	TRUE	interacts with	ALDH7A1 (interacts with) CNDP2
210	0.493	0	0.493	0	9474	0	0	0	interacts with	ALLC (interacts with) PFDN6	0	72004.XP_005889555.1	72004.XP_005891456.1	0	TRUE	interacts with	ALLC (interacts with) PFDN6
212	0.382	0.065	0.779	0.616	2582	0	0	0	interacts with	ALLC (interacts with) DPYSL3	0.124	72004.XP_005889555.1	72004.XP_005900512.1	0	TRUE	interacts with	ALLC (interacts with) DPYSL3
215	0.155	0.062	0.447	0	834	0.359	0	0	interacts with	ANXA1 (interacts with) S100A8	0	72004.XP_005887908.1	72004.XP_005909631.1	0	TRUE	interacts with	ANXA1 (interacts with) S100A8
217	0.229	0.062	0.495	0	774	0.359	0	0	interacts with	ANXA1 (interacts with) S100A9	0	72004.XP_005887908.1	72004.XP_005909641.1	0	TRUE	interacts with	ANXA1 (interacts with) S100A9
219	0.089	0.059	0.515	0.48	4232	0	0	0	interacts with	ANXA1 (interacts with) HEBP1	0	72004.XP_005887908.1	72004.XP_005890085.1	0	TRUE	interacts with	ANXA1 (interacts with) HEBP1
221	0.296	0.062	0.539	0	774	0.359	0	0	interacts with	ANXA1 (interacts with) S100A12	0	72004.XP_005887908.1	72004.XP_005909632.1	0	TRUE	interacts with	ANXA1 (interacts with) S100A12
222	0.679	0.661	0.906	0.503	3960	0.466	0	0.938	interacts with	ANXA1 (interacts with) ANXA2	0	72004.XP_005887908.1	72004.XP_005903907.1	0	TRUE	interacts with	ANXA1 (interacts with) ANXA2
224	0.385	0	0.424	0	1400	0.103	0	0	interacts with	ANXA2 (interacts with) STX2	0	72004.XP_005903907.1	72004.XP_005891288.1	0	TRUE	interacts with	ANXA2 (interacts with) STX2
225	0.487	0.518	0.535	0	708	0	0	0.923	interacts with	ANXA2 (interacts with) ANXA5	0	72004.XP_005903907.1	72004.XP_005892257.1	0	TRUE	interacts with	ANXA2 (interacts with) ANXA5
226	0.501	0.063	0.512	0	5762	0	0	0	interacts with	ANXA2 (interacts with) HSPB1	0	72004.XP_005903907.1	72004.XP_005892932.1	0	TRUE	interacts with	ANXA2 (interacts with) HSPB1
227	0.624	0	0.624	0	1122	0	0	0	interacts with	ANXA2 (interacts with) PSEN1	0	72004.XP_005903907.1	72004.XP_005893885.1	0	TRUE	interacts with	ANXA2 (interacts with) PSEN1
229	0	0	0.55	0.549	1032	0.044	0	0	interacts with	ANXA2 (interacts with) STAT4	0	72004.XP_005903907.1	72004.XP_005903039.1	0	TRUE	interacts with	ANXA2 (interacts with) STAT4
230	0.108	0	0.403	0	656	0.359	0	0	interacts with	ANXA2 (interacts with) S100A8	0	72004.XP_005903907.1	72004.XP_005909631.1	0	TRUE	interacts with	ANXA2 (interacts with) S100A8
231	0.109	0	0.404	0	600	0.359	0	0	interacts with	ANXA2 (interacts with) S100A12	0	72004.XP_005903907.1	72004.XP_005909632.1	0	TRUE	interacts with	ANXA2 (interacts with) S100A12
232	0.155	0	0.435	0	600	0.359	0	0	interacts with	ANXA2 (interacts with) S100A9	0	72004.XP_005903907.1	72004.XP_005909641.1	0	TRUE	interacts with	ANXA2 (interacts with) S100A9
234	0.043	0	0.658	0.613	2132	0.152	0	0	interacts with	ANXA5 (interacts with) STXBP2	0	72004.XP_005892257.1	72004.XP_005890866.1	0	TRUE	interacts with	ANXA5 (interacts with) STXBP2
235	0.34	0.06	0.417	0.136	196	0	0	0	interacts with	ANXA5 (interacts with) CCL2	0	72004.XP_005892257.1	72004.XP_005899757.1	0	TRUE	interacts with	ANXA5 (interacts with) CCL2
236	0.445	0	0.445	0	184	0.042	0	0	interacts with	ANXA5 (interacts with) MMP7	0	72004.XP_005892257.1	72004.XP_005899574.1	0	TRUE	interacts with	ANXA5 (interacts with) MMP7
237	0.569	0	0.576	0	574	0.058	0	0	interacts with	ANXA5 (interacts with) CDH1	0	72004.XP_005892257.1	72004.XP_005896577.1	0	TRUE	interacts with	ANXA5 (interacts with) CDH1
238	0.253	0	0.799	0	486	0.742	0	0	interacts with	ANXA5 (interacts with) S100A9	0	72004.XP_005892257.1	72004.XP_005909641.1	0	TRUE	interacts with	ANXA5 (interacts with) S100A9
239	0.157	0	0.97	0	486	0.967	0	0	interacts with	ANXA5 (interacts with) S100A12	0	72004.XP_005892257.1	72004.XP_005909632.1	0	TRUE	interacts with	ANXA5 (interacts with) S100A12
242	0.044	0	0.524	0.128	744	0.475	0	0	interacts with	AP1G1 (interacts with) RAB14	0	72004.XP_005899585.1	72004.XP_005889553.1	0	TRUE	interacts with	AP1G1 (interacts with) RAB14
244	0.051	0.738	0.74	0	1776	0	0	0	interacts with	AP1G1 (interacts with) XPO1	0	72004.XP_005899585.1	72004.XP_005889792.1	0	TRUE	interacts with	AP1G1 (interacts with) XPO1
246	0.341	0.062	0.483	0.128	834	0.155	0	0	interacts with	AP1G1 (interacts with) RAB11B	0	72004.XP_005899585.1	72004.XP_005890782.1	0	TRUE	interacts with	AP1G1 (interacts with) RAB11B
248	0.157	0.06	0.464	0.342	798	0.095	0	0	interacts with	AP1G1 (interacts with) VAMP3	0	72004.XP_005899585.1	72004.XP_005892785.1	0	TRUE	interacts with	AP1G1 (interacts with) VAMP3
249	0.295	0.06	0.657	0.502	558	0.084	0	0	interacts with	AP1G1 (interacts with) HIP1	0	72004.XP_005899585.1	72004.XP_005892933.1	0	TRUE	interacts with	AP1G1 (interacts with) HIP1
250	0.395	0.063	0.434	0	3228	0.083	0	0	interacts with	AP1G1 (interacts with) PSEN1	0	72004.XP_005899585.1	72004.XP_005893885.1	0	TRUE	interacts with	AP1G1 (interacts with) PSEN1
252	0.295	0.063	0.448	0.128	1118	0.155	0	0	interacts with	AP1G1 (interacts with) ARF6	0	72004.XP_005899585.1	72004.XP_005894345.1	0	TRUE	interacts with	AP1G1 (interacts with) ARF6
253	0.404	0	0.404	0	5510	0	0	0	interacts with	AP1G1 (interacts with) SORD	0	72004.XP_005899585.1	72004.XP_005899374.1	0	TRUE	interacts with	AP1G1 (interacts with) SORD
254	0.438	0.064	0.461	0	3572	0.059	0	0	interacts with	AP1G1 (interacts with) PSMD2	0	72004.XP_005899585.1	72004.XP_005909578.1	0	TRUE	interacts with	AP1G1 (interacts with) PSMD2
255	0.244	0.06	0.894	0.837	862	0.194	0	0	interacts with	AP1G1 (interacts with) CLTA	0	72004.XP_005899585.1	72004.XP_005908651.1	0	TRUE	interacts with	AP1G1 (interacts with) CLTA
257	0.646	0.066	0.996	0.952	808	0.797	0	0	interacts with	APH1B (interacts with) PSEN1	0	72004.XP_005894616.1	72004.XP_005893885.1	0	TRUE	interacts with	APH1B (interacts with) PSEN1
259	0.622	0.06	0.629	0	1908	0	0	0	interacts with	APH1B (interacts with) GPS1	0	72004.XP_005894616.1	72004.XP_005905428.1	0	TRUE	interacts with	APH1B (interacts with) GPS1
261	0.213	0.061	0.627	0.536	536	0	0	0	interacts with	APOA2 (interacts with) XP_005900757.1	0	72004.XP_005909271.1	72004.XP_005900757.1	0	TRUE	interacts with	APOA2 (interacts with) XP_005900757.1
262	0.525	0.065	0.807	0.577	780	0.097	0	0	interacts with	ARF6 (interacts with) RAB11B	0	72004.XP_005894345.1	72004.XP_005890782.1	0	TRUE	interacts with	ARF6 (interacts with) RAB11B
263	0.385	0.06	0.774	0.603	464	0.134	0	0	interacts with	ARF6 (interacts with) VAMP3	0	72004.XP_005894345.1	72004.XP_005892785.1	0	TRUE	interacts with	ARF6 (interacts with) VAMP3
264	0.34	0	0.403	0.133	222	0	0	0	interacts with	ARF6 (interacts with) HIP1	0	72004.XP_005894345.1	72004.XP_005892933.1	0	TRUE	interacts with	ARF6 (interacts with) HIP1
265	0.154	0.092	0.558	0.128	600	0.467	0	0.68	interacts with	ARF6 (interacts with) RAB1A	0	72004.XP_005894345.1	72004.XP_005893617.1	0	TRUE	interacts with	ARF6 (interacts with) RAB1A
266	0.154	0.092	0.409	0.128	1152	0.287	0	0.677	interacts with	ARF6 (interacts with) RAB1B	0	72004.XP_005894345.1	72004.XP_005894080.1	0	TRUE	interacts with	ARF6 (interacts with) RAB1B
267	0.385	0.08	0.531	0.185	870	0.103	0	0	interacts with	ARF6 (interacts with) ARHGEF6	0	72004.XP_005894345.1	72004.XP_005907957.1	0	TRUE	interacts with	ARF6 (interacts with) ARHGEF6
268	0.235	0.067	0.697	0.609	1130	0.044	0	0	interacts with	ARF6 (interacts with) CLTA	0	72004.XP_005894345.1	72004.XP_005908651.1	0	TRUE	interacts with	ARF6 (interacts with) CLTA
270	0.401	0.064	0.956	0.917	2200	0.183	0	0	interacts with	ARF6 (interacts with) PIP5K1A	0	72004.XP_005894345.1	72004.XP_005895001.1	0	TRUE	interacts with	ARF6 (interacts with) PIP5K1A
273	0.157	0.092	0.436	0.197	602	0.191	0	0	interacts with	ARHGDIA (interacts with) RRAS2	0	72004.XP_005905440.1	72004.XP_005887613.1	0	TRUE	interacts with	ARHGDIA (interacts with) RRAS2
274	0.115	0.154	0.448	0.197	716	0.191	0	0	interacts with	ARHGDIA (interacts with) RAB11B	0	72004.XP_005905440.1	72004.XP_005890782.1	0	TRUE	interacts with	ARHGDIA (interacts with) RAB11B
275	0.38	0.06	0.432	0	1998	0.105	0	0	interacts with	ARHGDIA (interacts with) HSPB1	0	72004.XP_005905440.1	72004.XP_005892932.1	0	TRUE	interacts with	ARHGDIA (interacts with) HSPB1
277	0.404	0.085	0.461	0	546	0.092	0	0	interacts with	ARHGDIA (interacts with) GDI2	0	72004.XP_005905440.1	72004.XP_005901020.1	0	TRUE	interacts with	ARHGDIA (interacts with) GDI2
278	0.44	0.047	0.443	0	708	0	0	0	interacts with	ARHGDIA (interacts with) ARHGEF6	0	72004.XP_005905440.1	72004.XP_005907957.1	0	TRUE	interacts with	ARHGDIA (interacts with) ARHGEF6
279	0.132	0	0.608	0.567	634	0	0	0	interacts with	ARHGDIA (interacts with) NGF	0	72004.XP_005905440.1	72004.XP_005907418.1	0	TRUE	interacts with	ARHGDIA (interacts with) NGF
280	0.066	0	0.845	0.83	2698	0.103	0	0	interacts with	ARHGEF6 (interacts with) RRAS2	0	72004.XP_005907957.1	72004.XP_005887613.1	0	TRUE	interacts with	ARHGEF6 (interacts with) RRAS2
282	0.054	0	0.843	0.83	116	0.103	0	0	interacts with	ARHGEF6 (interacts with) RRAS	0	72004.XP_005907957.1	72004.XP_005905060.1	0	TRUE	interacts with	ARHGEF6 (interacts with) RRAS
285	0.075	0.081	0.403	0	1270	0.355	0	0	interacts with	ATP6V1A (interacts with) PRDX6	0	72004.XP_005906367.1	72004.XP_005890901.1	0	TRUE	interacts with	ATP6V1A (interacts with) PRDX6
287	0.53	0.476	0.988	0.77	370	0.794	0	0	interacts with	ATP6V1A (interacts with) ATP6V1E2	0.17	72004.XP_005906367.1	72004.XP_005895673.1	0	TRUE	interacts with	ATP6V1A (interacts with) ATP6V1E2
288	0.186	0.063	0.557	0	3046	0.467	0	0	interacts with	ATP6V1A (interacts with) PSMC3	0	72004.XP_005906367.1	72004.XP_005899012.1	0	TRUE	interacts with	ATP6V1A (interacts with) PSMC3
290	0.696	0.758	0.998	0.77	156	0.956	0	0.583	interacts with	ATP6V1A (interacts with) ATP6V1B2	0.17	72004.XP_005906367.1	72004.XP_005899989.1	0.479	TRUE	interacts with	ATP6V1A (interacts with) ATP6V1B2
292	0.647	0.099	0.983	0.769	364	0.804	0	0	interacts with	ATP6V1A (interacts with) ATP6V1G1	0	72004.XP_005906367.1	72004.XP_005901146.1	0	TRUE	interacts with	ATP6V1A (interacts with) ATP6V1G1
294	0.481	0	0.481	0	2820	0	0	0	interacts with	ATP6V1A (interacts with) DMBT1	0	72004.XP_005906367.1	72004.XP_005911954.1	0	TRUE	interacts with	ATP6V1A (interacts with) DMBT1
296	0	0.066	0.54	0.464	956	0.155	0	0	interacts with	ATP6V1A (interacts with) RBBP7	0	72004.XP_005906367.1	72004.XP_005910003.1	0	TRUE	interacts with	ATP6V1A (interacts with) RBBP7
298	0.637	0.379	0.999	0.854	878	0.954	0	0	interacts with	ATP6V1A (interacts with) ATP6V1D	0.181	72004.XP_005906367.1	72004.XP_005911546.1	0.454	TRUE	interacts with	ATP6V1A (interacts with) ATP6V1D
299	0.336	0.062	0.424	0	1300	0.15	0	0	interacts with	ATP6V1B2 (interacts with) LAMP2	0	72004.XP_005899989.1	72004.XP_005891592.1	0	TRUE	interacts with	ATP6V1B2 (interacts with) LAMP2
300	0.53	0.647	0.986	0.709	272	0.727	0	0	interacts with	ATP6V1B2 (interacts with) ATP6V1E2	0.161	72004.XP_005899989.1	72004.XP_005895673.1	0	TRUE	interacts with	ATP6V1B2 (interacts with) ATP6V1E2
301	0.302	0.066	0.524	0	1654	0.329	0	0	interacts with	ATP6V1B2 (interacts with) PSMC3	0	72004.XP_005899989.1	72004.XP_005899012.1	0	TRUE	interacts with	ATP6V1B2 (interacts with) PSMC3
302	0	0.062	0.437	0.425	716	0	0	0	interacts with	ATP6V1B2 (interacts with) RBBP7	0	72004.XP_005899989.1	72004.XP_005910003.1	0	TRUE	interacts with	ATP6V1B2 (interacts with) RBBP7
303	0.565	0.14	0.967	0.709	282	0.739	0	0	interacts with	ATP6V1B2 (interacts with) ATP6V1G1	0	72004.XP_005899989.1	72004.XP_005901146.1	0	TRUE	interacts with	ATP6V1B2 (interacts with) ATP6V1G1
304	0.521	0.653	0.999	0.77	824	0.954	0	0	interacts with	ATP6V1B2 (interacts with) ATP6V1D	0.17	72004.XP_005899989.1	72004.XP_005911546.1	0.463	TRUE	interacts with	ATP6V1B2 (interacts with) ATP6V1D
305	0	0.061	0.742	0	2378	0.737	0	0	interacts with	ATP6V1D (interacts with) SGTA	0	72004.XP_005911546.1	72004.XP_005888399.1	0	TRUE	interacts with	ATP6V1D (interacts with) SGTA
306	0.524	0.735	0.994	0.77	450	0.794	0	0	interacts with	ATP6V1D (interacts with) ATP6V1E2	0.17	72004.XP_005911546.1	72004.XP_005895673.1	0	TRUE	interacts with	ATP6V1D (interacts with) ATP6V1E2
308	0	0	0.801	0	2988	0.801	0	0	interacts with	ATP6V1D (interacts with) ISYNA1	0	72004.XP_005911546.1	72004.XP_005898384.1	0	TRUE	interacts with	ATP6V1D (interacts with) ISYNA1
309	0.679	0.515	0.992	0.782	350	0.803	0	0	interacts with	ATP6V1D (interacts with) ATP6V1G1	0	72004.XP_005911546.1	72004.XP_005901146.1	0	TRUE	interacts with	ATP6V1D (interacts with) ATP6V1G1
311	0.205	0.064	0.57	0	4758	0		0	interacts with	ATP6V1D (interacts with) UGP2	0	72004.XP_005911546.1	72004.XP_005901331.1	0	TRUE	interacts with	ATP6V1D (interacts with) UGP2
313	0	0.06	0.495	0	4670	0.485	0	0	interacts with	ATP6V1D (interacts with) CUL2	0	72004.XP_005911546.1	72004.XP_005906515.1	0	TRUE	interacts with	ATP6V1D (interacts with) CUL2
315	0.572	0.061	0.58	0	3654	0	0	0	interacts with	ATP6V1D (interacts with) SBSN	0	72004.XP_005911546.1	72004.XP_005908250.1	0	TRUE	interacts with	ATP6V1D (interacts with) SBSN
317	0	0.049	0.501	0.496	2978	0	0	0	interacts with	ATP6V1D (interacts with) DNAJC5	0.043	72004.XP_005911546.1	72004.XP_005908617.1	0	TRUE	interacts with	ATP6V1D (interacts with) DNAJC5
318	0	0.06	0.609	0	652	0.602	0	0	interacts with	ATP6V1E2 (interacts with) SGTA	0	72004.XP_005895673.1	72004.XP_005888399.1	0	TRUE	interacts with	ATP6V1E2 (interacts with) SGTA
320	0	0.066	0.411	0.396	1632	0	0	0	interacts with	ATP6V1E2 (interacts with) RPL15	0	72004.XP_005895673.1	72004.XP_005896783.1	0	TRUE	interacts with	ATP6V1E2 (interacts with) RPL15
321	0.435	0.162	0.957	0.709	142	0.727	0	0	interacts with	ATP6V1E2 (interacts with) ATP6V1G1	0	72004.XP_005895673.1	72004.XP_005901146.1	0	TRUE	interacts with	ATP6V1E2 (interacts with) ATP6V1G1
322	0	0.073	0.671	0	664	0.66	0	0	interacts with	ATP6V1G1 (interacts with) SGTA	0	72004.XP_005901146.1	72004.XP_005888399.1	0	TRUE	interacts with	ATP6V1G1 (interacts with) SGTA
323	0	0.515	0.515	0	826	0	0	0	interacts with	ATP6V1G1 (interacts with) CLTA	0	72004.XP_005901146.1	72004.XP_005908651.1	0	TRUE	interacts with	ATP6V1G1 (interacts with) CLTA
325	0.191	0.683	0.732	0	6346	0	0	0	interacts with	BLMH (interacts with) PSMD1	0	72004.XP_005888272.1	72004.XP_005887104.1	0	TRUE	interacts with	BLMH (interacts with) PSMD1
326	0.421	0	0.42	0	2760	0	0	0	interacts with	BLMH (interacts with) DHDH	0	72004.XP_005888272.1	72004.XP_005895436.1	0	TRUE	interacts with	BLMH (interacts with) DHDH
328	0.631	0.063	0.655	0.083	1082	0	0	0	interacts with	BLMH (interacts with) TPP2	0	72004.XP_005888272.1	72004.XP_005909988.1	0	TRUE	interacts with	BLMH (interacts with) TPP2
331	0.101	0.085	0.442	0.266	834	0.186	0	0	interacts with	CALR3 (interacts with) TXNDC9	0	72004.XP_005901537.1	72004.XP_005892303.1	0	TRUE	interacts with	CALR3 (interacts with) TXNDC9
332	0.133	0.085	0.462	0.266	668	0.186	0	0	interacts with	CALR3 (interacts with) TXN	0	72004.XP_005901537.1	72004.XP_005893376.1	0	TRUE	interacts with	CALR3 (interacts with) TXN
333	0.383	0.371	0.692	0.436	308	0.094	0	0.665	interacts with	CALR3 (interacts with) CANX	0	72004.XP_005901537.1	72004.XP_005893494.1	0	TRUE	interacts with	CALR3 (interacts with) CANX
335	0.688	0.476	0.934	0.438	902	0.368	0	0	interacts with	CALR3 (interacts with) PDILT	0	72004.XP_005901537.1	72004.XP_005895635.1	0	TRUE	interacts with	CALR3 (interacts with) PDILT
336	0.301	0.203	0.53	0.083	2480	0.19	0	0	interacts with	CALR3 (interacts with) HSP90AB1	0	72004.XP_005901537.1	72004.XP_005900146.1	0	TRUE	interacts with	CALR3 (interacts with) HSP90AB1
338	0.654	0.058	0.701	0	2746	0.158	0	0	interacts with	CALR3 (interacts with) PRSS37	0	72004.XP_005901537.1	72004.XP_005901127.1	0	TRUE	interacts with	CALR3 (interacts with) PRSS37
339	0.301	0.203	0.53	0.083	2480	0.19	0	0	interacts with	CALR3 (interacts with) HSP90AA1	0	72004.XP_005901537.1	72004.XP_005911315.1	0	TRUE	interacts with	CALR3 (interacts with) HSP90AA1
341	0.239	0.15	0.561	0.266	500	0.186	0	0	interacts with	CALR3 (interacts with) TXNDC5	0	72004.XP_005901537.1	72004.XP_005908246.1	0	TRUE	interacts with	CALR3 (interacts with) TXNDC5
343	0.434	0.124	0.51	0.084	1016	0.05	0	0	interacts with	CAND1 (interacts with) PSMD14	0	72004.XP_005888197.1	72004.XP_005897341.1	0	TRUE	interacts with	CAND1 (interacts with) PSMD14
344	0	0.081	0.557	0.503	302	0.108	0	0	interacts with	CAND1 (interacts with) RBBP7	0	72004.XP_005888197.1	72004.XP_005910003.1	0	TRUE	interacts with	CAND1 (interacts with) RBBP7
345	0.102	0.62	0.685	0	654	0.152	0	0	interacts with	CAND1 (interacts with) XPO1	0	72004.XP_005888197.1	72004.XP_005889792.1	0	TRUE	interacts with	CAND1 (interacts with) XPO1
347	0.566	0.06	0.783	0	106	0.511	0	0	interacts with	CAND1 (interacts with) UBE2M	0	72004.XP_005888197.1	72004.XP_005902486.1	0	TRUE	interacts with	CAND1 (interacts with) UBE2M
349	0.508	0.06	0.834	0	174	0.67	0	0	interacts with	CAND1 (interacts with) DCUN1D1	0	72004.XP_005888197.1	72004.XP_005892597.1	0	TRUE	interacts with	CAND1 (interacts with) DCUN1D1
351	0.634	0.121	0.969	0.499	482	0.833	0	0	interacts with	CAND1 (interacts with) CUL3	0	72004.XP_005888197.1	72004.XP_005899031.1	0	TRUE	interacts with	CAND1 (interacts with) CUL3
352	0.617	0.082	0.973	0.463	342	0.875	0	0	interacts with	CAND1 (interacts with) CUL2	0	72004.XP_005888197.1	72004.XP_005906515.1	0	TRUE	interacts with	CAND1 (interacts with) CUL2
353	0.486	0.064	0.498	0	592	0	0	0	interacts with	CANX (interacts with) LAMP2	0	72004.XP_005893494.1	72004.XP_005891592.1	0	TRUE	interacts with	CANX (interacts with) LAMP2
354	0.294	0.122	0.517	0.194	490	0.149	0	0	interacts with	CANX (interacts with) TXN	0	72004.XP_005893494.1	72004.XP_005893376.1	0	TRUE	interacts with	CANX (interacts with) TXN
356	0.237	0.073	0.458	0	552	0.296	0	0	interacts with	CANX (interacts with) DNAJA4	0	72004.XP_005893494.1	72004.XP_005906670.1	0	TRUE	interacts with	CANX (interacts with) DNAJA4
357	0.411	0.199	0.565	0	2590	0.153	0	0	interacts with	CANX (interacts with) HSP90AA1	0	72004.XP_005893494.1	72004.XP_005911315.1	0	TRUE	interacts with	CANX (interacts with) HSP90AA1
358	0.411	0.199	0.565	0	2590	0.153	0	0	interacts with	CANX (interacts with) HSP90AB1	0	72004.XP_005893494.1	72004.XP_005900146.1	0	TRUE	interacts with	CANX (interacts with) HSP90AB1
359	0.417	0.228	0.649	0.194	614	0.149	0	0	interacts with	CANX (interacts with) TXNDC5	0	72004.XP_005893494.1	72004.XP_005908246.1	0	TRUE	interacts with	CANX (interacts with) TXNDC5
361	0.677	0.079	0.689	0	708	0	0	0	interacts with	CANX (interacts with) PPIB	0	72004.XP_005893494.1	72004.XP_005894594.1	0	TRUE	interacts with	CANX (interacts with) PPIB
363	0.646	0.524	0.824	0	436	0	0	0	interacts with	CANX (interacts with) OS9	0	72004.XP_005893494.1	72004.XP_005901729.1	0	TRUE	interacts with	CANX (interacts with) OS9
364	0.302	0.643	0.86	0.399	1128	0.18	0	0	interacts with	CANX (interacts with) PDILT	0	72004.XP_005893494.1	72004.XP_005895635.1	0	TRUE	interacts with	CANX (interacts with) PDILT
367	0.644	0.111	0.637	0.384	2442	0.149	0	0.548	interacts with	CARM1 (interacts with) PRMT5	0	72004.XP_005890881.1	72004.XP_005895508.1	0	TRUE	interacts with	CARM1 (interacts with) PRMT5
369	0.2	0	0.76	0.376	800	0.559	0	0	interacts with	CARM1 (interacts with) XP_005904534.1	0	72004.XP_005890881.1	72004.XP_005904534.1	0	TRUE	interacts with	CARM1 (interacts with) XP_005904534.1
371	0.154	0	0.774	0.495	800	0.515	0	0	interacts with	CARM1 (interacts with) XP_005893954.1	0	72004.XP_005890881.1	72004.XP_005893954.1	0	TRUE	interacts with	CARM1 (interacts with) XP_005893954.1
372	0.443	0.047	0.456	0	58	0.059	0	0	interacts with	CCL2 (interacts with) MMP7	0	72004.XP_005899757.1	72004.XP_005899574.1	0	TRUE	interacts with	CCL2 (interacts with) MMP7
375	0.442	0.747	0.983	0.711	46	0.741	0	0.724	interacts with	CCT2 (interacts with) CCT6A	0	72004.XP_005901213.1	72004.XP_005887015.1	0.345	TRUE	interacts with	CCT2 (interacts with) CCT6A
376	0	0.637	0.7	0.197	716	0.054	0	0	interacts with	CCT2 (interacts with) PSMD1	0	72004.XP_005901213.1	72004.XP_005887104.1	0	TRUE	interacts with	CCT2 (interacts with) PSMD1
377	0.169	0.585	0.675	0.108	310	0.07	0	0	interacts with	CCT2 (interacts with) PSMA4	0	72004.XP_005901213.1	72004.XP_005887679.1	0	TRUE	interacts with	CCT2 (interacts with) PSMA4
378	0.041	0.599	0.599	0	380	0	0	0	interacts with	CCT2 (interacts with) PSMD12	0	72004.XP_005901213.1	72004.XP_005887831.1	0	TRUE	interacts with	CCT2 (interacts with) PSMD12
379	0.294	0.097	0.428	0.174	754	0.043	0	0	interacts with	CCT2 (interacts with) SGTA	0	72004.XP_005901213.1	72004.XP_005888399.1	0	TRUE	interacts with	CCT2 (interacts with) SGTA
381	0.565	0.784	0.996	0.852	82	0.883	0	0.791	interacts with	CCT2 (interacts with) CCT4	0	72004.XP_005901213.1	72004.XP_005889788.1	0.325	TRUE	interacts with	CCT2 (interacts with) CCT4
382	0.106	0.182	0.757	0.282	1710	0.592	0	0	interacts with	CCT2 (interacts with) PFDN6	0	72004.XP_005901213.1	72004.XP_005891456.1	0	TRUE	interacts with	CCT2 (interacts with) PFDN6
383	0.08	0	0.45	0.416	1396	0.059	0	0	interacts with	CCT2 (interacts with) HSPB1	0	72004.XP_005901213.1	72004.XP_005892932.1	0	TRUE	interacts with	CCT2 (interacts with) HSPB1
385	0.042	0.084	0.868	0.841	500	0.171	0	0	interacts with	CCT2 (interacts with) PPP5C	0	72004.XP_005901213.1	72004.XP_005893967.1	0	TRUE	interacts with	CCT2 (interacts with) PPP5C
386	0.066	0.618	0.722	0.108	278	0.07	0	0	interacts with	CCT2 (interacts with) PSMA7	0	72004.XP_005901213.1	72004.XP_005894072.1	0.206	TRUE	interacts with	CCT2 (interacts with) PSMA7
388	0.113	0.515	0.925	0.841	138	0.043	0	0	interacts with	CCT2 (interacts with) STIP1	0	72004.XP_005901213.1	72004.XP_005894194.1	0	TRUE	interacts with	CCT2 (interacts with) STIP1
390	0.053	0.064	0.681	0.224	760	0.591	0	0	interacts with	CCT2 (interacts with) PPP4C	0	72004.XP_005901213.1	72004.XP_005894536.1	0	TRUE	interacts with	CCT2 (interacts with) PPP4C
391	0.054	0.74	0.743	0	452	0	0	0	interacts with	CCT2 (interacts with) PSMB4	0	72004.XP_005901213.1	72004.XP_005895014.1	0	TRUE	interacts with	CCT2 (interacts with) PSMB4
393	0	0.66	0.66	0	330	0	0	0	interacts with	CCT2 (interacts with) NUDC	0	72004.XP_005901213.1	72004.XP_005895953.1	0	TRUE	interacts with	CCT2 (interacts with) NUDC
394	0.338	0.376	0.569	0	280	0	0	0	interacts with	CCT2 (interacts with) PSMD11	0	72004.XP_005901213.1	72004.XP_005896749.1	0	TRUE	interacts with	CCT2 (interacts with) PSMD11
395	0.043	0.748	0.779	0.161	470	0	0	0	interacts with	CCT2 (interacts with) RPL15	0	72004.XP_005901213.1	72004.XP_005896783.1	0	TRUE	interacts with	CCT2 (interacts with) RPL15
396	0.082	0.639	0.715	0	576	0.21	0	0	interacts with	CCT2 (interacts with) PSMD14	0	72004.XP_005901213.1	72004.XP_005897341.1	0	TRUE	interacts with	CCT2 (interacts with) PSMD14
398	0.527	0.78	0.996	0.855	96	0.883	0	0.765	interacts with	CCT2 (interacts with) CCT3	0	72004.XP_005901213.1	72004.XP_005898792.1	0.244	TRUE	interacts with	CCT2 (interacts with) CCT3
399	0.531	0.781	0.997	0.85	142	0.911	0	0.777	interacts with	CCT2 (interacts with) CCT5	0	72004.XP_005901213.1	72004.XP_005899667.1	0.355	TRUE	interacts with	CCT2 (interacts with) CCT5
400	0.233	0.66	0.919	0.657	752	0.211	0	0	interacts with	CCT2 (interacts with) HSP90AB1	0	72004.XP_005901213.1	72004.XP_005900146.1	0	TRUE	interacts with	CCT2 (interacts with) HSP90AB1
402	0.641	0.781	0.996	0.855	164	0.882	0	0.825	interacts with	CCT2 (interacts with) TCP1	0	72004.XP_005901213.1	72004.XP_005900451.1	0.212	TRUE	interacts with	CCT2 (interacts with) TCP1
403	0.066	0.75	0.808	0.108	290	0.187	0	0	interacts with	CCT2 (interacts with) PSMA3	0	72004.XP_005901213.1	72004.XP_005900925.1	0	TRUE	interacts with	CCT2 (interacts with) PSMA3
405	0.058	0	0.437	0.416	414	0.059	0	0	interacts with	CCT2 (interacts with) CRYAB	0	72004.XP_005901213.1	72004.XP_005901596.1	0	TRUE	interacts with	CCT2 (interacts with) CRYAB
406	0.485	0	0.485	0	652	0	0	0	interacts with	CCT2 (interacts with) OS9	0	72004.XP_005901213.1	72004.XP_005901729.1	0	TRUE	interacts with	CCT2 (interacts with) OS9
407	0.076	0.588	0.636	0	446	0.123	0	0	interacts with	CCT2 (interacts with) PSMD2	0	72004.XP_005901213.1	72004.XP_005909578.1	0	TRUE	interacts with	CCT2 (interacts with) PSMD2
408	0.293	0.151	0.639	0	334	0.447	0	0	interacts with	CCT2 (interacts with) DNAJA4	0.043	72004.XP_005901213.1	72004.XP_005906670.1	0	TRUE	interacts with	CCT2 (interacts with) DNAJA4
410	0.084	0.091	0.856	0.841	92	0	0	0	interacts with	CCT2 (interacts with) CDC37	0	72004.XP_005901213.1	72004.XP_005902974.1	0	TRUE	interacts with	CCT2 (interacts with) CDC37
411	0.233	0.66	0.919	0.657	752	0.211	0	0	interacts with	CCT2 (interacts with) HSP90AA1	0	72004.XP_005901213.1	72004.XP_005911315.1	0	TRUE	interacts with	CCT2 (interacts with) HSP90AA1
413	0.487	0.754	0.988	0.759	50	0.788	0	0.711	interacts with	CCT2 (interacts with) CCT8	0	72004.XP_005901213.1	72004.XP_005907886.1	0.25	TRUE	interacts with	CCT2 (interacts with) CCT8
415	0.566	0.779	0.996	0.848	90	0.883	0	0.829	interacts with	CCT2 (interacts with) CCT7	0	72004.XP_005901213.1	72004.XP_005901396.1	0	TRUE	interacts with	CCT2 (interacts with) CCT7
416	0.526	0.774	0.993	0.84	102	0.806	0	0.79	interacts with	CCT3 (interacts with) CCT6A	0	72004.XP_005898792.1	72004.XP_005887015.1	0.323	TRUE	interacts with	CCT3 (interacts with) CCT6A
417	0.077	0.401	0.457	0.085	826	0.054	0	0	interacts with	CCT3 (interacts with) PSMD1	0	72004.XP_005898792.1	72004.XP_005887104.1	0	TRUE	interacts with	CCT3 (interacts with) PSMD1
418	0.066	0.228	0.512	0.108	356	0.07	0	0	interacts with	CCT3 (interacts with) PSMA4	0	72004.XP_005898792.1	72004.XP_005887679.1	0.311	TRUE	interacts with	CCT3 (interacts with) PSMA4
420	0.157	0.11	0.429	0.293	1100	0.051	0	0	interacts with	CCT3 (interacts with) PRPF8	0	72004.XP_005898792.1	72004.XP_005888302.1	0	TRUE	interacts with	CCT3 (interacts with) PRPF8
422	0.34	0.107	0.405	0	568	0.07	0	0	interacts with	CCT3 (interacts with) DNAJB2	0.043	72004.XP_005898792.1	72004.XP_005889748.1	0	TRUE	interacts with	CCT3 (interacts with) DNAJB2
423	0.716	0.863	0.999	0.978	52	0.955	0	0.838	interacts with	CCT3 (interacts with) CCT4	0	72004.XP_005898792.1	72004.XP_005889788.1	0.394	TRUE	interacts with	CCT3 (interacts with) CCT4
424	0.106	0.125	0.826	0.309	1890	0.717	0	0	interacts with	CCT3 (interacts with) PFDN6	0	72004.XP_005898792.1	72004.XP_005891456.1	0	TRUE	interacts with	CCT3 (interacts with) PFDN6
425	0.063	0.063	0.625	0	1020	0.608	0	0	interacts with	CCT3 (interacts with) TXNDC9	0	72004.XP_005898792.1	72004.XP_005892303.1	0	TRUE	interacts with	CCT3 (interacts with) TXNDC9
426	0.103	0	0.482	0.442	1878	0.05	0	0	interacts with	CCT3 (interacts with) HSPB1	0	72004.XP_005898792.1	72004.XP_005892932.1	0	TRUE	interacts with	CCT3 (interacts with) HSPB1
427	0.065	0.108	0.916	0.893	504	0.171	0	0	interacts with	CCT3 (interacts with) PPP5C	0	72004.XP_005898792.1	72004.XP_005893967.1	0	TRUE	interacts with	CCT3 (interacts with) PPP5C
428	0.066	0.77	0.842	0.108	344	0.07	0	0	interacts with	CCT3 (interacts with) PSMA7	0	72004.XP_005898792.1	72004.XP_005894072.1	0.254	TRUE	interacts with	CCT3 (interacts with) PSMA7
429	0.236	0.775	0.98	0.893	164	0.043	0	0	interacts with	CCT3 (interacts with) STIP1	0	72004.XP_005898792.1	72004.XP_005894194.1	0	TRUE	interacts with	CCT3 (interacts with) STIP1
430	0.042	0.061	0.717	0.224	884	0.643	0	0	interacts with	CCT3 (interacts with) PPP4C	0	72004.XP_005898792.1	72004.XP_005894536.1	0	TRUE	interacts with	CCT3 (interacts with) PPP4C
431	0.054	0.466	0.473	0	1064	0	0	0	interacts with	CCT3 (interacts with) PRMT5	0	72004.XP_005898792.1	72004.XP_005895508.1	0	TRUE	interacts with	CCT3 (interacts with) PRMT5
432	0	0.635	0.635	0	282	0	0	0	interacts with	CCT3 (interacts with) NUDC	0	72004.XP_005898792.1	72004.XP_005895953.1	0	TRUE	interacts with	CCT3 (interacts with) NUDC
433	0.244	0.738	0.889	0.161	560	0	0	0	interacts with	CCT3 (interacts with) RPL15	0	72004.XP_005898792.1	72004.XP_005896783.1	0.412	TRUE	interacts with	CCT3 (interacts with) RPL15
434	0.054	0.334	0.509	0	628	0.284	0	0	interacts with	CCT3 (interacts with) PSMD14	0	72004.XP_005898792.1	72004.XP_005897341.1	0	TRUE	interacts with	CCT3 (interacts with) PSMD14
435	0.294	0.081	0.51	0.108	344	0.07	0	0	interacts with	CCT3 (interacts with) PSMB3	0	72004.XP_005898792.1	72004.XP_005898042.1	0.23	TRUE	interacts with	CCT3 (interacts with) PSMB3
436	0.344	0.154	0.474	0	1014	0.129	0	0	interacts with	CCT3 (interacts with) PSMC3	0	72004.XP_005898792.1	72004.XP_005899012.1	0	TRUE	interacts with	CCT3 (interacts with) PSMC3
437	0.13	0	0.498	0.442	460	0.05	0	0	interacts with	CCT3 (interacts with) CRYAB	0	72004.XP_005898792.1	72004.XP_005901596.1	0	TRUE	interacts with	CCT3 (interacts with) CRYAB
438	0.107	0.524	0.576	0	286	0.084	0	0	interacts with	CCT3 (interacts with) PSMC5	0	72004.XP_005898792.1	72004.XP_005911165.1	0	TRUE	interacts with	CCT3 (interacts with) PSMC5
439	0.071	0.652	0.698	0	500	0.143	0	0	interacts with	CCT3 (interacts with) PSMD2	0	72004.XP_005898792.1	72004.XP_005909578.1	0	TRUE	interacts with	CCT3 (interacts with) PSMD2
440	0.206	0.604	0.826	0.108	338	0.199	0	0	interacts with	CCT3 (interacts with) PSMA3	0	72004.XP_005898792.1	72004.XP_005900925.1	0.347	TRUE	interacts with	CCT3 (interacts with) PSMA3
441	0.304	0.433	0.897	0.711	798	0.211	0	0	interacts with	CCT3 (interacts with) HSP90AA1	0	72004.XP_005898792.1	72004.XP_005911315.1	0	TRUE	interacts with	CCT3 (interacts with) HSP90AA1
442	0.304	0.433	0.897	0.711	798	0.211	0	0	interacts with	CCT3 (interacts with) HSP90AB1	0	72004.XP_005898792.1	72004.XP_005900146.1	0	TRUE	interacts with	CCT3 (interacts with) HSP90AB1
443	0	0.126	0.902	0.893	154	0	0	0	interacts with	CCT3 (interacts with) CDC37	0	72004.XP_005898792.1	72004.XP_005902974.1	0	TRUE	interacts with	CCT3 (interacts with) CDC37
444	0.57	0.777	0.997	0.855	76	0.898	0	0.742	interacts with	CCT3 (interacts with) CCT8	0	72004.XP_005898792.1	72004.XP_005907886.1	0.341	TRUE	interacts with	CCT3 (interacts with) CCT8
445	0.691	0.857	0.999	0.977	128	0.969	0	0.823	interacts with	CCT3 (interacts with) CCT5	0	72004.XP_005898792.1	72004.XP_005899667.1	0.399	TRUE	interacts with	CCT3 (interacts with) CCT5
446	0.644	0.857	0.999	0.978	188	0.955	0	0.826	interacts with	CCT3 (interacts with) TCP1	0	72004.XP_005898792.1	72004.XP_005900451.1	0.437	TRUE	interacts with	CCT3 (interacts with) TCP1
447	0.692	0.999	0.999	0.977	38	0.955	0	0.816	interacts with	CCT3 (interacts with) CCT7	0	72004.XP_005898792.1	72004.XP_005901396.1	0.298	TRUE	interacts with	CCT3 (interacts with) CCT7
448	0.564	0.779	0.994	0.84	94	0.803	0	0.744	interacts with	CCT4 (interacts with) CCT6A	0	72004.XP_005889788.1	72004.XP_005887015.1	0.414	TRUE	interacts with	CCT4 (interacts with) CCT6A
449	0	0.784	0.796	0.085	826	0.054	0	0	interacts with	CCT4 (interacts with) PSMD1	0	72004.XP_005889788.1	72004.XP_005887104.1	0	TRUE	interacts with	CCT4 (interacts with) PSMD1
450	0.066	0.717	0.811	0.108	378	0.07	0	0	interacts with	CCT4 (interacts with) PSMA4	0	72004.XP_005889788.1	72004.XP_005887679.1	0.272	TRUE	interacts with	CCT4 (interacts with) PSMA4
451	0.075	0.695	0.705	0	472	0	0	0	interacts with	CCT4 (interacts with) PSMD12	0	72004.XP_005889788.1	72004.XP_005887831.1	0	TRUE	interacts with	CCT4 (interacts with) PSMD12
452	0.06	0	0.458	0.442	1740	0.05	0	0	interacts with	CCT4 (interacts with) HSPB1	0	72004.XP_005889788.1	72004.XP_005892932.1	0	TRUE	interacts with	CCT4 (interacts with) HSPB1
453	0.065	0	0.461	0.442	494	0.05	0	0	interacts with	CCT4 (interacts with) CRYAB	0	72004.XP_005889788.1	72004.XP_005901596.1	0	TRUE	interacts with	CCT4 (interacts with) CRYAB
454	0.063	0.065	0.478	0	1080	0.453	0	0	interacts with	CCT4 (interacts with) TXNDC9	0	72004.XP_005889788.1	72004.XP_005892303.1	0	TRUE	interacts with	CCT4 (interacts with) TXNDC9
456	0.253	0.449	0.573	0	2076	0.045	0	0	interacts with	CCT4 (interacts with) PRPS1	0.042	72004.XP_005889788.1	72004.XP_005902565.1	0	TRUE	interacts with	CCT4 (interacts with) PRPS1
457	0	0.661	0.661	0	414	0	0	0	interacts with	CCT4 (interacts with) PSMB6	0	72004.XP_005889788.1	72004.XP_005906113.1	0	TRUE	interacts with	CCT4 (interacts with) PSMB6
458	0.115	0.515	0.662	0	1026	0.129	0	0	interacts with	CCT4 (interacts with) PSMC3	0	72004.XP_005889788.1	72004.XP_005899012.1	0.203	TRUE	interacts with	CCT4 (interacts with) PSMC3
459	0.066	0.059	0.725	0.224	820	0.645	0	0	interacts with	CCT4 (interacts with) PPP4C	0	72004.XP_005889788.1	72004.XP_005894536.1	0	TRUE	interacts with	CCT4 (interacts with) PPP4C
460	0	0.737	0.737	0	318	0	0	0	interacts with	CCT4 (interacts with) NUDC	0	72004.XP_005889788.1	72004.XP_005895953.1	0	TRUE	interacts with	CCT4 (interacts with) NUDC
461	0.065	0.66	0.739	0	294	0.084	0	0	interacts with	CCT4 (interacts with) PSMC5	0	72004.XP_005889788.1	72004.XP_005911165.1	0.212	TRUE	interacts with	CCT4 (interacts with) PSMC5
462	0.329	0.373	0.763	0	428	0.483	0	0	interacts with	CCT4 (interacts with) DNAJA4	0.043	72004.XP_005889788.1	72004.XP_005906670.1	0	TRUE	interacts with	CCT4 (interacts with) DNAJA4
463	0.108	0.685	0.781	0	740	0.284	0	0	interacts with	CCT4 (interacts with) PSMD14	0	72004.XP_005889788.1	72004.XP_005897341.1	0	TRUE	interacts with	CCT4 (interacts with) PSMD14
464	0.087	0.78	0.79	0	364	0	0	0	interacts with	CCT4 (interacts with) PSMD11	0	72004.XP_005889788.1	72004.XP_005896749.1	0	TRUE	interacts with	CCT4 (interacts with) PSMD11
465	0.043	0.786	0.854	0.161	498	0	0	0	interacts with	CCT4 (interacts with) RPL15	0	72004.XP_005889788.1	72004.XP_005896783.1	0.252	TRUE	interacts with	CCT4 (interacts with) RPL15
466	0.066	0.763	0.868	0.108	372	0.07	0	0	interacts with	CCT4 (interacts with) PSMA7	0	72004.XP_005889788.1	72004.XP_005894072.1	0.394	TRUE	interacts with	CCT4 (interacts with) PSMA7
467	0.106	0.342	0.869	0.309	1788	0.717	0	0	interacts with	CCT4 (interacts with) PFDN6	0	72004.XP_005889788.1	72004.XP_005891456.1	0	TRUE	interacts with	CCT4 (interacts with) PFDN6
468	0.401	0.788	0.878	0	584	0.122	0	0	interacts with	CCT4 (interacts with) PSMD2	0	72004.XP_005889788.1	72004.XP_005909578.1	0	TRUE	interacts with	CCT4 (interacts with) PSMD2
469	0.24	0.788	0.885	0.108	350	0.102	0	0	interacts with	CCT4 (interacts with) PSMA3	0	72004.XP_005889788.1	72004.XP_005900925.1	0.25	TRUE	interacts with	CCT4 (interacts with) PSMA3
470	0.383	0.354	0.896	0.711	968	0.211	0	0	interacts with	CCT4 (interacts with) HSP90AB1	0	72004.XP_005889788.1	72004.XP_005900146.1	0	TRUE	interacts with	CCT4 (interacts with) HSP90AB1
471	0.383	0.354	0.896	0.711	968	0.211	0	0	interacts with	CCT4 (interacts with) HSP90AA1	0	72004.XP_005889788.1	72004.XP_005911315.1	0	TRUE	interacts with	CCT4 (interacts with) HSP90AA1
472	0.059	0.127	0.904	0.893	162	0	0	0	interacts with	CCT4 (interacts with) CDC37	0	72004.XP_005889788.1	72004.XP_005902974.1	0	TRUE	interacts with	CCT4 (interacts with) CDC37
473	0.244	0.107	0.932	0.893	590	0.171	0	0	interacts with	CCT4 (interacts with) PPP5C	0	72004.XP_005889788.1	72004.XP_005893967.1	0	TRUE	interacts with	CCT4 (interacts with) PPP5C
474	0.315	0.66	0.972	0.893	168	0.043	0	0	interacts with	CCT4 (interacts with) STIP1	0	72004.XP_005889788.1	72004.XP_005894194.1	0	TRUE	interacts with	CCT4 (interacts with) STIP1
475	0.58	0.783	0.995	0.852	50	0.837	0	0.78	interacts with	CCT4 (interacts with) CCT8	0	72004.XP_005889788.1	72004.XP_005907886.1	0.451	TRUE	interacts with	CCT4 (interacts with) CCT8
476	0.692	0.864	0.999	0.977	34	0.955	0	0.834	interacts with	CCT4 (interacts with) CCT7	0	72004.XP_005889788.1	72004.XP_005901396.1	0.354	TRUE	interacts with	CCT4 (interacts with) CCT7
477	0.643	0.917	0.999	0.977	136	0.955	0	0.813	interacts with	CCT4 (interacts with) TCP1	0	72004.XP_005889788.1	72004.XP_005900451.1	0.356	TRUE	interacts with	CCT4 (interacts with) TCP1
478	0.71	0.859	0.999	0.94	82	0.969	0	0.852	interacts with	CCT4 (interacts with) CCT5	0	72004.XP_005889788.1	72004.XP_005899667.1	0.432	TRUE	interacts with	CCT4 (interacts with) CCT5
479	0.564	0.778	0.996	0.796	136	0.911	0	0.74	interacts with	CCT5 (interacts with) CCT6A	0	72004.XP_005899667.1	72004.XP_005887015.1	0.417	TRUE	interacts with	CCT5 (interacts with) CCT6A
480	0	0.582	0.606	0.085	1142	0.054	0	0	interacts with	CCT5 (interacts with) PSMD1	0	72004.XP_005899667.1	72004.XP_005887104.1	0	TRUE	interacts with	CCT5 (interacts with) PSMD1
481	0.066	0.714	0.81	0.108	642	0.07	0	0	interacts with	CCT5 (interacts with) PSMA4	0	72004.XP_005899667.1	72004.XP_005887679.1	0.276	TRUE	interacts with	CCT5 (interacts with) PSMA4
482	0.244	0.582	0.67	0	672	0	0	0	interacts with	CCT5 (interacts with) PSMD12	0	72004.XP_005899667.1	72004.XP_005887831.1	0	TRUE	interacts with	CCT5 (interacts with) PSMD12
483	0.115	0.187	0.437	0	616	0.129	0	0	interacts with	CCT5 (interacts with) PSMC4	0	72004.XP_005899667.1	72004.XP_005890624.1	0.208	TRUE	interacts with	CCT5 (interacts with) PSMC4
484	0.109	0.141	0.83	0.309	2364	0.717	0	0	interacts with	CCT5 (interacts with) PFDN6	0	72004.XP_005899667.1	72004.XP_005891456.1	0	TRUE	interacts with	CCT5 (interacts with) PFDN6
485	0.297	0.061	0.424	0	1364	0.198	0	0	interacts with	CCT5 (interacts with) TXNDC9	0	72004.XP_005899667.1	72004.XP_005892303.1	0	TRUE	interacts with	CCT5 (interacts with) TXNDC9
486	0.066	0	0.421	0.4	2712	0.05	0	0	interacts with	CCT5 (interacts with) HSPB1	0	72004.XP_005899667.1	72004.XP_005892932.1	0	TRUE	interacts with	CCT5 (interacts with) HSPB1
487	0.066	0.615	0.661	0.108	548	0.07	0	0	interacts with	CCT5 (interacts with) PSMB7	0	72004.XP_005899667.1	72004.XP_005893125.1	0	TRUE	interacts with	CCT5 (interacts with) PSMB7
488	0.042	0.065	0.909	0.893	924	0.171	0	0	interacts with	CCT5 (interacts with) PPP5C	0	72004.XP_005899667.1	72004.XP_005893967.1	0	TRUE	interacts with	CCT5 (interacts with) PPP5C
489	0.111	0.664	0.808	0.108	544	0.07	0	0	interacts with	CCT5 (interacts with) PSMA7	0	72004.XP_005899667.1	72004.XP_005894072.1	0.348	TRUE	interacts with	CCT5 (interacts with) PSMA7
491	0.085	0.357	0.43	0.109	648	0	0	0	interacts with	CCT5 (interacts with) XP_005894085.1	0	72004.XP_005899667.1	72004.XP_005894085.1	0	TRUE	interacts with	CCT5 (interacts with) XP_005894085.1
492	0.215	0.781	0.98	0.893	302	0.043	0	0	interacts with	CCT5 (interacts with) STIP1	0	72004.XP_005899667.1	72004.XP_005894194.1	0	TRUE	interacts with	CCT5 (interacts with) STIP1
493	0.042	0.062	0.717	0.224	1176	0.643	0	0	interacts with	CCT5 (interacts with) PPP4C	0	72004.XP_005899667.1	72004.XP_005894536.1	0	TRUE	interacts with	CCT5 (interacts with) PPP4C
495	0.444	0	0.444	0	2470	0	0	0	interacts with	CCT5 (interacts with) ELSPBP1	0	72004.XP_005899667.1	72004.XP_005895463.1	0	TRUE	interacts with	CCT5 (interacts with) ELSPBP1
496	0.254	0.519	0.625	0	1662	0	0	0	interacts with	CCT5 (interacts with) PRMT5	0	72004.XP_005899667.1	72004.XP_005895508.1	0	TRUE	interacts with	CCT5 (interacts with) PRMT5
497	0.155	0.725	0.757	0	476	0	0	0	interacts with	CCT5 (interacts with) NUDC	0	72004.XP_005899667.1	72004.XP_005895953.1	0	TRUE	interacts with	CCT5 (interacts with) NUDC
498	0.138	0.419	0.477	0	576	0	0	0	interacts with	CCT5 (interacts with) PSMD11	0	72004.XP_005899667.1	72004.XP_005896749.1	0	TRUE	interacts with	CCT5 (interacts with) PSMD11
499	0.043	0.764	0.842	0.161	636	0	0	0	interacts with	CCT5 (interacts with) RPL15	0	72004.XP_005899667.1	72004.XP_005896783.1	0.266	TRUE	interacts with	CCT5 (interacts with) RPL15
500	0.083	0.595	0.67	0	1118	0.184	0	0	interacts with	CCT5 (interacts with) PSMD14	0	72004.XP_005899667.1	72004.XP_005897341.1	0	TRUE	interacts with	CCT5 (interacts with) PSMD14
501	0.066	0.709	0.791	0.108	634	0.07	0	0	interacts with	CCT5 (interacts with) PSMB3	0	72004.XP_005899667.1	72004.XP_005898042.1	0.216	TRUE	interacts with	CCT5 (interacts with) PSMB3
502	0.115	0.202	0.453	0	1548	0.129	0	0	interacts with	CCT5 (interacts with) PSMC3	0	72004.XP_005899667.1	72004.XP_005899012.1	0.216	TRUE	interacts with	CCT5 (interacts with) PSMC3
503	0	0.408	0.411	0	2636	0.045	0	0	interacts with	CCT5 (interacts with) PRPS1	0.042	72004.XP_005899667.1	72004.XP_005902565.1	0	TRUE	interacts with	CCT5 (interacts with) PRPS1
504	0.066	0	0.421	0.4	722	0.05	0	0	interacts with	CCT5 (interacts with) CRYAB	0	72004.XP_005899667.1	72004.XP_005901596.1	0	TRUE	interacts with	CCT5 (interacts with) CRYAB
505	0.21	0.327	0.445	0	630	0	0	0	interacts with	CCT5 (interacts with) PSMD8	0	72004.XP_005899667.1	72004.XP_005908312.1	0	TRUE	interacts with	CCT5 (interacts with) PSMD8
507	0.305	0.196	0.45	0	1752	0.095	0	0	interacts with	CCT5 (interacts with) TSPYL1	0	72004.XP_005899667.1	72004.XP_005907459.1	0	TRUE	interacts with	CCT5 (interacts with) TSPYL1
508	0.573	0.107	0.615	0	1682	0.07	0	0	interacts with	CCT5 (interacts with) DNAJC5	0.043	72004.XP_005899667.1	72004.XP_005908617.1	0	TRUE	interacts with	CCT5 (interacts with) DNAJC5
509	0.575	0.267	0.685	0	522	0.07	0	0	interacts with	CCT5 (interacts with) DNAJA4	0.043	72004.XP_005899667.1	72004.XP_005906670.1	0	TRUE	interacts with	CCT5 (interacts with) DNAJA4
510	0.071	0.686	0.721	0	908	0.122	0	0	interacts with	CCT5 (interacts with) PSMD2	0	72004.XP_005899667.1	72004.XP_005909578.1	0	TRUE	interacts with	CCT5 (interacts with) PSMD2
511	0.148	0.747	0.852	0.108	584	0.102	0	0	interacts with	CCT5 (interacts with) PSMA3	0	72004.XP_005899667.1	72004.XP_005900925.1	0.278	TRUE	interacts with	CCT5 (interacts with) PSMA3
512	0.478	0.747	0.868	0	464	0.084	0	0	interacts with	CCT5 (interacts with) PSMC5	0	72004.XP_005899667.1	72004.XP_005911165.1	0	TRUE	interacts with	CCT5 (interacts with) PSMC5
513	0.083	0.081	0.901	0.893	232	0	0	0	interacts with	CCT5 (interacts with) CDC37	0	72004.XP_005899667.1	72004.XP_005902974.1	0	TRUE	interacts with	CCT5 (interacts with) CDC37
514	0.301	0.72	0.949	0.71	1192	0.211	0	0	interacts with	CCT5 (interacts with) HSP90AA1	0	72004.XP_005899667.1	72004.XP_005911315.1	0	TRUE	interacts with	CCT5 (interacts with) HSP90AA1
515	0.301	0.72	0.949	0.71	1192	0.211	0	0	interacts with	CCT5 (interacts with) HSP90AB1	0	72004.XP_005899667.1	72004.XP_005900146.1	0	TRUE	interacts with	CCT5 (interacts with) HSP90AB1
516	0.573	0.778	0.997	0.85	92	0.905	0	0.752	interacts with	CCT5 (interacts with) CCT8	0	72004.XP_005899667.1	72004.XP_005907886.1	0.382	TRUE	interacts with	CCT5 (interacts with) CCT8
517	0.696	0.861	0.999	0.902	90	0.969	0	0.763	interacts with	CCT5 (interacts with) CCT7	0	72004.XP_005899667.1	72004.XP_005901396.1	0.362	TRUE	interacts with	CCT5 (interacts with) CCT7
518	0.645	0.86	0.999	0.942	382	0.969	0	0.78	interacts with	CCT5 (interacts with) TCP1	0	72004.XP_005899667.1	72004.XP_005900451.1	0.347	TRUE	interacts with	CCT5 (interacts with) TCP1
519	0.053	0	0.402	0.389	1040	0.05	0	0	interacts with	CCT6A (interacts with) HSPB1	0	72004.XP_005887015.1	72004.XP_005892932.1	0	TRUE	interacts with	CCT6A (interacts with) HSPB1
520	0.066	0.157	0.428	0.108	294	0.09	0	0	interacts with	CCT6A (interacts with) PSMA3	0	72004.XP_005887015.1	72004.XP_005900925.1	0.244	TRUE	interacts with	CCT6A (interacts with) PSMA3
521	0.042	0.06	0.469	0.224	590	0.331	0	0	interacts with	CCT6A (interacts with) PPP4C	0	72004.XP_005887015.1	72004.XP_005894536.1	0	TRUE	interacts with	CCT6A (interacts with) PPP4C
522	0.229	0.151	0.493	0	200	0.287	0	0	interacts with	CCT6A (interacts with) DNAJA4	0.043	72004.XP_005887015.1	72004.XP_005906670.1	0	TRUE	interacts with	CCT6A (interacts with) DNAJA4
523	0.066	0.157	0.521	0.108	312	0.07	0	0	interacts with	CCT6A (interacts with) PSMA4	0	72004.XP_005887015.1	72004.XP_005887679.1	0.381	TRUE	interacts with	CCT6A (interacts with) PSMA4
524	0.08	0.515	0.591	0	576	0.157	0	0	interacts with	CCT6A (interacts with) PSMD14	0	72004.XP_005887015.1	72004.XP_005897341.1	0	TRUE	interacts with	CCT6A (interacts with) PSMD14
525	0.106	0.07	0.657	0.238	1190	0.523	0	0	interacts with	CCT6A (interacts with) PFDN6	0	72004.XP_005887015.1	72004.XP_005891456.1	0	TRUE	interacts with	CCT6A (interacts with) PFDN6
526	0.225	0.209	0.715	0.481	590	0.211	0	0	interacts with	CCT6A (interacts with) HSP90AA1	0	72004.XP_005887015.1	72004.XP_005911315.1	0	TRUE	interacts with	CCT6A (interacts with) HSP90AA1
527	0.225	0.209	0.715	0.481	590	0.211	0	0	interacts with	CCT6A (interacts with) HSP90AB1	0	72004.XP_005887015.1	72004.XP_005900146.1	0	TRUE	interacts with	CCT6A (interacts with) HSP90AB1
528	0.1	0.651	0.718	0.174	604	0.043	0	0	interacts with	CCT6A (interacts with) SGTA	0	72004.XP_005887015.1	72004.XP_005888399.1	0	TRUE	interacts with	CCT6A (interacts with) SGTA
529	0.1	0.064	0.736	0.712	70	0	0	0	interacts with	CCT6A (interacts with) CDC37	0	72004.XP_005887015.1	72004.XP_005902974.1	0	TRUE	interacts with	CCT6A (interacts with) CDC37
530	0.042	0.065	0.757	0.712	394	0.171	0	0	interacts with	CCT6A (interacts with) PPP5C	0	72004.XP_005887015.1	72004.XP_005893967.1	0	TRUE	interacts with	CCT6A (interacts with) PPP5C
531	0.043	0.718	0.806	0.161	392	0	0	0	interacts with	CCT6A (interacts with) RPL15	0	72004.XP_005887015.1	72004.XP_005896783.1	0.245	TRUE	interacts with	CCT6A (interacts with) RPL15
532	0.066	0.68	0.809	0.108	304	0.07	0	0	interacts with	CCT6A (interacts with) PSMA7	0	72004.XP_005887015.1	72004.XP_005894072.1	0.349	TRUE	interacts with	CCT6A (interacts with) PSMA7
533	0.081	0.515	0.86	0.712	84	0.043	0	0	interacts with	CCT6A (interacts with) STIP1	0	72004.XP_005887015.1	72004.XP_005894194.1	0	TRUE	interacts with	CCT6A (interacts with) STIP1
534	0.489	0.747	0.984	0.712	70	0.741	0	0.675	interacts with	CCT6A (interacts with) CCT8	0	72004.XP_005887015.1	72004.XP_005907886.1	0.402	TRUE	interacts with	CCT6A (interacts with) CCT8
535	0.53	0.777	0.992	0.822	128	0.803	0	0.773	interacts with	CCT6A (interacts with) TCP1	0	72004.XP_005887015.1	72004.XP_005900451.1	0.274	TRUE	interacts with	CCT6A (interacts with) TCP1
536	0.618	0.773	0.993	0.843	106	0.803	0	0.771	interacts with	CCT6A (interacts with) CCT7	0	72004.XP_005887015.1	72004.XP_005901396.1	0.278	TRUE	interacts with	CCT6A (interacts with) CCT7
537	0	0.71	0.727	0.085	798	0.054	0	0	interacts with	CCT7 (interacts with) PSMD1	0	72004.XP_005901396.1	72004.XP_005887104.1	0	TRUE	interacts with	CCT7 (interacts with) PSMD1
538	0.066	0.481	0.544	0.108	328	0.07	0	0	interacts with	CCT7 (interacts with) PSMA4	0	72004.XP_005901396.1	72004.XP_005887679.1	0	TRUE	interacts with	CCT7 (interacts with) PSMA4
539	0	0.515	0.515	0	424	0	0	0	interacts with	CCT7 (interacts with) PSMD12	0	72004.XP_005901396.1	72004.XP_005887831.1	0	TRUE	interacts with	CCT7 (interacts with) PSMD12
540	0.115	0.661	0.715	0	352	0.129	0	0	interacts with	CCT7 (interacts with) PSMC4	0	72004.XP_005901396.1	72004.XP_005890624.1	0	TRUE	interacts with	CCT7 (interacts with) PSMC4
541	0.106	0.174	0.836	0.309	1978	0.717	0	0	interacts with	CCT7 (interacts with) PFDN6	0	72004.XP_005901396.1	72004.XP_005891456.1	0	TRUE	interacts with	CCT7 (interacts with) PFDN6
542	0.063	0.065	0.502	0	1130	0.478	0	0	interacts with	CCT7 (interacts with) TXNDC9	0	72004.XP_005901396.1	72004.XP_005892303.1	0	TRUE	interacts with	CCT7 (interacts with) TXNDC9
543	0.042	0	0.443	0.438	1912	0.05	0	0	interacts with	CCT7 (interacts with) HSPB1	0	72004.XP_005901396.1	72004.XP_005892932.1	0	TRUE	interacts with	CCT7 (interacts with) HSPB1
544	0.042	0.064	0.891	0.871	478	0.171	0	0	interacts with	CCT7 (interacts with) PPP5C	0	72004.XP_005901396.1	72004.XP_005893967.1	0	TRUE	interacts with	CCT7 (interacts with) PPP5C
545	0.066	0.679	0.819	0.108	324	0.07	0	0	interacts with	CCT7 (interacts with) PSMA7	0	72004.XP_005901396.1	72004.XP_005894072.1	0.386	TRUE	interacts with	CCT7 (interacts with) PSMA7
546	0.085	0.367	0.438	0.109	498	0	0	0	interacts with	CCT7 (interacts with) XP_005894085.1	0	72004.XP_005901396.1	72004.XP_005894085.1	0	TRUE	interacts with	CCT7 (interacts with) XP_005894085.1
547	0.141	0.777	0.973	0.871	172	0.043	0	0	interacts with	CCT7 (interacts with) STIP1	0	72004.XP_005901396.1	72004.XP_005894194.1	0	TRUE	interacts with	CCT7 (interacts with) STIP1
548	0.042	0.073	0.725	0.224	914	0.649	0	0	interacts with	CCT7 (interacts with) PPP4C	0	72004.XP_005901396.1	72004.XP_005894536.1	0	TRUE	interacts with	CCT7 (interacts with) PPP4C
549	0.156	0.59	0.639	0	1134	0	0	0	interacts with	CCT7 (interacts with) PRMT5	0	72004.XP_005901396.1	72004.XP_005895508.1	0	TRUE	interacts with	CCT7 (interacts with) PRMT5
550	0	0.747	0.747	0	332	0	0	0	interacts with	CCT7 (interacts with) NUDC	0	72004.XP_005901396.1	72004.XP_005895953.1	0	TRUE	interacts with	CCT7 (interacts with) NUDC
551	0.32	0.524	0.662	0	298	0	0	0	interacts with	CCT7 (interacts with) PSMD11	0	72004.XP_005901396.1	72004.XP_005896749.1	0	TRUE	interacts with	CCT7 (interacts with) PSMD11
552	0.043	0.765	0.794	0.161	518	0	0	0	interacts with	CCT7 (interacts with) RPL15	0	72004.XP_005901396.1	72004.XP_005896783.1	0	TRUE	interacts with	CCT7 (interacts with) RPL15
553	0.082	0.247	0.461	0	670	0.284	0	0	interacts with	CCT7 (interacts with) PSMD14	0	72004.XP_005901396.1	72004.XP_005897341.1	0	TRUE	interacts with	CCT7 (interacts with) PSMD14
554	0.455	0.74	0.865	0	964	0.129	0	0	interacts with	CCT7 (interacts with) PSMC3	0	72004.XP_005901396.1	72004.XP_005899012.1	0	TRUE	interacts with	CCT7 (interacts with) PSMC3
555	0.342	0.209	0.845	0.668	832	0.211	0	0	interacts with	CCT7 (interacts with) HSP90AB1	0	72004.XP_005901396.1	72004.XP_005900146.1	0	TRUE	interacts with	CCT7 (interacts with) HSP90AB1
556	0.645	0.863	0.999	0.927	192	0.962	0	0.827	interacts with	CCT7 (interacts with) TCP1	0	72004.XP_005901396.1	72004.XP_005900451.1	0	TRUE	interacts with	CCT7 (interacts with) TCP1
557	0.066	0.723	0.848	0.108	304	0.102	0	0	interacts with	CCT7 (interacts with) PSMA3	0	72004.XP_005901396.1	72004.XP_005900925.1	0.383	TRUE	interacts with	CCT7 (interacts with) PSMA3
559	0.065	0.646	0.655	0	862	0	0	0	interacts with	CCT7 (interacts with) SAE1	0.043	72004.XP_005901396.1	72004.XP_005900991.1	0	TRUE	interacts with	CCT7 (interacts with) SAE1
560	0.042	0	0.443	0.438	482	0.05	0	0	interacts with	CCT7 (interacts with) CRYAB	0	72004.XP_005901396.1	72004.XP_005901596.1	0	TRUE	interacts with	CCT7 (interacts with) CRYAB
561	0.104	0.722	0.751	0	244	0.084	0	0	interacts with	CCT7 (interacts with) PSMC5	0	72004.XP_005901396.1	72004.XP_005911165.1	0	TRUE	interacts with	CCT7 (interacts with) PSMC5
562	0.071	0.76	0.787	0	514	0.122	0	0	interacts with	CCT7 (interacts with) PSMD2	0	72004.XP_005901396.1	72004.XP_005909578.1	0	TRUE	interacts with	CCT7 (interacts with) PSMD2
563	0.342	0.209	0.845	0.668	832	0.211	0	0	interacts with	CCT7 (interacts with) HSP90AA1	0	72004.XP_005901396.1	72004.XP_005911315.1	0	TRUE	interacts with	CCT7 (interacts with) HSP90AA1
564	0.109	0.095	0.886	0.871	158	0	0	0	interacts with	CCT7 (interacts with) CDC37	0	72004.XP_005901396.1	72004.XP_005902974.1	0	TRUE	interacts with	CCT7 (interacts with) CDC37
565	0.608	0.781	0.996	0.852	58	0.883	0	0.72	interacts with	CCT7 (interacts with) CCT8	0	72004.XP_005901396.1	72004.XP_005907886.1	0.343	TRUE	interacts with	CCT7 (interacts with) CCT8
566	0.073	0.671	0.756	0.265	768	0	0	0	interacts with	CCT8 (interacts with) PSMD1	0	72004.XP_005907886.1	72004.XP_005887104.1	0	TRUE	interacts with	CCT8 (interacts with) PSMD1
567	0.232	0.649	0.783	0.051	370	0.055	0	0	interacts with	CCT8 (interacts with) PSMA4	0	72004.XP_005907886.1	72004.XP_005887679.1	0.241	TRUE	interacts with	CCT8 (interacts with) PSMA4
568	0.089	0.55	0.591	0.083	440	0	0	0	interacts with	CCT8 (interacts with) PSMD12	0	72004.XP_005907886.1	72004.XP_005887831.1	0	TRUE	interacts with	CCT8 (interacts with) PSMD12
569	0.158	0.153	0.763	0.282	1544	0.592	0	0	interacts with	CCT8 (interacts with) PFDN6	0	72004.XP_005907886.1	72004.XP_005891456.1	0	TRUE	interacts with	CCT8 (interacts with) PFDN6
570	0.206	0	0.494	0.389	1400	0	0	0	interacts with	CCT8 (interacts with) HSPB1	0	72004.XP_005907886.1	72004.XP_005892932.1	0	TRUE	interacts with	CCT8 (interacts with) HSPB1
571	0.066	0.07	0.86	0.824	510	0.196	0	0	interacts with	CCT8 (interacts with) PPP5C	0	72004.XP_005907886.1	72004.XP_005893967.1	0	TRUE	interacts with	CCT8 (interacts with) PPP5C
572	0.059	0.661	0.772	0.051	356	0.055	0	0	interacts with	CCT8 (interacts with) PSMA7	0	72004.XP_005907886.1	72004.XP_005894072.1	0.328	TRUE	interacts with	CCT8 (interacts with) PSMA7
573	0.087	0.767	0.959	0.824	124	0	0	0	interacts with	CCT8 (interacts with) STIP1	0	72004.XP_005907886.1	72004.XP_005894194.1	0	TRUE	interacts with	CCT8 (interacts with) STIP1
574	0	0.06	0.632	0.175	688	0.564	0	0	interacts with	CCT8 (interacts with) PPP4C	0	72004.XP_005907886.1	72004.XP_005894536.1	0	TRUE	interacts with	CCT8 (interacts with) PPP4C
575	0.49	0	0.489	0	1704	0	0	0	interacts with	CCT8 (interacts with) ELSPBP1	0	72004.XP_005907886.1	72004.XP_005895463.1	0	TRUE	interacts with	CCT8 (interacts with) ELSPBP1
576	0	0.603	0.603	0	332	0	0	0	interacts with	CCT8 (interacts with) NUDC	0	72004.XP_005907886.1	72004.XP_005895953.1	0	TRUE	interacts with	CCT8 (interacts with) NUDC
577	0.242	0.536	0.633	0	358	0	0	0	interacts with	CCT8 (interacts with) PSMD11	0	72004.XP_005907886.1	72004.XP_005896749.1	0	TRUE	interacts with	CCT8 (interacts with) PSMD11
578	0	0.542	0.657	0	472	0	0	0	interacts with	CCT8 (interacts with) RPL15	0	72004.XP_005907886.1	72004.XP_005896783.1	0.282	TRUE	interacts with	CCT8 (interacts with) RPL15
579	0	0.756	0.807	0.083	658	0.21	0	0	interacts with	CCT8 (interacts with) PSMD14	0	72004.XP_005907886.1	72004.XP_005897341.1	0	TRUE	interacts with	CCT8 (interacts with) PSMD14
580	0.293	0.579	0.864	0.581	896	0.041	0	0	interacts with	CCT8 (interacts with) HSP90AB1	0	72004.XP_005907886.1	72004.XP_005900146.1	0	TRUE	interacts with	CCT8 (interacts with) HSP90AB1
581	0.635	0.782	0.996	0.852	74	0.882	0	0.773	interacts with	CCT8 (interacts with) TCP1	0	72004.XP_005907886.1	72004.XP_005900451.1	0.25	TRUE	interacts with	CCT8 (interacts with) TCP1
582	0.059	0.758	0.825	0.051	342	0.123	0	0	interacts with	CCT8 (interacts with) PSMA3	0	72004.XP_005907886.1	72004.XP_005900925.1	0.22	TRUE	interacts with	CCT8 (interacts with) PSMA3
583	0.083	0	0.415	0.389	424	0	0	0	interacts with	CCT8 (interacts with) CRYAB	0	72004.XP_005907886.1	72004.XP_005901596.1	0	TRUE	interacts with	CCT8 (interacts with) CRYAB
584	0	0.08	0.831	0.824	126	0	0	0	interacts with	CCT8 (interacts with) CDC37	0	72004.XP_005907886.1	72004.XP_005902974.1	0	TRUE	interacts with	CCT8 (interacts with) CDC37
585	0.101	0.311	0.404	0	292	0.116	0	0	interacts with	CCT8 (interacts with) PSMC5	0	72004.XP_005907886.1	72004.XP_005911165.1	0	TRUE	interacts with	CCT8 (interacts with) PSMC5
586	0	0.731	0.753	0	526	0.122	0	0	interacts with	CCT8 (interacts with) PSMD2	0	72004.XP_005907886.1	72004.XP_005909578.1	0	TRUE	interacts with	CCT8 (interacts with) PSMD2
587	0.293	0.579	0.864	0.581	896	0.041	0	0	interacts with	CCT8 (interacts with) HSP90AA1	0	72004.XP_005907886.1	72004.XP_005911315.1	0	TRUE	interacts with	CCT8 (interacts with) HSP90AA1
588	0.486	0.063	0.624	0.18	480	0.162	0	0	interacts with	CDC37 (interacts with) SGTA	0	72004.XP_005902974.1	72004.XP_005888399.1	0	TRUE	interacts with	CDC37 (interacts with) SGTA
589	0.224	0.06	0.524	0.4	402	0	0	0	interacts with	CDC37 (interacts with) HSPB1	0	72004.XP_005902974.1	72004.XP_005892932.1	0	TRUE	interacts with	CDC37 (interacts with) HSPB1
590	0.467	0.064	0.982	0.893	210	0.704	0	0	interacts with	CDC37 (interacts with) PPP5C	0	72004.XP_005902974.1	72004.XP_005893967.1	0	TRUE	interacts with	CDC37 (interacts with) PPP5C
591	0.641	0.153	0.991	0.893	70	0.779	0	0	interacts with	CDC37 (interacts with) STIP1	0	72004.XP_005902974.1	72004.XP_005894194.1	0	TRUE	interacts with	CDC37 (interacts with) STIP1
592	0.06	0.063	0.411	0.298	554	0.161	0	0	interacts with	CDC37 (interacts with) PPP4C	0	72004.XP_005902974.1	72004.XP_005894536.1	0	TRUE	interacts with	CDC37 (interacts with) PPP4C
593	0.567	0.065	0.994	0.938	312	0.806	0	0	interacts with	CDC37 (interacts with) HSP90AB1	0	72004.XP_005902974.1	72004.XP_005900146.1	0	TRUE	interacts with	CDC37 (interacts with) HSP90AB1
594	0.157	0.091	0.91	0.893	234	0	0	0	interacts with	CDC37 (interacts with) TCP1	0	72004.XP_005902974.1	72004.XP_005900451.1	0	TRUE	interacts with	CDC37 (interacts with) TCP1
595	0.138	0	0.46	0.4	168	0	0	0	interacts with	CDC37 (interacts with) CRYAB	0	72004.XP_005902974.1	72004.XP_005901596.1	0	TRUE	interacts with	CDC37 (interacts with) CRYAB
596	0	0.048	0.465	0.462	596	0	0	0	interacts with	CDC37 (interacts with) Ubiquitin	0	72004.XP_005902974.1	72004.XP_005910830.1	0	TRUE	interacts with	CDC37 (interacts with) Ubiquitin
597	0.369	0.107	0.571	0	536	0.301	0	0	interacts with	CDC37 (interacts with) FKBP4	0	72004.XP_005902974.1	72004.XP_005907269.1	0	TRUE	interacts with	CDC37 (interacts with) FKBP4
598	0.086	0.602	0.62	0	268	0	0	0	interacts with	CDC37 (interacts with) PSMD8	0	72004.XP_005902974.1	72004.XP_005908312.1	0	TRUE	interacts with	CDC37 (interacts with) PSMD8
599	0.567	0.065	0.994	0.938	312	0.806	0	0	interacts with	CDC37 (interacts with) HSP90AA1	0	72004.XP_005902974.1	72004.XP_005911315.1	0	TRUE	interacts with	CDC37 (interacts with) HSP90AA1
600	0.531	0	0.934	0.549	2562	0.714	0	0	interacts with	CDH1 (interacts with) PSEN1	0	72004.XP_005896577.1	72004.XP_005893885.1	0	TRUE	interacts with	CDH1 (interacts with) PSEN1
601	0	0	0.661	0.603	1150	0.183	0	0	interacts with	CDH1 (interacts with) PIP5K1A	0	72004.XP_005896577.1	72004.XP_005895001.1	0	TRUE	interacts with	CDH1 (interacts with) PIP5K1A
602	0.509	0.063	0.52	0	2496	0.041	0	0	interacts with	CDH1 (interacts with) KRT14	0	72004.XP_005896577.1	72004.XP_005910991.1	0	TRUE	interacts with	CDH1 (interacts with) KRT14
603	0.741	0	0.741	0	670	0	0	0	interacts with	CDH1 (interacts with) S100A8	0	72004.XP_005896577.1	72004.XP_005909631.1	0	TRUE	interacts with	CDH1 (interacts with) S100A8
604	0.635	0.062	0.853	0.603	200	0.05	0	0	interacts with	CDH1 (interacts with) MMP7	0	72004.XP_005896577.1	72004.XP_005899574.1	0	TRUE	interacts with	CDH1 (interacts with) MMP7
606	0.419	0.048	0.423	0	1622	0	0	0	interacts with	CES5A (interacts with) SORD	0	72004.XP_005899931.1	72004.XP_005899374.1	0	TRUE	interacts with	CES5A (interacts with) SORD
607	0.233	0.063	0.541	0.398	670	0.066	0	0	interacts with	CLTA (interacts with) VAMP3	0	72004.XP_005908651.1	72004.XP_005892785.1	0	TRUE	interacts with	CLTA (interacts with) VAMP3
608	0.517	0.052	0.982	0.896	266	0.678	0	0	interacts with	CLTA (interacts with) HIP1	0	72004.XP_005908651.1	72004.XP_005892933.1	0	TRUE	interacts with	CLTA (interacts with) HIP1
609	0.109	0.758	0.775	0	1054	0	0	0	interacts with	CLTA (interacts with) PSMB4	0	72004.XP_005908651.1	72004.XP_005895014.1	0	TRUE	interacts with	CLTA (interacts with) PSMB4
610	0.12	0.061	0.416	0.344	780	0.051	0	0	interacts with	CLTA (interacts with) TXNDC5	0	72004.XP_005908651.1	72004.XP_005908246.1	0	TRUE	interacts with	CLTA (interacts with) TXNDC5
611	0.077	0.063	0.5	0.469	2272	0	0	0	interacts with	CLTA (interacts with) Ubiquitin	0	72004.XP_005908651.1	72004.XP_005910830.1	0	TRUE	interacts with	CLTA (interacts with) Ubiquitin
612	0.081	0	0.816	0	1026	0.8	0	0	interacts with	CNDP2 (interacts with) PRDX6	0.08	72004.XP_005904368.1	72004.XP_005890901.1	0	TRUE	interacts with	CNDP2 (interacts with) PRDX6
613	0.207	0.06	0.923	0.905	364	0	0	0	interacts with	CNDP2 (interacts with) GCLC	0	72004.XP_005904368.1	72004.XP_005891473.1	0	TRUE	interacts with	CNDP2 (interacts with) GCLC
614	0.465	0	0.465	0	326	0.042	0	0	interacts with	CNDP2 (interacts with) DHRS11	0	72004.XP_005904368.1	72004.XP_005892379.1	0	TRUE	interacts with	CNDP2 (interacts with) DHRS11
615	0.495	0.065	0.507	0	2032	0.041	0	0	interacts with	CNDP2 (interacts with) PPIB	0	72004.XP_005904368.1	72004.XP_005894594.1	0	TRUE	interacts with	CNDP2 (interacts with) PPIB
617	0.564	0	0.564	0	1596	0	0	0	interacts with	CNDP2 (interacts with) SERPINE2	0	72004.XP_005904368.1	72004.XP_005896757.1	0	TRUE	interacts with	CNDP2 (interacts with) SERPINE2
618	0.467	0.052	0.473	0	5012	0	0	0	interacts with	CNDP2 (interacts with) PSMC3	0	72004.XP_005904368.1	72004.XP_005899012.1	0	TRUE	interacts with	CNDP2 (interacts with) PSMC3
620	0.408	0	0.408	0	2118	0	0	0	interacts with	CPOX (interacts with) HEBP1	0	72004.XP_005896890.1	72004.XP_005890085.1	0	TRUE	interacts with	CPOX (interacts with) HEBP1
622	0.399	0	0.449	0	1074	0.122	0	0	interacts with	CRYAB (interacts with) YWHAZ	0	72004.XP_005901596.1	72004.XP_005887072.1	0	TRUE	interacts with	CRYAB (interacts with) YWHAZ
623	0.244	0.062	0.404	0.203	362	0.071	0	0	interacts with	CRYAB (interacts with) DNAJB2	0	72004.XP_005901596.1	72004.XP_005889748.1	0	TRUE	interacts with	CRYAB (interacts with) DNAJB2
624	0.595	0.065	0.829	0	560	0.812	0	0.881	interacts with	CRYAB (interacts with) HSPB1	0	72004.XP_005901596.1	72004.XP_005892932.1	0	TRUE	interacts with	CRYAB (interacts with) HSPB1
626	0.441	0	0.442	0	3348	0.043	0	0	interacts with	CRYAB (interacts with) CRYZ	0	72004.XP_005901596.1	72004.XP_005893521.1	0	TRUE	interacts with	CRYAB (interacts with) CRYZ
627	0	0	0.456	0.439	478	0.071	0	0	interacts with	CRYAB (interacts with) PPP5C	0	72004.XP_005901596.1	72004.XP_005893967.1	0	TRUE	interacts with	CRYAB (interacts with) PPP5C
628	0.226	0.064	0.49	0.331	338	0.072	0	0	interacts with	CRYAB (interacts with) STIP1	0	72004.XP_005901596.1	72004.XP_005894194.1	0	TRUE	interacts with	CRYAB (interacts with) STIP1
629	0.438	0.065	0.767	0.536	564	0.16	0	0	interacts with	CRYAB (interacts with) HSP90AB1	0	72004.XP_005901596.1	72004.XP_005900146.1	0	TRUE	interacts with	CRYAB (interacts with) HSP90AB1
630	0.083	0	0.431	0.4	678	0.05	0	0	interacts with	CRYAB (interacts with) TCP1	0	72004.XP_005901596.1	72004.XP_005900451.1	0	TRUE	interacts with	CRYAB (interacts with) TCP1
632	0.401	0.048	0.405	0	520	0	0	0	interacts with	CRYAB (interacts with) HSPBP1	0	72004.XP_005901596.1	72004.XP_005904504.1	0	TRUE	interacts with	CRYAB (interacts with) HSPBP1
634	0	0	0.463	0	1760	0.464	0	0	interacts with	CRYAB (interacts with) NSF	0	72004.XP_005901596.1	72004.XP_005906012.1	0	TRUE	interacts with	CRYAB (interacts with) NSF
635	0.157	0	0.487	0.401	1094	0.066	0	0	interacts with	CRYAB (interacts with) Ubiquitin	0	72004.XP_005901596.1	72004.XP_005910830.1	0	TRUE	interacts with	CRYAB (interacts with) Ubiquitin
636	0.438	0.065	0.767	0.536	564	0.16	0	0	interacts with	CRYAB (interacts with) HSP90AA1	0	72004.XP_005901596.1	72004.XP_005911315.1	0	TRUE	interacts with	CRYAB (interacts with) HSP90AA1
637	0.387	0.064	0.401	0	432	0	0	0	interacts with	CRYZ (interacts with) GCLC	0	72004.XP_005893521.1	72004.XP_005891473.1	0	TRUE	interacts with	CRYZ (interacts with) GCLC
639	0.172	0.132	0.402	0.22	986	0.057	0	0	interacts with	CRYZ (interacts with) PTGR2	0.044	72004.XP_005893521.1	72004.XP_005893875.1	0	TRUE	interacts with	CRYZ (interacts with) PTGR2
640	0.231	0.082	0.435	0.254	1600	0	0	0	interacts with	CRYZ (interacts with) SORD	0.055	72004.XP_005893521.1	72004.XP_005899374.1	0	TRUE	interacts with	CRYZ (interacts with) SORD
642	0.08	0.047	0.413	0.274	814	0.187	0	0	interacts with	CUL2 (interacts with) RNF151	0	72004.XP_005906515.1	72004.XP_005886872.1	0	TRUE	interacts with	CUL2 (interacts with) RNF151
643	0.042	0.099	0.634	0.573	722	0.125	0	0	interacts with	CUL2 (interacts with) PSMD1	0	72004.XP_005906515.1	72004.XP_005887104.1	0	TRUE	interacts with	CUL2 (interacts with) PSMD1
644	0.055	0	0.598	0.591	698	0.045	0	0	interacts with	CUL2 (interacts with) PSMA4	0	72004.XP_005906515.1	72004.XP_005887679.1	0	TRUE	interacts with	CUL2 (interacts with) PSMA4
645	0.075	0.089	0.63	0.591	550	0.055	0	0	interacts with	CUL2 (interacts with) PSMD12	0	72004.XP_005906515.1	72004.XP_005887831.1	0	TRUE	interacts with	CUL2 (interacts with) PSMD12
646	0.052	0.065	0.587	0.572	432	0	0	0	interacts with	CUL2 (interacts with) PSMC4	0	72004.XP_005906515.1	72004.XP_005890624.1	0	TRUE	interacts with	CUL2 (interacts with) PSMC4
647	0.409	0.112	0.888	0.502	720	0.623	0	0	interacts with	CUL2 (interacts with) DCUN1D1	0	72004.XP_005906515.1	72004.XP_005892597.1	0	TRUE	interacts with	CUL2 (interacts with) DCUN1D1
649	0.294	0.064	0.522	0.249	182	0.152	0	0	interacts with	CUL2 (interacts with) UBA6	0	72004.XP_005906515.1	72004.XP_005892950.1	0	TRUE	interacts with	CUL2 (interacts with) UBA6
650	0.055	0	0.564	0.556	330	0.045	0	0	interacts with	CUL2 (interacts with) PSMB7	0	72004.XP_005906515.1	72004.XP_005893125.1	0	TRUE	interacts with	CUL2 (interacts with) PSMB7
651	0.086	0	0.549	0.525	788	0.045	0	0	interacts with	CUL2 (interacts with) PSMA7	0	72004.XP_005906515.1	72004.XP_005894072.1	0	TRUE	interacts with	CUL2 (interacts with) PSMA7
653	0.109	0.082	0.785	0.71	2760	0.204	0	0	interacts with	CUL2 (interacts with) GLMN	0	72004.XP_005906515.1	72004.XP_005894736.1	0	TRUE	interacts with	CUL2 (interacts with) GLMN
654	0.042	0	0.592	0.572	246	0.087	0	0	interacts with	CUL2 (interacts with) PSMB4	0	72004.XP_005906515.1	72004.XP_005895014.1	0	TRUE	interacts with	CUL2 (interacts with) PSMB4
655	0.158	0.091	0.766	0.572	386	0.371	0	0	interacts with	CUL2 (interacts with) PSMD11	0	72004.XP_005906515.1	72004.XP_005896749.1	0	TRUE	interacts with	CUL2 (interacts with) PSMD11
656	0.102	0.063	0.687	0.591	1102	0.2	0	0	interacts with	CUL2 (interacts with) PSMD14	0	72004.XP_005906515.1	72004.XP_005897341.1	0	TRUE	interacts with	CUL2 (interacts with) PSMD14
657	0.055	0	0.598	0.591	428	0.045	0	0	interacts with	CUL2 (interacts with) PSMB3	0	72004.XP_005906515.1	72004.XP_005898042.1	0	TRUE	interacts with	CUL2 (interacts with) PSMB3
658	0.174	0.065	0.64	0.572	762	0	0	0	interacts with	CUL2 (interacts with) PSMC3	0	72004.XP_005906515.1	72004.XP_005899012.1	0	TRUE	interacts with	CUL2 (interacts with) PSMC3
659	0.692	0.091	0.533	0.368	248	0.105	0	0.755	interacts with	CUL2 (interacts with) CUL3	0	72004.XP_005906515.1	72004.XP_005899031.1	0	TRUE	interacts with	CUL2 (interacts with) CUL3
660	0.055	0.063	0.607	0.591	700	0.045	0	0	interacts with	CUL2 (interacts with) PSMA3	0	72004.XP_005906515.1	72004.XP_005900925.1	0	TRUE	interacts with	CUL2 (interacts with) PSMA3
661	0.501	0.046	0.656	0.249	508	0.152	0	0	interacts with	CUL2 (interacts with) SAE1	0	72004.XP_005906515.1	72004.XP_005900991.1	0	TRUE	interacts with	CUL2 (interacts with) SAE1
662	0.482	0.047	0.751	0.338	174	0.328	0	0	interacts with	CUL2 (interacts with) UBE2M	0	72004.XP_005906515.1	72004.XP_005902486.1	0	TRUE	interacts with	CUL2 (interacts with) UBE2M
663	0.452	0.074	0.47	0	648	0	0	0	interacts with	CUL2 (interacts with) HSPBP1	0	72004.XP_005906515.1	72004.XP_005904504.1	0	TRUE	interacts with	CUL2 (interacts with) HSPBP1
664	0.18	0.096	0.884	0.29	340	0.807	0	0	interacts with	CUL2 (interacts with) GPS1	0	72004.XP_005906515.1	72004.XP_005905428.1	0	TRUE	interacts with	CUL2 (interacts with) GPS1
665	0.065	0.059	0.453	0.33	1098	0.182	0	0	interacts with	CUL2 (interacts with) RBBP7	0	72004.XP_005906515.1	72004.XP_005910003.1	0	TRUE	interacts with	CUL2 (interacts with) RBBP7
666	0.072	0.06	0.58	0.474	1240	0.194	0	0	interacts with	CUL2 (interacts with) Ubiquitin	0	72004.XP_005906515.1	72004.XP_005910830.1	0	TRUE	interacts with	CUL2 (interacts with) Ubiquitin
667	0.059	0	0.598	0.591	276	0	0	0	interacts with	CUL2 (interacts with) PSMD13	0	72004.XP_005906515.1	72004.XP_005910510.1	0	TRUE	interacts with	CUL2 (interacts with) PSMD13
668	0.072	0	0.604	0.591	302	0	0	0	interacts with	CUL2 (interacts with) PSMD8	0	72004.XP_005906515.1	72004.XP_005908312.1	0	TRUE	interacts with	CUL2 (interacts with) PSMD8
669	0	0.089	0.604	0.573	820	0.065	0	0	interacts with	CUL2 (interacts with) PSMD2	0	72004.XP_005906515.1	72004.XP_005909578.1	0	TRUE	interacts with	CUL2 (interacts with) PSMD2
670	0.075	0.063	0.65	0.591	480	0.13	0	0	interacts with	CUL2 (interacts with) PSMC5	0	72004.XP_005906515.1	72004.XP_005911165.1	0	TRUE	interacts with	CUL2 (interacts with) PSMC5
671	0.109	0.062	0.44	0.274	1296	0.187	0	0	interacts with	CUL3 (interacts with) RNF151	0	72004.XP_005899031.1	72004.XP_005886872.1	0	TRUE	interacts with	CUL3 (interacts with) RNF151
672	0.083	0.139	0.703	0.584	728	0.204	0	0	interacts with	CUL3 (interacts with) PSMD1	0	72004.XP_005899031.1	72004.XP_005887104.1	0	TRUE	interacts with	CUL3 (interacts with) PSMD1
673	0.065	0.059	0.624	0.584	590	0.094	0	0	interacts with	CUL3 (interacts with) PSMA4	0	72004.XP_005899031.1	72004.XP_005887679.1	0	TRUE	interacts with	CUL3 (interacts with) PSMA4
674	0.157	0.078	0.658	0.584	502	0.069	0	0	interacts with	CUL3 (interacts with) PSMD12	0	72004.XP_005899031.1	72004.XP_005887831.1	0	TRUE	interacts with	CUL3 (interacts with) PSMD12
676	0.115	0.154	0.456	0.333	292	0	0	0	interacts with	CUL3 (interacts with) PPP4R1	0	72004.XP_005899031.1	72004.XP_005888744.1	0	TRUE	interacts with	CUL3 (interacts with) PPP4R1
677	0.052	0.068	0.594	0.578	352	0	0	0	interacts with	CUL3 (interacts with) PSMC4	0	72004.XP_005899031.1	72004.XP_005890624.1	0	TRUE	interacts with	CUL3 (interacts with) PSMC4
678	0.497	0.059	0.506	0	2982	0	0	0	interacts with	CUL3 (interacts with) GCLC	0	72004.XP_005899031.1	72004.XP_005891473.1	0	TRUE	interacts with	CUL3 (interacts with) GCLC
679	0.522	0.101	0.913	0.5	942	0.646	0	0	interacts with	CUL3 (interacts with) DCUN1D1	0	72004.XP_005899031.1	72004.XP_005892597.1	0	TRUE	interacts with	CUL3 (interacts with) DCUN1D1
681	0.253	0.06	0.406	0.176	2008	0.095	0	0	interacts with	CUL3 (interacts with) TBL2	0	72004.XP_005899031.1	72004.XP_005892906.1	0	TRUE	interacts with	CUL3 (interacts with) TBL2
682	0.473	0.09	0.653	0.249	324	0.152	0	0	interacts with	CUL3 (interacts with) UBA6	0	72004.XP_005899031.1	72004.XP_005892950.1	0	TRUE	interacts with	CUL3 (interacts with) UBA6
683	0.055	0.052	0.596	0.584	276	0.045	0	0	interacts with	CUL3 (interacts with) PSMB7	0	72004.XP_005899031.1	72004.XP_005893125.1	0	TRUE	interacts with	CUL3 (interacts with) PSMB7
684	0.055	0.063	0.546	0.504	658	0.09	0	0	interacts with	CUL3 (interacts with) PSMA7	0	72004.XP_005899031.1	72004.XP_005894072.1	0	TRUE	interacts with	CUL3 (interacts with) PSMA7
685	0.132	0.062	0.858	0.71	3646	0.472	0	0	interacts with	CUL3 (interacts with) GLMN	0	72004.XP_005899031.1	72004.XP_005894736.1	0	TRUE	interacts with	CUL3 (interacts with) GLMN
686	0.115	0.05	0.643	0.578	246	0.115	0	0	interacts with	CUL3 (interacts with) PSMB4	0	72004.XP_005899031.1	72004.XP_005895014.1	0	TRUE	interacts with	CUL3 (interacts with) PSMB4
687	0.38	0.091	0.83	0.578	218	0.371	0	0	interacts with	CUL3 (interacts with) PSMD11	0	72004.XP_005899031.1	72004.XP_005896749.1	0	TRUE	interacts with	CUL3 (interacts with) PSMD11
688	0.404	0.065	0.789	0.584	978	0.2	0	0	interacts with	CUL3 (interacts with) PSMD14	0	72004.XP_005899031.1	72004.XP_005897341.1	0	TRUE	interacts with	CUL3 (interacts with) PSMD14
689	0.199	0.049	0.667	0.584	408	0.075	0	0	interacts with	CUL3 (interacts with) PSMB3	0	72004.XP_005899031.1	72004.XP_005898042.1	0	TRUE	interacts with	CUL3 (interacts with) PSMB3
690	0.134	0.105	0.644	0.578	534	0	0	0	interacts with	CUL3 (interacts with) PSMC3	0	72004.XP_005899031.1	72004.XP_005899012.1	0	TRUE	interacts with	CUL3 (interacts with) PSMC3
692	0.066	0.154	0.426	0.333	292	0	0	0	interacts with	CUL3 (interacts with) KIAA1468	0	72004.XP_005899031.1	72004.XP_005910475.1	0	TRUE	interacts with	CUL3 (interacts with) KIAA1468
693	0.298	0.061	0.437	0.202	2542	0.057	0	0	interacts with	CUL3 (interacts with) HSP90AB1	0	72004.XP_005899031.1	72004.XP_005900146.1	0	TRUE	interacts with	CUL3 (interacts with) HSP90AB1
694	0.298	0.061	0.437	0.202	2542	0.057	0	0	interacts with	CUL3 (interacts with) HSP90AA1	0	72004.XP_005899031.1	72004.XP_005911315.1	0	TRUE	interacts with	CUL3 (interacts with) HSP90AA1
695	0.065	0.06	0.453	0.33	1182	0.182	0	0	interacts with	CUL3 (interacts with) RBBP7	0	72004.XP_005899031.1	72004.XP_005910003.1	0	TRUE	interacts with	CUL3 (interacts with) RBBP7
696	0.089	0.047	0.58	0.498	618	0.152	0	0	interacts with	CUL3 (interacts with) SAE1	0	72004.XP_005899031.1	72004.XP_005900991.1	0	TRUE	interacts with	CUL3 (interacts with) SAE1
697	0	0.048	0.586	0.583	292	0	0	0	interacts with	CUL3 (interacts with) PSMB6	0	72004.XP_005899031.1	72004.XP_005906113.1	0	TRUE	interacts with	CUL3 (interacts with) PSMB6
698	0	0.059	0.591	0.584	282	0	0	0	interacts with	CUL3 (interacts with) PSMD13	0	72004.XP_005899031.1	72004.XP_005910510.1	0	TRUE	interacts with	CUL3 (interacts with) PSMD13
699	0.083	0.061	0.629	0.603	582	0.045	0	0	interacts with	CUL3 (interacts with) PSMA3	0	72004.XP_005899031.1	72004.XP_005900925.1	0	TRUE	interacts with	CUL3 (interacts with) PSMA3
700	0.136	0.062	0.633	0.584	360	0	0	0	interacts with	CUL3 (interacts with) PSMD8	0	72004.XP_005899031.1	72004.XP_005908312.1	0	TRUE	interacts with	CUL3 (interacts with) PSMD8
701	0.043	0.123	0.634	0.584	854	0.077	0	0	interacts with	CUL3 (interacts with) PSMD2	0	72004.XP_005899031.1	72004.XP_005909578.1	0	TRUE	interacts with	CUL3 (interacts with) PSMD2
702	0.076	0.063	0.674	0.584	314	0.204	0	0	interacts with	CUL3 (interacts with) PSMC5	0	72004.XP_005899031.1	72004.XP_005911165.1	0	TRUE	interacts with	CUL3 (interacts with) PSMC5
703	0.156	0.06	0.694	0.495	1170	0.328	0	0	interacts with	CUL3 (interacts with) Ubiquitin	0	72004.XP_005899031.1	72004.XP_005910830.1	0	TRUE	interacts with	CUL3 (interacts with) Ubiquitin
704	0.296	0.083	0.95	0.29	278	0.905	0	0	interacts with	CUL3 (interacts with) GPS1	0	72004.XP_005899031.1	72004.XP_005905428.1	0	TRUE	interacts with	CUL3 (interacts with) GPS1
705	0.619	0.056	0.952	0.471	244	0.779	0	0	interacts with	CUL3 (interacts with) UBE2M	0	72004.XP_005899031.1	72004.XP_005902486.1	0	TRUE	interacts with	CUL3 (interacts with) UBE2M
708	0.157	0.05	0.521	0.451	2	0	0	0	interacts with	Cathelicidin-1 (interacts with) XP_005907983.1	0	72004.XP_005909397.1	72004.XP_005907983.1	0	TRUE	interacts with	Cathelicidin-1 (interacts with) XP_005907983.1
709	0.297	0.082	0.811	0.664	1016	0.105	0	0	interacts with	DAK (interacts with) SORD	0.178	72004.XP_005909944.1	72004.XP_005899374.1	0	TRUE	interacts with	DAK (interacts with) SORD
711	0.385	0.077	0.408	0	666	0	0	0	interacts with	DAK (interacts with) FBP1	0	72004.XP_005909944.1	72004.XP_005903903.1	0	TRUE	interacts with	DAK (interacts with) FBP1
712	0.171	0.046	0.584	0.507	1472	0.059	0	0	interacts with	DCTN2 (interacts with) KIF3B	0	72004.XP_005901746.1	72004.XP_005887960.1	0	TRUE	interacts with	DCTN2 (interacts with) KIF3B
713	0	0	0.8	0	384	0.8	0	0	interacts with	DCTN2 (interacts with) XPO1	0	72004.XP_005901746.1	72004.XP_005889792.1	0	TRUE	interacts with	DCTN2 (interacts with) XPO1
714	0	0.063	0.511	0.5	840	0	0	0	interacts with	DCTN2 (interacts with) RAB1A	0	72004.XP_005901746.1	72004.XP_005893617.1	0	TRUE	interacts with	DCTN2 (interacts with) RAB1A
715	0	0.057	0.475	0	962	0.467	0	0	interacts with	DCTN2 (interacts with) PSMA7	0	72004.XP_005901746.1	72004.XP_005894072.1	0	TRUE	interacts with	DCTN2 (interacts with) PSMA7
716	0	0.066	0.513	0.5	606	0	0	0	interacts with	DCTN2 (interacts with) RAB1B	0	72004.XP_005901746.1	72004.XP_005894080.1	0	TRUE	interacts with	DCTN2 (interacts with) RAB1B
717	0	0.046	0.524	0	800	0.522	0	0	interacts with	DCTN2 (interacts with) PPP4C	0	72004.XP_005901746.1	72004.XP_005894536.1	0	TRUE	interacts with	DCTN2 (interacts with) PPP4C
718	0.102	0.049	0.618	0.566	1542	0.091	0	0	interacts with	DCTN2 (interacts with) HSP90AB1	0	72004.XP_005901746.1	72004.XP_005900146.1	0	TRUE	interacts with	DCTN2 (interacts with) HSP90AB1
719	0	0.062	0.511	0.501	328	0	0	0	interacts with	DCTN2 (interacts with) TICAM2	0	72004.XP_005901746.1	72004.XP_005902009.1	0	TRUE	interacts with	DCTN2 (interacts with) TICAM2
720	0.102	0.049	0.618	0.566	1542	0.091	0	0	interacts with	DCTN2 (interacts with) HSP90AA1	0	72004.XP_005901746.1	72004.XP_005911315.1	0	TRUE	interacts with	DCTN2 (interacts with) HSP90AA1
721	0.593	0.081	0.851	0.635	436	0	0	0	interacts with	DCTN2 (interacts with) FKBP4	0	72004.XP_005901746.1	72004.XP_005907269.1	0	TRUE	interacts with	DCTN2 (interacts with) FKBP4
722	0	0.061	0.496	0.486	180	0	0	0	interacts with	DCUN1D1 (interacts with) RBBP7	0	72004.XP_005892597.1	72004.XP_005910003.1	0	TRUE	interacts with	DCUN1D1 (interacts with) RBBP7
723	0.105	0.049	0.605	0.429	1542	0.284	0	0	interacts with	DCUN1D1 (interacts with) Ubiquitin	0	72004.XP_005892597.1	72004.XP_005910830.1	0	TRUE	interacts with	DCUN1D1 (interacts with) Ubiquitin
724	0.211	0.091	0.648	0.549	378	0	0	0	interacts with	DCUN1D1 (interacts with) GPS1	0	72004.XP_005892597.1	72004.XP_005905428.1	0	TRUE	interacts with	DCUN1D1 (interacts with) GPS1
725	0.564	0.063	0.979	0.797	184	0.783	0	0	interacts with	DCUN1D1 (interacts with) UBE2M	0	72004.XP_005892597.1	72004.XP_005902486.1	0	TRUE	interacts with	DCUN1D1 (interacts with) UBE2M
727	0.395	0.064	0.45	0	654	0.108	0	0	interacts with	DDX3X (interacts with) PSMA4	0	72004.XP_005889496.1	72004.XP_005887679.1	0	TRUE	interacts with	DDX3X (interacts with) PSMA4
728	0.164	0.063	0.739	0.379	308	0.528	0	0	interacts with	DDX3X (interacts with) PRPF8	0	72004.XP_005889496.1	72004.XP_005888302.1	0	TRUE	interacts with	DDX3X (interacts with) PRPF8
729	0.143	0.064	0.41	0.281	338	0.099	0	0	interacts with	DDX3X (interacts with) FKBP4	0	72004.XP_005889496.1	72004.XP_005907269.1	0	TRUE	interacts with	DDX3X (interacts with) FKBP4
731	0.23	0.069	0.444	0.154	600	0.191	0	0	interacts with	DDX3X (interacts with) SRSF6	0.042	72004.XP_005889496.1	72004.XP_005909792.1	0	TRUE	interacts with	DDX3X (interacts with) SRSF6
732	0.39	0.065	0.491	0.051	822	0.172	0	0	interacts with	DDX3X (interacts with) PSMD14	0	72004.XP_005889496.1	72004.XP_005897341.1	0	TRUE	interacts with	DDX3X (interacts with) PSMD14
734	0.106	0.069	0.491	0.128	1366	0.382	0	0	interacts with	DDX3X (interacts with) HNRNPH1	0	72004.XP_005889496.1	72004.XP_005905989.1	0	TRUE	interacts with	DDX3X (interacts with) HNRNPH1
735	0.167	0.088	0.525	0.342	1334	0.162	0	0	interacts with	DDX3X (interacts with) HSP90AA1	0	72004.XP_005889496.1	72004.XP_005911315.1	0	TRUE	interacts with	DDX3X (interacts with) HSP90AA1
736	0.167	0.088	0.525	0.342	1334	0.162	0	0	interacts with	DDX3X (interacts with) HSP90AB1	0	72004.XP_005889496.1	72004.XP_005900146.1	0	TRUE	interacts with	DDX3X (interacts with) HSP90AB1
737	0.741	0.063	0.831	0.302	348	0.122	0	0	interacts with	DDX3X (interacts with) XPO1	0	72004.XP_005889496.1	72004.XP_005889792.1	0	TRUE	interacts with	DDX3X (interacts with) XPO1
739	0.083	0.484	0.507	0	2246	0	0	0	interacts with	DHDH (interacts with) MAN2C1	0.042	72004.XP_005895436.1	72004.XP_005891824.1	0	TRUE	interacts with	DHDH (interacts with) MAN2C1
741	0.566	0.062	0.628	0	960	0	0	0	interacts with	DHDH (interacts with) GALE	0.161	72004.XP_005895436.1	72004.XP_005905223.1	0	TRUE	interacts with	DHDH (interacts with) GALE
742	0.297	0.617	0.754	0	1478	0	0	0	interacts with	DHDH (interacts with) SORD	0.16	72004.XP_005895436.1	72004.XP_005899374.1	0	TRUE	interacts with	DHDH (interacts with) SORD
743	0.457	0	0.458	0	3850	0.043	0	0	interacts with	DHRS11 (interacts with) PSMC3	0	72004.XP_005892379.1	72004.XP_005899012.1	0	TRUE	interacts with	DHRS11 (interacts with) PSMC3
745	0.439	0	0.439	0	1412	0	0	0	interacts with	DMBT1 (interacts with) PI3	0	72004.XP_005911954.1	72004.XP_005903851.1	0	TRUE	interacts with	DMBT1 (interacts with) PI3
746	0.241	0.063	0.832	0.494	218	0.59	0	0	interacts with	DNAJA4 (interacts with) SGTA	0	72004.XP_005906670.1	72004.XP_005888399.1	0	TRUE	interacts with	DNAJA4 (interacts with) SGTA
747	0.481	0.082	0.675	0.28	184	0.332	0	0.577	interacts with	DNAJA4 (interacts with) DNAJB2	0	72004.XP_005906670.1	72004.XP_005889748.1	0.406	TRUE	interacts with	DNAJA4 (interacts with) DNAJB2
748	0.298	0.065	0.413	0.109	276	0.116	0	0	interacts with	DNAJA4 (interacts with) TXNDC9	0	72004.XP_005906670.1	72004.XP_005892303.1	0	TRUE	interacts with	DNAJA4 (interacts with) TXNDC9
749	0.437	0.136	0.936	0.588	222	0.719	0	0	interacts with	DNAJA4 (interacts with) STIP1	0	72004.XP_005906670.1	72004.XP_005894194.1	0	TRUE	interacts with	DNAJA4 (interacts with) STIP1
750	0.379	0.182	0.877	0.518	508	0.559	0	0	interacts with	DNAJA4 (interacts with) HSP90AB1	0	72004.XP_005906670.1	72004.XP_005900146.1	0	TRUE	interacts with	DNAJA4 (interacts with) HSP90AB1
751	0.419	0.062	0.667	0	276	0.108	0	0	interacts with	DNAJA4 (interacts with) DNAJC5	0	72004.XP_005906670.1	72004.XP_005908617.1	0.397	TRUE	interacts with	DNAJA4 (interacts with) DNAJC5
752	0.379	0.182	0.877	0.518	508	0.559	0	0	interacts with	DNAJA4 (interacts with) HSP90AA1	0	72004.XP_005906670.1	72004.XP_005911315.1	0	TRUE	interacts with	DNAJA4 (interacts with) HSP90AA1
753	0.202	0.153	0.539	0.234	258	0.215	0	0	interacts with	DNAJB2 (interacts with) STIP1	0	72004.XP_005889748.1	72004.XP_005894194.1	0	TRUE	interacts with	DNAJB2 (interacts with) STIP1
754	0.215	0.152	0.557	0.282	934	0.183	0	0	interacts with	DNAJB2 (interacts with) HSP90AB1	0	72004.XP_005889748.1	72004.XP_005900146.1	0	TRUE	interacts with	DNAJB2 (interacts with) HSP90AB1
755	0.215	0.152	0.557	0.282	934	0.183	0	0	interacts with	DNAJB2 (interacts with) HSP90AA1	0	72004.XP_005889748.1	72004.XP_005911315.1	0	TRUE	interacts with	DNAJB2 (interacts with) HSP90AA1
756	0.065	0	0.708	0	1222	0.701	0	0	interacts with	DNAJC5 (interacts with) PRPF8	0	72004.XP_005908617.1	72004.XP_005888302.1	0	TRUE	interacts with	DNAJC5 (interacts with) PRPF8
757	0.451	0.062	0.581	0.123	328	0.182	0	0	interacts with	DNAJC5 (interacts with) SGTA	0	72004.XP_005908617.1	72004.XP_005888399.1	0	TRUE	interacts with	DNAJC5 (interacts with) SGTA
758	0.11	0.05	0.502	0.455	1408	0.048	0	0	interacts with	DNAJC5 (interacts with) STXBP2	0	72004.XP_005908617.1	72004.XP_005890866.1	0	TRUE	interacts with	DNAJC5 (interacts with) STXBP2
759	0.293	0.06	0.406	0.109	600	0.116	0	0	interacts with	DNAJC5 (interacts with) TXNDC9	0	72004.XP_005908617.1	72004.XP_005892303.1	0	TRUE	interacts with	DNAJC5 (interacts with) TXNDC9
760	0.143	0.059	0.432	0.342	1518	0.056	0	0	interacts with	DNAJC5 (interacts with) VAMP3	0	72004.XP_005908617.1	72004.XP_005892785.1	0	TRUE	interacts with	DNAJC5 (interacts with) VAMP3
762	0.438	0	0.446	0.056	1902	0	0	0	interacts with	DNAJC5 (interacts with) SYNGR4	0	72004.XP_005908617.1	72004.XP_005895456.1	0	TRUE	interacts with	DNAJC5 (interacts with) SYNGR4
763	0.202	0.135	0.462	0.16	1964	0.183	0	0	interacts with	DNAJC5 (interacts with) HSP90AB1	0	72004.XP_005908617.1	72004.XP_005900146.1	0	TRUE	interacts with	DNAJC5 (interacts with) HSP90AB1
764	0.202	0.135	0.462	0.16	1964	0.183	0	0	interacts with	DNAJC5 (interacts with) HSP90AA1	0	72004.XP_005908617.1	72004.XP_005911315.1	0	TRUE	interacts with	DNAJC5 (interacts with) HSP90AA1
765	0.565	0.059	0.573	0	3012	0	0	0	interacts with	DPP3 (interacts with) PSEN1	0	72004.XP_005903588.1	72004.XP_005893885.1	0	TRUE	interacts with	DPP3 (interacts with) PSEN1
766	0.633	0.063	0.641	0	516	0	0	0	interacts with	DPP3 (interacts with) TPP2	0	72004.XP_005903588.1	72004.XP_005909988.1	0	TRUE	interacts with	DPP3 (interacts with) TPP2
767	0.086	0.052	0.4	0.364	1750	0	0	0	interacts with	DPYSL3 (interacts with) SCRN1	0	72004.XP_005900512.1	72004.XP_005901465.1	0	TRUE	interacts with	DPYSL3 (interacts with) SCRN1
769	0.738	0	0.738	0	4158	0	0	0	interacts with	DSG1 (interacts with) GLMN	0	72004.XP_005901103.1	72004.XP_005894736.1	0	TRUE	interacts with	DSG1 (interacts with) GLMN
771	0.509	0	0.51	0	1688	0.043	0	0	interacts with	ELSPBP1 (interacts with) TEX101	0	72004.XP_005895463.1	72004.XP_005907230.1	0	TRUE	interacts with	ELSPBP1 (interacts with) TEX101
773	0	0.061	0.804	0.8	1610	0	0	0	interacts with	ENPP3 (interacts with) UGP2	0	72004.XP_005907356.1	72004.XP_005901331.1	0	TRUE	interacts with	ENPP3 (interacts with) UGP2
774	0.436	0.082	0.722	0.434	662	0	0	0	interacts with	FBP1 (interacts with) TALDO1	0.164	72004.XP_005903903.1	72004.XP_005895193.1	0	TRUE	interacts with	FBP1 (interacts with) TALDO1
775	0.141	0.061	0.503	0.434	682	0	0	0	interacts with	FBP1 (interacts with) ISYNA1	0	72004.XP_005903903.1	72004.XP_005898384.1	0	TRUE	interacts with	FBP1 (interacts with) ISYNA1
777	0.321	0.203	0.435	0	1828	0	0	0	interacts with	FBP1 (interacts with) IDH1	0	72004.XP_005903903.1	72004.XP_005907107.1	0	TRUE	interacts with	FBP1 (interacts with) IDH1
779	0	0	0.601	0.6	2624	0.044	0	0	interacts with	FHL1 (interacts with) STAT4	0	72004.XP_005907869.1	72004.XP_005903039.1	0	TRUE	interacts with	FHL1 (interacts with) STAT4
780	0.383	0.065	0.482	0.127	504	0.093	0	0	interacts with	FKBP4 (interacts with) SGTA	0	72004.XP_005907269.1	72004.XP_005888399.1	0	TRUE	interacts with	FKBP4 (interacts with) SGTA
781	0.442	0.064	0.816	0.616	800	0.192	0	0	interacts with	FKBP4 (interacts with) PPP5C	0	72004.XP_005907269.1	72004.XP_005893967.1	0	TRUE	interacts with	FKBP4 (interacts with) PPP5C
782	0.442	0.628	0.959	0.58	622	0.591	0	0	interacts with	FKBP4 (interacts with) STIP1	0	72004.XP_005907269.1	72004.XP_005894194.1	0	TRUE	interacts with	FKBP4 (interacts with) STIP1
783	0.239	0	0.418	0.16	694	0.164		0	interacts with	FKBP4 (interacts with) PPIB	0	72004.XP_005907269.1	72004.XP_005894594.1	0	TRUE	interacts with	FKBP4 (interacts with) PPIB
784	0.642	0	0.924	0	2054	0.799	0	0	interacts with	FKBP4 (interacts with) GLMN	0	72004.XP_005907269.1	72004.XP_005894736.1	0	TRUE	interacts with	FKBP4 (interacts with) GLMN
785	0.566	0.086	0.939	0.557	1202	0.697	0	0	interacts with	FKBP4 (interacts with) HSP90AB1	0	72004.XP_005907269.1	72004.XP_005900146.1	0	TRUE	interacts with	FKBP4 (interacts with) HSP90AB1
786	0.566	0.086	0.939	0.557	1202	0.697	0	0	interacts with	FKBP4 (interacts with) HSP90AA1	0	72004.XP_005907269.1	72004.XP_005911315.1	0	TRUE	interacts with	FKBP4 (interacts with) HSP90AA1
787	0.508	0.066	0.982	0.959	162	0	0	0	interacts with	GALE (interacts with) UAP1	0.16	72004.XP_005905223.1	72004.XP_005890547.1	0	TRUE	interacts with	GALE (interacts with) UAP1
788	0.637	0.112	0.996	0.99	1190	0	0	0	interacts with	GALE (interacts with) UGP2	0.16	72004.XP_005905223.1	72004.XP_005901331.1	0	TRUE	interacts with	GALE (interacts with) UGP2
789	0.509	0.082	0.549	0	1824	0.081	0	0	interacts with	GCLC (interacts with) TXN	0	72004.XP_005891473.1	72004.XP_005893376.1	0	TRUE	interacts with	GCLC (interacts with) TXN
790	0.083	0.115	0.513	0.449	1654	0	0	0	interacts with	GDI2 (interacts with) YWHAZ	0	72004.XP_005901020.1	72004.XP_005887072.1	0	TRUE	interacts with	GDI2 (interacts with) YWHAZ
791	0.344	0	0.817	0.512	128	0.476	0	0	interacts with	GDI2 (interacts with) RAB14	0	72004.XP_005901020.1	72004.XP_005889553.1	0	TRUE	interacts with	GDI2 (interacts with) RAB14
792	0.417	0.08	0.87	0.233	394	0.722	0	0	interacts with	GDI2 (interacts with) RAB11B	0	72004.XP_005901020.1	72004.XP_005890782.1	0	TRUE	interacts with	GDI2 (interacts with) RAB11B
794	0.189	0.064	0.566	0.475	560	0	0	0	interacts with	GDI2 (interacts with) TRAPPC3	0	72004.XP_005901020.1	72004.XP_005892713.1	0	TRUE	interacts with	GDI2 (interacts with) TRAPPC3
795	0.4	0.064	0.909	0.481	224	0.725	0	0	interacts with	GDI2 (interacts with) RAB1A	0	72004.XP_005901020.1	72004.XP_005893617.1	0	TRUE	interacts with	GDI2 (interacts with) RAB1A
796	0.4	0.064	0.909	0.481	444	0.725	0	0	interacts with	GDI2 (interacts with) RAB1B	0	72004.XP_005901020.1	72004.XP_005894080.1	0	TRUE	interacts with	GDI2 (interacts with) RAB1B
797	0.485	0.065	0.596	0.083	1842	0.195	0	0	interacts with	GDI2 (interacts with) NSF	0	72004.XP_005901020.1	72004.XP_005906012.1	0	TRUE	interacts with	GDI2 (interacts with) NSF
798	0.186	0.059	0.404	0.194	950	0.149	0	0	interacts with	GPS1 (interacts with) RNF151	0	72004.XP_005905428.1	72004.XP_005886872.1	0	TRUE	interacts with	GPS1 (interacts with) RNF151
799	0.385	0.148	0.912	0.575	430	0.654	0	0	interacts with	GPS1 (interacts with) PSMD11	0	72004.XP_005905428.1	72004.XP_005896749.1	0	TRUE	interacts with	GPS1 (interacts with) PSMD11
800	0.185	0.07	0.743	0.44	862	0.467	0	0	interacts with	GPS1 (interacts with) PSMD14	0	72004.XP_005905428.1	72004.XP_005897341.1	0	TRUE	interacts with	GPS1 (interacts with) PSMD14
801	0	0.06	0.646	0.176	1346	0.58	0	0	interacts with	GPS1 (interacts with) HSP90AB1	0	72004.XP_005905428.1	72004.XP_005900146.1	0	TRUE	interacts with	GPS1 (interacts with) HSP90AB1
802	0.103	0.108	0.556	0	182	0.49	0	0	interacts with	GPS1 (interacts with) UBE2M	0	72004.XP_005905428.1	72004.XP_005902486.1	0	TRUE	interacts with	GPS1 (interacts with) UBE2M
803	0.461	0.152	0.523	0	384	0	0	0	interacts with	GPS1 (interacts with) PSMD13	0	72004.XP_005905428.1	72004.XP_005910510.1	0	TRUE	interacts with	GPS1 (interacts with) PSMD13
804	0.087	0.059	0.588	0.476	792	0.193	0	0	interacts with	GPS1 (interacts with) Ubiquitin	0	72004.XP_005905428.1	72004.XP_005910830.1	0	TRUE	interacts with	GPS1 (interacts with) Ubiquitin
805	0	0.064	0.599	0.59	602	0	0	0	interacts with	GPS1 (interacts with) RBBP7	0	72004.XP_005905428.1	72004.XP_005910003.1	0	TRUE	interacts with	GPS1 (interacts with) RBBP7
806	0	0.06	0.646	0.176	1346	0.58	0	0	interacts with	GPS1 (interacts with) HSP90AA1	0	72004.XP_005905428.1	72004.XP_005911315.1	0	TRUE	interacts with	GPS1 (interacts with) HSP90AA1
808	0.343	0.064	0.441	0	518	0.164	0	0	interacts with	GPX5 (interacts with) PRDX6	0	72004.XP_005905031.1	72004.XP_005890901.1	0	TRUE	interacts with	GPX5 (interacts with) PRDX6
809	0.377	0.062	0.535	0.13	1552	0.194	0	0	interacts with	GPX5 (interacts with) TXN	0	72004.XP_005905031.1	72004.XP_005893376.1	0	TRUE	interacts with	GPX5 (interacts with) TXN
810	0.244	0.047	0.528	0.398	194	0	0	0	interacts with	HIP1 (interacts with) VAMP3	0	72004.XP_005892933.1	72004.XP_005892785.1	0	TRUE	interacts with	HIP1 (interacts with) VAMP3
811	0.294	0.063	0.598	0	1224	0.442	0	0	interacts with	HNRNPH1 (interacts with) PRPF8	0	72004.XP_005905989.1	72004.XP_005888302.1	0	TRUE	interacts with	HNRNPH1 (interacts with) PRPF8
813	0.383	0.657	0.912	0.565	60	0.159	0	0	interacts with	HNRNPH1 (interacts with) HNRNPM	0	72004.XP_005905989.1	72004.XP_005890777.1	0	TRUE	interacts with	HNRNPH1 (interacts with) HNRNPM
814	0.572	0.203	0.81	0.446	184	0.116	0	0	interacts with	HNRNPH1 (interacts with) SRSF6	0	72004.XP_005905989.1	72004.XP_005909792.1	0	TRUE	interacts with	HNRNPH1 (interacts with) SRSF6
815	0.337	0.109	0.755	0.306	1686	0.474	0	0	interacts with	HNRNPM (interacts with) PRPF8	0	72004.XP_005890777.1	72004.XP_005888302.1	0	TRUE	interacts with	HNRNPM (interacts with) PRPF8
816	0.434	0.246	0.773	0.495	302	0.074	0	0	interacts with	HNRNPM (interacts with) SRSF6	0	72004.XP_005890777.1	72004.XP_005909792.1	0	TRUE	interacts with	HNRNPM (interacts with) SRSF6
817	0.198	0.084	0.472	0.227	2080	0.18	0	0	interacts with	HSP90AA1 (interacts with) YWHAZ	0	72004.XP_005911315.1	72004.XP_005887072.1	0	TRUE	interacts with	HSP90AA1 (interacts with) YWHAZ
819	0.163	0.059	0.533	0.158	1824	0.379	0	0	interacts with	HSP90AA1 (interacts with) MYH9	0	72004.XP_005911315.1	72004.XP_005887533.1	0	TRUE	interacts with	HSP90AA1 (interacts with) MYH9
820	0.322	0	0.452	0.213	2776	0.056	0	0	interacts with	HSP90AA1 (interacts with) RRAS2	0	72004.XP_005911315.1	72004.XP_005887613.1	0	TRUE	interacts with	HSP90AA1 (interacts with) RRAS2
821	0.476	0.107	0.812	0.137	1262	0.589	0	0	interacts with	HSP90AA1 (interacts with) SGTA	0.046	72004.XP_005911315.1	72004.XP_005888399.1	0	TRUE	interacts with	HSP90AA1 (interacts with) SGTA
822	0.417	0.065	0.431	0	2030	0	0	0	interacts with	HSP90AA1 (interacts with) XPO1	0	72004.XP_005911315.1	72004.XP_005889792.1	0	TRUE	interacts with	HSP90AA1 (interacts with) XPO1
823	0.381	0.073	0.49	0	1140	0.184	0	0	interacts with	HSP90AA1 (interacts with) PSMC4	0	72004.XP_005911315.1	72004.XP_005890624.1	0	TRUE	interacts with	HSP90AA1 (interacts with) PSMC4
824	0.38	0	0.533	0.278	5840	0	0	0	interacts with	HSP90AA1 (interacts with) LAMP2	0	72004.XP_005911315.1	72004.XP_005891592.1	0	TRUE	interacts with	HSP90AA1 (interacts with) LAMP2
825	0.53	0.065	0.765	0.44	2340	0.16	0	0	interacts with	HSP90AA1 (interacts with) HSPB1	0	72004.XP_005911315.1	72004.XP_005892932.1	0	TRUE	interacts with	HSP90AA1 (interacts with) HSPB1
826	0.305	0.072	0.48	0.139	3554	0.175	0	0	interacts with	HSP90AA1 (interacts with) TXN	0	72004.XP_005911315.1	72004.XP_005893376.1	0	TRUE	interacts with	HSP90AA1 (interacts with) TXN
827	0.53	0.065	0.969	0.706	798	0.794	0	0	interacts with	HSP90AA1 (interacts with) PPP5C	0	72004.XP_005911315.1	72004.XP_005893967.1	0	TRUE	interacts with	HSP90AA1 (interacts with) PPP5C
828	0.566	0.771	0.993	0.706	680	0.806	0	0	interacts with	HSP90AA1 (interacts with) STIP1	0.046	72004.XP_005911315.1	72004.XP_005894194.1	0	TRUE	interacts with	HSP90AA1 (interacts with) STIP1
829	0.258	0.099	0.49	0.163	1442	0.197	0	0	interacts with	HSP90AA1 (interacts with) PPIB	0	72004.XP_005911315.1	72004.XP_005894594.1	0	TRUE	interacts with	HSP90AA1 (interacts with) PPIB
830	0.385	0.091	0.446	0	2032	0.09	0	0	interacts with	HSP90AA1 (interacts with) PRMT5	0	72004.XP_005911315.1	72004.XP_005895508.1	0	TRUE	interacts with	HSP90AA1 (interacts with) PRMT5
831	0.215	0.082	0.508	0.108	972	0.326	0	0	interacts with	HSP90AA1 (interacts with) PSMD11	0	72004.XP_005911315.1	72004.XP_005896749.1	0	TRUE	interacts with	HSP90AA1 (interacts with) PSMD11
832	0.384	0.108	0.707	0.108	1300	0.473	0	0	interacts with	HSP90AA1 (interacts with) PSMD14	0	72004.XP_005911315.1	72004.XP_005897341.1	0	TRUE	interacts with	HSP90AA1 (interacts with) PSMD14
833	0.364	0.066	0.584	0	2406	0.356	0	0	interacts with	HSP90AA1 (interacts with) PSMC3	0	72004.XP_005911315.1	72004.XP_005899012.1	0	TRUE	interacts with	HSP90AA1 (interacts with) PSMC3
834	0	0	0.801	0.8	2	0	0	0.981	interacts with	HSP90AA1 (interacts with) HSP90AB1	0	72004.XP_005911315.1	72004.XP_005900146.1	0.474	TRUE	interacts with	HSP90AA1 (interacts with) HSP90AB1
835	0.443	0.276	0.895	0.711	1680	0.211	0	0	interacts with	HSP90AA1 (interacts with) TCP1	0	72004.XP_005911315.1	72004.XP_005900451.1	0	TRUE	interacts with	HSP90AA1 (interacts with) TCP1
836	0.439	0.674	0.809	0	1212	0	0	0	interacts with	HSP90AA1 (interacts with) HSPBP1	0	72004.XP_005911315.1	72004.XP_005904504.1	0	TRUE	interacts with	HSP90AA1 (interacts with) HSPBP1
837	0.186	0.066	0.604	0.427	1650	0.2	0	0	interacts with	HSP90AA1 (interacts with) Ubiquitin	0	72004.XP_005911315.1	72004.XP_005910830.1	0	TRUE	interacts with	HSP90AA1 (interacts with) Ubiquitin
838	0.382	0.079	0.457	0	974	0.124	0	0	interacts with	HSP90AA1 (interacts with) PSMC5	0	72004.XP_005911315.1	72004.XP_005911165.1	0	TRUE	interacts with	HSP90AA1 (interacts with) PSMC5
839	0.238	0.084	0.498	0.227	2080	0.18	0	0	interacts with	HSP90AB1 (interacts with) YWHAZ	0	72004.XP_005900146.1	72004.XP_005887072.1	0	TRUE	interacts with	HSP90AB1 (interacts with) YWHAZ
840	0.167	0.059	0.535	0.158	1824	0.379	0	0	interacts with	HSP90AB1 (interacts with) MYH9	0	72004.XP_005900146.1	72004.XP_005887533.1	0	TRUE	interacts with	HSP90AB1 (interacts with) MYH9
841	0.322	0	0.452	0.213	2776	0.056	0	0	interacts with	HSP90AB1 (interacts with) RRAS2	0	72004.XP_005900146.1	72004.XP_005887613.1	0	TRUE	interacts with	HSP90AB1 (interacts with) RRAS2
842	0.476	0.107	0.812	0.137	1262	0.589	0	0	interacts with	HSP90AB1 (interacts with) SGTA	0.046	72004.XP_005900146.1	72004.XP_005888399.1	0	TRUE	interacts with	HSP90AB1 (interacts with) SGTA
843	0.417	0.065	0.431	0	2030	0	0	0	interacts with	HSP90AB1 (interacts with) XPO1	0	72004.XP_005900146.1	72004.XP_005889792.1	0	TRUE	interacts with	HSP90AB1 (interacts with) XPO1
844	0.381	0.073	0.49	0	1140	0.184	0	0	interacts with	HSP90AB1 (interacts with) PSMC4	0	72004.XP_005900146.1	72004.XP_005890624.1	0	TRUE	interacts with	HSP90AB1 (interacts with) PSMC4
845	0.38	0	0.533	0.278	5840	0	0	0	interacts with	HSP90AB1 (interacts with) LAMP2	0	72004.XP_005900146.1	72004.XP_005891592.1	0	TRUE	interacts with	HSP90AB1 (interacts with) LAMP2
846	0.53	0.065	0.765	0.44	2340	0.16	0	0	interacts with	HSP90AB1 (interacts with) HSPB1	0	72004.XP_005900146.1	72004.XP_005892932.1	0	TRUE	interacts with	HSP90AB1 (interacts with) HSPB1
847	0.305	0.072	0.48	0.139	3554	0.175	0	0	interacts with	HSP90AB1 (interacts with) TXN	0	72004.XP_005900146.1	72004.XP_005893376.1	0	TRUE	interacts with	HSP90AB1 (interacts with) TXN
848	0.53	0.065	0.969	0.706	798	0.794	0	0	interacts with	HSP90AB1 (interacts with) PPP5C	0	72004.XP_005900146.1	72004.XP_005893967.1	0	TRUE	interacts with	HSP90AB1 (interacts with) PPP5C
849	0.566	0.771	0.993	0.706	680	0.806	0	0	interacts with	HSP90AB1 (interacts with) STIP1	0.046	72004.XP_005900146.1	72004.XP_005894194.1	0	TRUE	interacts with	HSP90AB1 (interacts with) STIP1
850	0.258	0.099	0.49	0.163	1442	0.197	0	0	interacts with	HSP90AB1 (interacts with) PPIB	0	72004.XP_005900146.1	72004.XP_005894594.1	0	TRUE	interacts with	HSP90AB1 (interacts with) PPIB
851	0.385	0.091	0.446	0	2032	0.09	0	0	interacts with	HSP90AB1 (interacts with) PRMT5	0	72004.XP_005900146.1	72004.XP_005895508.1	0	TRUE	interacts with	HSP90AB1 (interacts with) PRMT5
852	0.215	0.082	0.508	0.108	972	0.326	0	0	interacts with	HSP90AB1 (interacts with) PSMD11	0	72004.XP_005900146.1	72004.XP_005896749.1	0	TRUE	interacts with	HSP90AB1 (interacts with) PSMD11
853	0.384	0.108	0.707	0.108	1300	0.473	0	0	interacts with	HSP90AB1 (interacts with) PSMD14	0	72004.XP_005900146.1	72004.XP_005897341.1	0	TRUE	interacts with	HSP90AB1 (interacts with) PSMD14
854	0.364	0.066	0.584	0	2406	0.356	0	0	interacts with	HSP90AB1 (interacts with) PSMC3	0	72004.XP_005900146.1	72004.XP_005899012.1	0	TRUE	interacts with	HSP90AB1 (interacts with) PSMC3
855	0.382	0.079	0.457	0	974	0.124	0	0	interacts with	HSP90AB1 (interacts with) PSMC5	0	72004.XP_005900146.1	72004.XP_005911165.1	0	TRUE	interacts with	HSP90AB1 (interacts with) PSMC5
856	0.186	0.066	0.604	0.427	1650	0.2	0	0	interacts with	HSP90AB1 (interacts with) Ubiquitin	0	72004.XP_005900146.1	72004.XP_005910830.1	0	TRUE	interacts with	HSP90AB1 (interacts with) Ubiquitin
857	0.439	0.674	0.809	0	1212	0	0	0	interacts with	HSP90AB1 (interacts with) HSPBP1	0	72004.XP_005900146.1	72004.XP_005904504.1	0	TRUE	interacts with	HSP90AB1 (interacts with) HSPBP1
858	0.443	0.276	0.895	0.711	1680	0.211	0	0	interacts with	HSP90AB1 (interacts with) TCP1	0	72004.XP_005900146.1	72004.XP_005900451.1	0	TRUE	interacts with	HSP90AB1 (interacts with) TCP1
859	0.434	0	0.481	0	1536	0.122	0	0	interacts with	HSPB1 (interacts with) YWHAZ	0	72004.XP_005892932.1	72004.XP_005887072.1	0	TRUE	interacts with	HSPB1 (interacts with) YWHAZ
860	0.383	0.048	0.428	0	3514	0.105	0	0	interacts with	HSPB1 (interacts with) PRDX6	0	72004.XP_005892932.1	72004.XP_005890901.1	0	TRUE	interacts with	HSPB1 (interacts with) PRDX6
861	0	0	0.456	0.439	1288	0.071	0	0	interacts with	HSPB1 (interacts with) PPP5C	0	72004.XP_005892932.1	72004.XP_005893967.1	0	TRUE	interacts with	HSPB1 (interacts with) PPP5C
862	0.133	0	0.462	0.4	1888	0.05	0	0	interacts with	HSPB1 (interacts with) TCP1	0	72004.XP_005892932.1	72004.XP_005900451.1	0	TRUE	interacts with	HSPB1 (interacts with) TCP1
863	0.226	0.065	0.508	0.331	1090	0.105	0	0	interacts with	HSPB1 (interacts with) STIP1	0	72004.XP_005892932.1	72004.XP_005894194.1	0	TRUE	interacts with	HSPB1 (interacts with) STIP1
864	0.109	0	0.547	0.498	3328	0.069	0	0	interacts with	HSPB1 (interacts with) Ubiquitin	0	72004.XP_005892932.1	72004.XP_005910830.1	0	TRUE	interacts with	HSPB1 (interacts with) Ubiquitin
866	0	0.65	0.656	0	316	0.058	0	0	interacts with	HSPBP1 (interacts with) NSFL1C	0	72004.XP_005904504.1	72004.XP_005888024.1	0	TRUE	interacts with	HSPBP1 (interacts with) NSFL1C
867	0.57	0.121	0.632	0	336	0.106	0	0	interacts with	HSPBP1 (interacts with) SGTA	0	72004.XP_005904504.1	72004.XP_005888399.1	0	TRUE	interacts with	HSPBP1 (interacts with) SGTA
869	0.185	0.064	0.439	0	1444	0.259	0	0	interacts with	HSPBP1 (interacts with) SRPR	0.126	72004.XP_005904504.1	72004.XP_005892334.1	0	TRUE	interacts with	HSPBP1 (interacts with) SRPR
870	0.119	0.334	0.643	0.201	204	0.292	0	0	interacts with	HSPBP1 (interacts with) XP_005894085.1	0.091	72004.XP_005904504.1	72004.XP_005894085.1	0	TRUE	interacts with	HSPBP1 (interacts with) XP_005894085.1
871	0.464	0.623	0.803	0	366	0.106	0	0	interacts with	HSPBP1 (interacts with) STIP1	0	72004.XP_005904504.1	72004.XP_005894194.1	0	TRUE	interacts with	HSPBP1 (interacts with) STIP1
872	0.125	0.644	0.87	0.292	262	0.482	0	0	interacts with	HSPBP1 (interacts with) RPL15	0	72004.XP_005904504.1	72004.XP_005896783.1	0	TRUE	interacts with	HSPBP1 (interacts with) RPL15
873	0	0.462	0.482	0	506	0.077	0	0	interacts with	HSPBP1 (interacts with) PSMD8	0	72004.XP_005904504.1	72004.XP_005908312.1	0	TRUE	interacts with	HSPBP1 (interacts with) PSMD8
874	0.293	0.078	0.419	0	1840	0.093	0	0	interacts with	IDH1 (interacts with) TALDO1	0.134	72004.XP_005907107.1	72004.XP_005895193.1	0	TRUE	interacts with	IDH1 (interacts with) TALDO1
875	0	0.046	0.452	0.375	5538	0.155	0	0	interacts with	IDH1 (interacts with) Ubiquitin	0	72004.XP_005907107.1	72004.XP_005910830.1	0	TRUE	interacts with	IDH1 (interacts with) Ubiquitin
876	0	0.062	0.56	0	1858	0.551	0	0	interacts with	IDH1 (interacts with) RBBP7	0	72004.XP_005907107.1	72004.XP_005910003.1	0	TRUE	interacts with	IDH1 (interacts with) RBBP7
877	0	0	0.572	0	1692	0.572	0	0	interacts with	IDH1 (interacts with) S100A8	0	72004.XP_005907107.1	72004.XP_005909631.1	0	TRUE	interacts with	IDH1 (interacts with) S100A8
878	0	0	0.642	0	1582	0.642	0	0	interacts with	IDH1 (interacts with) S100A9	0	72004.XP_005907107.1	72004.XP_005909641.1	0	TRUE	interacts with	IDH1 (interacts with) S100A9
879	0	0	0.967	0	1582	0.967	0	0	interacts with	IDH1 (interacts with) S100A12	0	72004.XP_005907107.1	72004.XP_005909632.1	0	TRUE	interacts with	IDH1 (interacts with) S100A12
881	0.506	0.047	0.998	0.995	2284	0	0	0	interacts with	IMPA1 (interacts with) ISYNA1	0.145	72004.XP_005908729.1	72004.XP_005898384.1	0	TRUE	interacts with	IMPA1 (interacts with) ISYNA1
882	0.142	0.065	0.509	0	2024	0.438	0	0	interacts with	ISYNA1 (interacts with) PDILT	0	72004.XP_005898384.1	72004.XP_005895635.1	0	TRUE	interacts with	ISYNA1 (interacts with) PDILT
883	0.106	0	0.813	0	518	0.8	0	0	interacts with	ISYNA1 (interacts with) TPP2	0	72004.XP_005898384.1	72004.XP_005909988.1	0	TRUE	interacts with	ISYNA1 (interacts with) TPP2
884	0.302	0.067	0.663	0.455	252	0.165	0	0	interacts with	KIAA1468 (interacts with) PSMD1	0	72004.XP_005910475.1	72004.XP_005887104.1	0	TRUE	interacts with	KIAA1468 (interacts with) PSMD1
885	0	0.074	0.508	0.455	224	0.104	0	0	interacts with	KIAA1468 (interacts with) PSMA4	0	72004.XP_005910475.1	72004.XP_005887679.1	0	TRUE	interacts with	KIAA1468 (interacts with) PSMA4
886	0.155	0.064	0.531	0.455	198	0	0	0	interacts with	KIAA1468 (interacts with) PSMD12	0	72004.XP_005910475.1	72004.XP_005887831.1	0	TRUE	interacts with	KIAA1468 (interacts with) PSMD12
888	0.058	0	0.409	0.399	908	0	0	0	interacts with	KIAA1468 (interacts with) LRRIQ3	0	72004.XP_005910475.1	72004.XP_005891533.1	0	TRUE	interacts with	KIAA1468 (interacts with) LRRIQ3
889	0	0.059	0.449	0.407	124	0.092	0	0	interacts with	KIAA1468 (interacts with) PSMB7	0	72004.XP_005910475.1	72004.XP_005893125.1	0	TRUE	interacts with	KIAA1468 (interacts with) PSMB7
890	0.231	0.083	0.581	0.329	716	0.219	0	0	interacts with	KIAA1468 (interacts with) PPP5C	0	72004.XP_005910475.1	72004.XP_005893967.1	0	TRUE	interacts with	KIAA1468 (interacts with) PPP5C
891	0	0.063	0.444	0.4	242	0.092	0	0	interacts with	KIAA1468 (interacts with) PSMA7	0	72004.XP_005910475.1	72004.XP_005894072.1	0	TRUE	interacts with	KIAA1468 (interacts with) PSMA7
892	0.393	0.083	0.939	0.685	642	0.698	0	0	interacts with	KIAA1468 (interacts with) PPP4C	0	72004.XP_005910475.1	72004.XP_005894536.1	0	TRUE	interacts with	KIAA1468 (interacts with) PPP4C
893	0	0	0.419	0.379	124	0.104	0	0	interacts with	KIAA1468 (interacts with) PSMB4	0	72004.XP_005910475.1	72004.XP_005895014.1	0	TRUE	interacts with	KIAA1468 (interacts with) PSMB4
894	0.088	0.105	0.448	0.379	258	0	0	0	interacts with	KIAA1468 (interacts with) PSMD11	0	72004.XP_005910475.1	72004.XP_005896749.1	0	TRUE	interacts with	KIAA1468 (interacts with) PSMD11
895	0.053	0.061	0.4	0.322	520	0.123	0	0	interacts with	KIAA1468 (interacts with) PSMD14	0	72004.XP_005910475.1	72004.XP_005897341.1	0	TRUE	interacts with	KIAA1468 (interacts with) PSMD14
896	0	0.059	0.5	0.455	222	0.104	0	0	interacts with	KIAA1468 (interacts with) PSMB3	0	72004.XP_005910475.1	72004.XP_005898042.1	0	TRUE	interacts with	KIAA1468 (interacts with) PSMB3
897	0	0.091	0.411	0.379	470	0.042	0	0	interacts with	KIAA1468 (interacts with) PSMC3	0	72004.XP_005910475.1	72004.XP_005899012.1	0	TRUE	interacts with	KIAA1468 (interacts with) PSMC3
898	0	0.081	0.512	0.455	214	0.104	0	0	interacts with	KIAA1468 (interacts with) PSMA3	0	72004.XP_005910475.1	72004.XP_005900925.1	0	TRUE	interacts with	KIAA1468 (interacts with) PSMA3
899	0	0.065	0.452	0.407	94	0.092	0	0	interacts with	KIAA1468 (interacts with) PSMB6	0	72004.XP_005910475.1	72004.XP_005906113.1	0	TRUE	interacts with	KIAA1468 (interacts with) PSMB6
900	0	0.064	0.468	0.455	210	0	0	0	interacts with	KIAA1468 (interacts with) PSMD8	0	72004.XP_005910475.1	72004.XP_005908312.1	0	TRUE	interacts with	KIAA1468 (interacts with) PSMD8
901	0	0.109	0.532	0.455	370	0.115	0	0	interacts with	KIAA1468 (interacts with) PSMD2	0	72004.XP_005910475.1	72004.XP_005909578.1	0	TRUE	interacts with	KIAA1468 (interacts with) PSMD2
902	0	0.061	0.466	0.455	268	0	0	0	interacts with	KIAA1468 (interacts with) PSMC5	0	72004.XP_005910475.1	72004.XP_005911165.1	0	TRUE	interacts with	KIAA1468 (interacts with) PSMC5
903	0	0.063	0.467	0.455	126	0	0	0	interacts with	KIAA1468 (interacts with) PSMD13	0	72004.XP_005910475.1	72004.XP_005910510.1	0	TRUE	interacts with	KIAA1468 (interacts with) PSMD13
904	0	0	0.43	0.43	582	0.041	0	0	interacts with	KIF3B (interacts with) TICAM2	0	72004.XP_005887960.1	72004.XP_005902009.1	0	TRUE	interacts with	KIF3B (interacts with) TICAM2
907	0.12	0.048	0.439	0.342	2068	0.157	0	0.717	interacts with	KRT13 (interacts with) KRT79	0	72004.XP_005903547.1	72004.XP_005907066.1	0	TRUE	interacts with	KRT13 (interacts with) KRT79
909	0.23	0.065	0.451	0.33	2068	0.16	0	0.793	interacts with	KRT13 (interacts with) KRT5	0	72004.XP_005903547.1	72004.XP_005911760.1	0	TRUE	interacts with	KRT13 (interacts with) KRT5
911	0.135	0.047	0.491	0.447	2066	0.092	0	0.76	interacts with	KRT13 (interacts with) KRT75	0	72004.XP_005903547.1	72004.XP_005907056.1	0	TRUE	interacts with	KRT13 (interacts with) KRT75
913	0.086	0.062	0.495	0.447	2066	0.092	0	0.669	interacts with	KRT13 (interacts with) KRT78	0	72004.XP_005903547.1	72004.XP_005907067.1	0	TRUE	interacts with	KRT13 (interacts with) KRT78
914	0.336	0.065	0.446	0.342	6170	0.092	0	0.711	interacts with	KRT14 (interacts with) KRT75	0	72004.XP_005910991.1	72004.XP_005907056.1	0	TRUE	interacts with	KRT14 (interacts with) KRT75
915	0.476	0.063	0.476	0.342	6172	0.092	0	0.69	interacts with	KRT14 (interacts with) KRT79	0	72004.XP_005910991.1	72004.XP_005907066.1	0	TRUE	interacts with	KRT14 (interacts with) KRT79
916	0.381	0.064	0.468	0.342	6170	0.092	0	0.643	interacts with	KRT14 (interacts with) KRT78	0	72004.XP_005910991.1	72004.XP_005907067.1	0	TRUE	interacts with	KRT14 (interacts with) KRT78
918	0.435	0.097	0.633	0.321	4124	0.38	0	0.724	interacts with	KRT14 (interacts with) XP_005907072.1	0	72004.XP_005910991.1	72004.XP_005907072.1	0	TRUE	interacts with	KRT14 (interacts with) XP_005907072.1
919	0.445	0.064	0.458	0	2536	0	0	0	interacts with	KRT14 (interacts with) SBSN	0	72004.XP_005910991.1	72004.XP_005908250.1	0	TRUE	interacts with	KRT14 (interacts with) SBSN
920	0.572	0.047	0.558	0.454	6172	0.092	0	0.745	interacts with	KRT14 (interacts with) KRT5	0	72004.XP_005910991.1	72004.XP_005911760.1	0	TRUE	interacts with	KRT14 (interacts with) KRT5
922	0.23	0.065	0.451	0.33	2068	0.16	0	0.788	interacts with	KRT15 (interacts with) KRT5	0	72004.XP_005903549.1	72004.XP_005911760.1	0	TRUE	interacts with	KRT15 (interacts with) KRT5
923	0.231	0.091	0.477	0.34	2072	0.152	0	0.724	interacts with	KRT15 (interacts with) XP_005907072.1	0	72004.XP_005903549.1	72004.XP_005907072.1	0	TRUE	interacts with	KRT15 (interacts with) XP_005907072.1
924	0.543	0.063	0.519	0.342	2068	0.16	0	0.721	interacts with	KRT15 (interacts with) KRT79	0	72004.XP_005903549.1	72004.XP_005907066.1	0	TRUE	interacts with	KRT15 (interacts with) KRT79
925	0.435	0.063	0.54	0.447	2066	0.092	0	0.753	interacts with	KRT15 (interacts with) KRT75	0	72004.XP_005903549.1	72004.XP_005907056.1	0	TRUE	interacts with	KRT15 (interacts with) KRT75
926	0.302	0.063	0.568	0.487	2066	0.092	0	0.665	interacts with	KRT15 (interacts with) KRT78	0	72004.XP_005903549.1	72004.XP_005907067.1	0	TRUE	interacts with	KRT15 (interacts with) KRT78
927	0.368	0.062	0.432	0.407	2	0	0	0.936	interacts with	KRT75 (interacts with) KRT78	0	72004.XP_005907056.1	72004.XP_005907067.1	0	TRUE	interacts with	KRT75 (interacts with) KRT78
929	0	0.064	0.465	0.452	8982	0	0	0	interacts with	LAMP2 (interacts with) XP_005900636.1	0	72004.XP_005891592.1	72004.XP_005900636.1	0	TRUE	interacts with	LAMP2 (interacts with) XP_005900636.1
930	0.639	0	0.845	0	1390	0.59	0	0	interacts with	LAMP2 (interacts with) UCHL1	0	72004.XP_005891592.1	72004.XP_005902040.1	0	TRUE	interacts with	LAMP2 (interacts with) UCHL1
931	0	0	0.411	0.296	750	0.199	0	0	interacts with	LRRIQ3 (interacts with) PRPF8	0	72004.XP_005891533.1	72004.XP_005888302.1	0	TRUE	interacts with	LRRIQ3 (interacts with) PRPF8
932	0.058	0	0.409	0.399	908	0	0	0	interacts with	LRRIQ3 (interacts with) PPP4R1	0	72004.XP_005891533.1	72004.XP_005888744.1	0	TRUE	interacts with	LRRIQ3 (interacts with) PPP4R1
933	0.099	0.063	0.563	0.463	1030	0.151	0	0	interacts with	LRRIQ3 (interacts with) PPP4C	0	72004.XP_005891533.1	72004.XP_005894536.1	0	TRUE	interacts with	LRRIQ3 (interacts with) PPP4C
936	0.571	0	0.571	0	2	0	0	0	interacts with	LY6G5B (interacts with) LY6G5C	0	72004.XP_005904256.1	72004.XP_005904278.1	0	TRUE	interacts with	LY6G5B (interacts with) LY6G5C
938	0.156	0	0.5	0	3392	0.433	0	0	interacts with	MLF2 (interacts with) YWHAZ	0	72004.XP_005907541.1	72004.XP_005887072.1	0	TRUE	interacts with	MLF2 (interacts with) YWHAZ
939	0.295	0	0.718	0.603	1030	0.075	0	0	interacts with	MMP7 (interacts with) NGF	0	72004.XP_005899574.1	72004.XP_005907418.1	0	TRUE	interacts with	MMP7 (interacts with) NGF
942	0	0	0.523	0	2	0.523	0	0	interacts with	NDRG3 (interacts with) QDPR	0	72004.XP_005896074.1	72004.XP_005902884.1	0	TRUE	interacts with	NDRG3 (interacts with) QDPR
943	0.084	0	0.512	0.49	1366	0	0	0	interacts with	NGF (interacts with) YWHAZ	0	72004.XP_005907418.1	72004.XP_005887072.1	0	TRUE	interacts with	NGF (interacts with) YWHAZ
944	0.154	0	0.558	0.499	1704	0	0	0	interacts with	NGF (interacts with) RRAS2	0	72004.XP_005907418.1	72004.XP_005887613.1	0	TRUE	interacts with	NGF (interacts with) RRAS2
945	0.395	0	0.749	0.603	1124	0	0	0	interacts with	NGF (interacts with) PSEN1	0	72004.XP_005907418.1	72004.XP_005893885.1	0	TRUE	interacts with	NGF (interacts with) PSEN1
946	0.485	0.06	0.495	0	1044	0	0	0	interacts with	NGF (interacts with) UCHL1	0	72004.XP_005907418.1	72004.XP_005902040.1	0	TRUE	interacts with	NGF (interacts with) UCHL1
947	0.216	0	0.462	0.342	710	0	0	0	interacts with	NGF (interacts with) STAT4	0	72004.XP_005907418.1	72004.XP_005903039.1	0	TRUE	interacts with	NGF (interacts with) STAT4
949	0.105	0	0.444	0.29	2098	0.196	0	0	interacts with	NPNT (interacts with) PSEN1	0	72004.XP_005907350.1	72004.XP_005893885.1	0	TRUE	interacts with	NPNT (interacts with) PSEN1
950	0.053	0.153	0.438	0.086	1910	0.325	0	0	interacts with	NSF (interacts with) PSMD1	0	72004.XP_005906012.1	72004.XP_005887104.1	0	TRUE	interacts with	NSF (interacts with) PSMD1
951	0.055	0.087	0.582	0	1632	0.555	0	0	interacts with	NSF (interacts with) PSMD12	0	72004.XP_005906012.1	72004.XP_005887831.1	0	TRUE	interacts with	NSF (interacts with) PSMD12
952	0.101	0.06	0.417	0.16	598	0.276	0	0	interacts with	NSF (interacts with) NSFL1C	0	72004.XP_005906012.1	72004.XP_005888024.1	0	TRUE	interacts with	NSF (interacts with) NSFL1C
953	0.385	0.218	0.675	0.464	1590	0.2	0	0.692	interacts with	NSF (interacts with) PSMC4	0	72004.XP_005906012.1	72004.XP_005890624.1	0	TRUE	interacts with	NSF (interacts with) PSMC4
954	0.509	0.515	0.81	0.139	1562	0.183	0	0	interacts with	NSF (interacts with) STXBP2	0	72004.XP_005906012.1	72004.XP_005890866.1	0	TRUE	interacts with	NSF (interacts with) STXBP2
955	0.293	0.064	0.787	0.357	4270	0.56	0	0	interacts with	NSF (interacts with) STX2	0	72004.XP_005906012.1	72004.XP_005891288.1	0	TRUE	interacts with	NSF (interacts with) STX2
956	0.324	0.065	0.915	0.583	1268	0.717	0	0	interacts with	NSF (interacts with) VAMP3	0	72004.XP_005906012.1	72004.XP_005892785.1	0	TRUE	interacts with	NSF (interacts with) VAMP3
957	0.456	0.063	0.722	0.495	1010	0.049	0	0	interacts with	NSF (interacts with) RAB1A	0	72004.XP_005906012.1	72004.XP_005893617.1	0	TRUE	interacts with	NSF (interacts with) RAB1A
958	0.456	0.063	0.722	0.495	484	0.049	0	0	interacts with	NSF (interacts with) RAB1B	0	72004.XP_005906012.1	72004.XP_005894080.1	0	TRUE	interacts with	NSF (interacts with) RAB1B
960	0.429	0.065	0.443	0	3930	0	0	0	interacts with	NSF (interacts with) XPO7	0	72004.XP_005906012.1	72004.XP_005895360.1	0	TRUE	interacts with	NSF (interacts with) XPO7
961	0.063	0.061	0.531	0	2342	0.51	0	0	interacts with	NSF (interacts with) PSMD14	0.042	72004.XP_005906012.1	72004.XP_005897341.1	0	TRUE	interacts with	NSF (interacts with) PSMD14
962	0.111	0.135	0.606	0.464	2360	0.2	0	0.679	interacts with	NSF (interacts with) PSMC3	0	72004.XP_005906012.1	72004.XP_005899012.1	0	TRUE	interacts with	NSF (interacts with) PSMC3
963	0.127	0.053	0.401	0.202	802	0.2	0	0	interacts with	NSF (interacts with) OS9	0	72004.XP_005906012.1	72004.XP_005901729.1	0	TRUE	interacts with	NSF (interacts with) OS9
964	0	0.057	0.466	0.457	648	0	0	0	interacts with	NSF (interacts with) TICAM2	0	72004.XP_005906012.1	72004.XP_005902009.1	0	TRUE	interacts with	NSF (interacts with) TICAM2
965	0	0.082	0.508	0	1128	0.487	0	0	interacts with	NSF (interacts with) PSMD13	0	72004.XP_005906012.1	72004.XP_005910510.1	0	TRUE	interacts with	NSF (interacts with) PSMD13
966	0.085	0.14	0.575	0	2130	0.504	0	0	interacts with	NSF (interacts with) PSMD2	0	72004.XP_005906012.1	72004.XP_005909578.1	0	TRUE	interacts with	NSF (interacts with) PSMD2
967	0.076	0.436	0.462	0	328	0.052	0	0	interacts with	NSFL1C (interacts with) PSMA7	0	72004.XP_005888024.1	72004.XP_005894072.1	0	TRUE	interacts with	NSFL1C (interacts with) PSMA7
968	0	0.535	0.535	0	488	0	0	0	interacts with	NSFL1C (interacts with) PSMC3	0	72004.XP_005888024.1	72004.XP_005899012.1	0	TRUE	interacts with	NSFL1C (interacts with) PSMC3
969	0.042	0.064	0.601	0	712	0.591	0	0	interacts with	NSFL1C (interacts with) Ubiquitin	0	72004.XP_005888024.1	72004.XP_005910830.1	0	TRUE	interacts with	NSFL1C (interacts with) Ubiquitin
970	0	0.625	0.625	0	268	0	0	0	interacts with	NSFL1C (interacts with) PSMC4	0	72004.XP_005888024.1	72004.XP_005890624.1	0	TRUE	interacts with	NSFL1C (interacts with) PSMC4
971	0	0.647	0.647	0	458	0	0	0	interacts with	NSFL1C (interacts with) STIP1	0	72004.XP_005888024.1	72004.XP_005894194.1	0	TRUE	interacts with	NSFL1C (interacts with) STIP1
972	0	0.641	0.649	0	298	0.063	0	0	interacts with	NSFL1C (interacts with) PSMC5	0	72004.XP_005888024.1	72004.XP_005911165.1	0	TRUE	interacts with	NSFL1C (interacts with) PSMC5
973	0.121	0.745	0.766	0	274	0.041	0	0	interacts with	NSFL1C (interacts with) PSMD8	0	72004.XP_005888024.1	72004.XP_005908312.1	0	TRUE	interacts with	NSFL1C (interacts with) PSMD8
975	0	0.74	0.74	0	1432	0	0	0	interacts with	NUCB1 (interacts with) RAB11B	0	72004.XP_005895437.1	72004.XP_005890782.1	0	TRUE	interacts with	NUCB1 (interacts with) RAB11B
976	0	0.585	0.585	0	376	0	0	0	interacts with	NUDC (interacts with) PSMA4	0	72004.XP_005895953.1	72004.XP_005887679.1	0	TRUE	interacts with	NUDC (interacts with) PSMA4
977	0.435	0.061	0.446	0	640	0	0	0	interacts with	NUDC (interacts with) PRPF8	0	72004.XP_005895953.1	72004.XP_005888302.1	0	TRUE	interacts with	NUDC (interacts with) PRPF8
978	0	0.091	0.506	0.479	938	0	0	0	interacts with	NUDC (interacts with) XPO1	0	72004.XP_005895953.1	72004.XP_005889792.1	0	TRUE	interacts with	NUDC (interacts with) XPO1
979	0	0.063	0.804	0	1778	0.8	0	0	interacts with	NUDC (interacts with) TXN	0	72004.XP_005895953.1	72004.XP_005893376.1	0	TRUE	interacts with	NUDC (interacts with) TXN
980	0	0.747	0.747	0	360	0	0	0	interacts with	NUDC (interacts with) PSMA7	0	72004.XP_005895953.1	72004.XP_005894072.1	0	TRUE	interacts with	NUDC (interacts with) PSMA7
981	0.231	0.433	0.595	0	300	0.147	0	0	interacts with	NUDC (interacts with) STIP1	0	72004.XP_005895953.1	72004.XP_005894194.1	0	TRUE	interacts with	NUDC (interacts with) STIP1
982	0	0.635	0.635	0	364	0	0	0	interacts with	NUDC (interacts with) PSMA3	0	72004.XP_005895953.1	72004.XP_005900925.1	0	TRUE	interacts with	NUDC (interacts with) PSMA3
983	0	0.672	0.672	0	516	0	0	0	interacts with	NUDC (interacts with) TCP1	0	72004.XP_005895953.1	72004.XP_005900451.1	0	TRUE	interacts with	NUDC (interacts with) TCP1
984	0	0.736	0.736	0	726	0	0	0	interacts with	NUDC (interacts with) PSMC3	0	72004.XP_005895953.1	72004.XP_005899012.1	0	TRUE	interacts with	NUDC (interacts with) PSMC3
985	0	0.773	0.773	0	352	0	0	0	interacts with	NUDC (interacts with) PSMB3	0	72004.XP_005895953.1	72004.XP_005898042.1	0	TRUE	interacts with	NUDC (interacts with) PSMB3
986	0.176	0.06	0.629	0	256	0.56	0	0	interacts with	OS9 (interacts with) PPIB	0	72004.XP_005901729.1	72004.XP_005894594.1	0	TRUE	interacts with	OS9 (interacts with) PPIB
987	0.249	0.167	0.519	0.293	748	0.041	0	0	interacts with	OS9 (interacts with) PDILT	0	72004.XP_005901729.1	72004.XP_005895635.1	0	TRUE	interacts with	OS9 (interacts with) PDILT
988	0.065	0.047	0.481	0.465	1066	0	0	0	interacts with	OS9 (interacts with) Ubiquitin	0	72004.XP_005901729.1	72004.XP_005910830.1	0	TRUE	interacts with	OS9 (interacts with) Ubiquitin
990	0	0.384	0.53	0	690	0	0	0	interacts with	PDCD5 (interacts with) PSMA4	0	72004.XP_005897815.1	72004.XP_005887679.1	0.269	TRUE	interacts with	PDCD5 (interacts with) PSMA4
991	0	0.757	0.774	0	140	0.11	0	0	interacts with	PDCD5 (interacts with) PFDN6	0	72004.XP_005897815.1	72004.XP_005891456.1	0	TRUE	interacts with	PDCD5 (interacts with) PFDN6
992	0	0.415	0.414	0	678	0	0	0	interacts with	PDCD5 (interacts with) PSMA3	0	72004.XP_005897815.1	72004.XP_005900925.1	0	TRUE	interacts with	PDCD5 (interacts with) PSMA3
993	0.341	0.109	0.457	0	854	0.151	0	0	interacts with	PDCD5 (interacts with) TCP1	0	72004.XP_005897815.1	72004.XP_005900451.1	0	TRUE	interacts with	PDCD5 (interacts with) TCP1
994	0.071	0	0.494	0.478	4104	0	0	0	interacts with	PDGFA (interacts with) RRAS2	0	72004.XP_005910430.1	72004.XP_005887613.1	0	TRUE	interacts with	PDGFA (interacts with) RRAS2
995	0.293	0.062	0.481	0.138	720	0.199	0	0	interacts with	PDILT (interacts with) PRDX6	0.043	72004.XP_005895635.1	72004.XP_005890901.1	0	TRUE	interacts with	PDILT (interacts with) PRDX6
996	0.244	0.075	0.733	0.368	1344	0.469	0	0	interacts with	PDILT (interacts with) PPIB	0	72004.XP_005895635.1	72004.XP_005894594.1	0	TRUE	interacts with	PDILT (interacts with) PPIB
997	0.531	0	0.532	0	986	0.044	0	0	interacts with	PDILT (interacts with) TEX101	0	72004.XP_005895635.1	72004.XP_005907230.1	0	TRUE	interacts with	PDILT (interacts with) TEX101
998	0.215	0.345	0.716	0.328	118	0.356	0	0.563	interacts with	PDILT (interacts with) TXNDC5	0	72004.XP_005895635.1	72004.XP_005908246.1	0	TRUE	interacts with	PDILT (interacts with) TXNDC5
999	0.06	0.592	0.65	0	1384	0.122	0	0	interacts with	PFDN6 (interacts with) PSMA4	0.085	72004.XP_005891456.1	72004.XP_005887679.1	0	TRUE	interacts with	PFDN6 (interacts with) PSMA4
1000	0.06	0.35	0.407	0	1222	0.108	0	0	interacts with	PFDN6 (interacts with) STIP1	0	72004.XP_005891456.1	72004.XP_005894194.1	0	TRUE	interacts with	PFDN6 (interacts with) STIP1
1001	0	0.346	0.409	0	1642	0.093	0	0	interacts with	PFDN6 (interacts with) PSMB3	0.085	72004.XP_005891456.1	72004.XP_005898042.1	0	TRUE	interacts with	PFDN6 (interacts with) PSMB3
1002	0	0.354	0.417	0	1206	0.093	0	0	interacts with	PFDN6 (interacts with) PSMB7	0.085	72004.XP_005891456.1	72004.XP_005893125.1	0	TRUE	interacts with	PFDN6 (interacts with) PSMB7
1003	0	0.376	0.436	0	1548	0.093	0	0	interacts with	PFDN6 (interacts with) PSMA7	0.085	72004.XP_005891456.1	72004.XP_005894072.1	0	TRUE	interacts with	PFDN6 (interacts with) PSMA7
1005	0	0.053	0.459	0	6944	0.453	0	0	interacts with	PFDN6 (interacts with) XP_005894017.1	0	72004.XP_005891456.1	72004.XP_005894017.1	0	TRUE	interacts with	PFDN6 (interacts with) XP_005894017.1
1006	0.237	0.461	0.571	0	1164	0	0	0	interacts with	PFDN6 (interacts with) PSMB6	0	72004.XP_005891456.1	72004.XP_005906113.1	0	TRUE	interacts with	PFDN6 (interacts with) PSMB6
1007	0	0.671	0.703	0	1338	0.093	0	0	interacts with	PFDN6 (interacts with) PSMA3	0.085	72004.XP_005891456.1	72004.XP_005900925.1	0	TRUE	interacts with	PFDN6 (interacts with) PSMA3
1008	0.247	0.097	0.883	0.309	1726	0.782	0	0	interacts with	PFDN6 (interacts with) TCP1	0	72004.XP_005891456.1	72004.XP_005900451.1	0	TRUE	interacts with	PFDN6 (interacts with) TCP1
1009	0.075	0.051	0.617	0.4	1350	0.359	0	0	interacts with	PPIB (interacts with) PRPF8	0	72004.XP_005894594.1	72004.XP_005888302.1	0	TRUE	interacts with	PPIB (interacts with) PRPF8
1010	0.311	0.064	0.45	0.112	866	0.154	0	0	interacts with	PPIB (interacts with) TXN	0	72004.XP_005894594.1	72004.XP_005893376.1	0	TRUE	interacts with	PPIB (interacts with) TXN
1011	0	0.569	0.569	0	1244	0.041	0	0	interacts with	PPIB (interacts with) PSMA7	0	72004.XP_005894594.1	72004.XP_005894072.1	0	TRUE	interacts with	PPIB (interacts with) PSMA7
1012	0.136	0.065	0.653	0.391	760	0.378	0	0	interacts with	PPIB (interacts with) TXNDC5	0	72004.XP_005894594.1	72004.XP_005908246.1	0	TRUE	interacts with	PPIB (interacts with) TXNDC5
1013	0.736	0.083	0.996	0.685	642	0.965	0	0	interacts with	PPP4C (interacts with) PPP4R1	0	72004.XP_005894536.1	72004.XP_005888744.1	0	TRUE	interacts with	PPP4C (interacts with) PPP4R1
1014	0.394	0.064	0.408	0	4630	0.041	0	0	interacts with	PPP4C (interacts with) PSEN1	0	72004.XP_005894536.1	72004.XP_005893885.1	0	TRUE	interacts with	PPP4C (interacts with) PSEN1
1015	0.244	0.063	0.427	0.167	582	0.145	0	0	interacts with	PPP4C (interacts with) STIP1	0	72004.XP_005894536.1	72004.XP_005894194.1	0	TRUE	interacts with	PPP4C (interacts with) STIP1
1016	0.043	0.052	0.772	0.224	822	0.715	0	0	interacts with	PPP4C (interacts with) TCP1	0	72004.XP_005894536.1	72004.XP_005900451.1	0	TRUE	interacts with	PPP4C (interacts with) TCP1
1017	0.075	0.067	0.554	0.455	252	0.165	0	0	interacts with	PPP4R1 (interacts with) PSMD1	0	72004.XP_005888744.1	72004.XP_005887104.1	0	TRUE	interacts with	PPP4R1 (interacts with) PSMD1
1018	0	0.074	0.508	0.455	224	0.104	0	0	interacts with	PPP4R1 (interacts with) PSMA4	0	72004.XP_005888744.1	72004.XP_005887679.1	0	TRUE	interacts with	PPP4R1 (interacts with) PSMA4
1019	0.043	0.064	0.469	0.455	198	0	0	0	interacts with	PPP4R1 (interacts with) PSMD12	0	72004.XP_005888744.1	72004.XP_005887831.1	0	TRUE	interacts with	PPP4R1 (interacts with) PSMD12
1020	0.053	0.061	0.4	0.322	520	0.123	0	0	interacts with	PPP4R1 (interacts with) PSMD14	0	72004.XP_005888744.1	72004.XP_005897341.1	0	TRUE	interacts with	PPP4R1 (interacts with) PSMD14
1021	0	0.091	0.411	0.379	470	0.042	0	0	interacts with	PPP4R1 (interacts with) PSMC3	0	72004.XP_005888744.1	72004.XP_005899012.1	0	TRUE	interacts with	PPP4R1 (interacts with) PSMC3
1022	0	0	0.419	0.379	124	0.104	0	0	interacts with	PPP4R1 (interacts with) PSMB4	0	72004.XP_005888744.1	72004.XP_005895014.1	0	TRUE	interacts with	PPP4R1 (interacts with) PSMB4
1023	0	0.063	0.444	0.4	242	0.092	0	0	interacts with	PPP4R1 (interacts with) PSMA7	0	72004.XP_005888744.1	72004.XP_005894072.1	0	TRUE	interacts with	PPP4R1 (interacts with) PSMA7
1024	0.088	0.105	0.448	0.379	258	0	0	0	interacts with	PPP4R1 (interacts with) PSMD11	0	72004.XP_005888744.1	72004.XP_005896749.1	0	TRUE	interacts with	PPP4R1 (interacts with) PSMD11
1025	0	0.059	0.449	0.407	124	0.092	0	0	interacts with	PPP4R1 (interacts with) PSMB7	0	72004.XP_005888744.1	72004.XP_005893125.1	0	TRUE	interacts with	PPP4R1 (interacts with) PSMB7
1026	0	0.065	0.452	0.407	94	0.092	0	0	interacts with	PPP4R1 (interacts with) PSMB6	0	72004.XP_005888744.1	72004.XP_005906113.1	0	TRUE	interacts with	PPP4R1 (interacts with) PSMB6
1027	0	0.061	0.466	0.455	268	0	0	0	interacts with	PPP4R1 (interacts with) PSMC5	0	72004.XP_005888744.1	72004.XP_005911165.1	0	TRUE	interacts with	PPP4R1 (interacts with) PSMC5
1028	0	0.063	0.467	0.455	126	0	0	0	interacts with	PPP4R1 (interacts with) PSMD13	0	72004.XP_005888744.1	72004.XP_005910510.1	0	TRUE	interacts with	PPP4R1 (interacts with) PSMD13
1029	0	0.064	0.468	0.455	210	0	0	0	interacts with	PPP4R1 (interacts with) PSMD8	0	72004.XP_005888744.1	72004.XP_005908312.1	0	TRUE	interacts with	PPP4R1 (interacts with) PSMD8
1030	0	0.059	0.5	0.455	222	0.104	0	0	interacts with	PPP4R1 (interacts with) PSMB3	0	72004.XP_005888744.1	72004.XP_005898042.1	0	TRUE	interacts with	PPP4R1 (interacts with) PSMB3
1031	0	0.081	0.512	0.455	214	0.104	0	0	interacts with	PPP4R1 (interacts with) PSMA3	0	72004.XP_005888744.1	72004.XP_005900925.1	0	TRUE	interacts with	PPP4R1 (interacts with) PSMA3
1032	0	0.109	0.532	0.455	370	0.115	0	0	interacts with	PPP4R1 (interacts with) PSMD2	0	72004.XP_005888744.1	72004.XP_005909578.1	0	TRUE	interacts with	PPP4R1 (interacts with) PSMD2
1033	0.231	0.083	0.581	0.329	716	0.219	0	0	interacts with	PPP4R1 (interacts with) PPP5C	0	72004.XP_005888744.1	72004.XP_005893967.1	0	TRUE	interacts with	PPP4R1 (interacts with) PPP5C
1034	0.101	0.065	0.607	0.486	1282	0.199	0	0	interacts with	PPP5C (interacts with) YWHAZ	0	72004.XP_005893967.1	72004.XP_005887072.1	0	TRUE	interacts with	PPP5C (interacts with) YWHAZ
1035	0	0.059	0.517	0.475	1362	0.101	0	0	interacts with	PPP5C (interacts with) RRAS2	0	72004.XP_005893967.1	72004.XP_005887613.1	0	TRUE	interacts with	PPP5C (interacts with) RRAS2
1036	0.088	0.059	0.554	0.495	2084	0.093	0	0	interacts with	PPP5C (interacts with) XP_005893954.1	0	72004.XP_005893967.1	72004.XP_005893954.1	0	TRUE	interacts with	PPP5C (interacts with) XP_005893954.1
1037	0.088	0.059	0.417	0.34	2084	0.093	0	0	interacts with	PPP5C (interacts with) XP_005904534.1	0	72004.XP_005893967.1	72004.XP_005904534.1	0	TRUE	interacts with	PPP5C (interacts with) XP_005904534.1
1038	0.391	0.066	0.418	0	604	0.059	0	0	interacts with	PPP5C (interacts with) SAE1	0	72004.XP_005893967.1	72004.XP_005900991.1	0	TRUE	interacts with	PPP5C (interacts with) SAE1
1039	0.184	0.091	0.925	0.893	676	0.171	0	0	interacts with	PPP5C (interacts with) TCP1	0	72004.XP_005893967.1	72004.XP_005900451.1	0	TRUE	interacts with	PPP5C (interacts with) TCP1
1040	0.571	0.081	0.933	0.893	368	0.185	0	0.566	interacts with	PPP5C (interacts with) STIP1	0	72004.XP_005893967.1	72004.XP_005894194.1	0	TRUE	interacts with	PPP5C (interacts with) STIP1
1041	0.295	0.135	0.417	0	1056	0.121	0	0	interacts with	PRDX6 (interacts with) TALDO1	0.042	72004.XP_005890901.1	72004.XP_005895193.1	0	TRUE	interacts with	PRDX6 (interacts with) TALDO1
1042	0.231	0.063	0.437	0.138	508	0.199	0	0	interacts with	PRDX6 (interacts with) TXNDC5	0.043	72004.XP_005890901.1	72004.XP_005908246.1	0	TRUE	interacts with	PRDX6 (interacts with) TXNDC5
1043	0.276	0.065	0.471	0.138	1550	0.199	0	0	interacts with	PRDX6 (interacts with) TXNDC9	0.043	72004.XP_005890901.1	72004.XP_005892303.1	0	TRUE	interacts with	PRDX6 (interacts with) TXNDC9
1044	0.078	0.467	0.503	0	2408	0.071	0	0	interacts with	PRDX6 (interacts with) PTGR2	0	72004.XP_005890901.1	72004.XP_005893875.1	0	TRUE	interacts with	PRDX6 (interacts with) PTGR2
1045	0.567	0.091	0.692	0.138	1224	0.199	0	0	interacts with	PRDX6 (interacts with) TXN	0.043	72004.XP_005890901.1	72004.XP_005893376.1	0	TRUE	interacts with	PRDX6 (interacts with) TXN
1046	0.066	0.047	0.476	0.401	988	0.134	0	0	interacts with	PRMT5 (interacts with) RRAS2	0	72004.XP_005895508.1	72004.XP_005887613.1	0	TRUE	interacts with	PRMT5 (interacts with) RRAS2
1047	0.142	0.065	0.817	0	970	0.791	0	0	interacts with	PRMT5 (interacts with) PRPF8	0	72004.XP_005895508.1	72004.XP_005888302.1	0	TRUE	interacts with	PRMT5 (interacts with) PRPF8
1048	0.075	0.085	0.472	0.313	1206	0.2	0	0	interacts with	PRMT5 (interacts with) TBL2	0	72004.XP_005895508.1	72004.XP_005892906.1	0	TRUE	interacts with	PRMT5 (interacts with) TBL2
1049	0.233	0.059	0.717	0.477	834	0.339	0	0	interacts with	PRMT5 (interacts with) XP_005893954.1	0	72004.XP_005895508.1	72004.XP_005893954.1	0	TRUE	interacts with	PRMT5 (interacts with) XP_005893954.1
1050	0.233	0.059	0.627	0.433	834	0.197	0	0	interacts with	PRMT5 (interacts with) XP_005904534.1	0	72004.XP_005895508.1	72004.XP_005904534.1	0	TRUE	interacts with	PRMT5 (interacts with) XP_005904534.1
1051	0.105	0.133	0.719	0.603	1018	0.198	0	0	interacts with	PRMT5 (interacts with) RBBP7	0	72004.XP_005895508.1	72004.XP_005910003.1	0	TRUE	interacts with	PRMT5 (interacts with) RBBP7
1053	0	0	0.411	0.296	1818	0.199	0	0	interacts with	PRPF8 (interacts with) SLIT3	0	72004.XP_005888302.1	72004.XP_005888224.1	0	TRUE	interacts with	PRPF8 (interacts with) SLIT3
1054	0.348	0.062	0.404	0	1606	0.105	0	0	interacts with	PRPF8 (interacts with) PSMD14	0	72004.XP_005888302.1	72004.XP_005897341.1	0	TRUE	interacts with	PRPF8 (interacts with) PSMD14
1055	0.441	0.119	0.491	0	1450	0.051	0	0	interacts with	PRPF8 (interacts with) PSMD2	0	72004.XP_005888302.1	72004.XP_005909578.1	0	TRUE	interacts with	PRPF8 (interacts with) PSMD2
1056	0.293	0.063	0.755	0.573	530	0.237	0	0	interacts with	PRPF8 (interacts with) SRSF6	0	72004.XP_005888302.1	72004.XP_005909792.1	0	TRUE	interacts with	PRPF8 (interacts with) SRSF6
1057	0.136	0.744	0.769	0	796	0	0	0	interacts with	PRPF8 (interacts with) XPO1	0	72004.XP_005888302.1	72004.XP_005889792.1	0	TRUE	interacts with	PRPF8 (interacts with) XPO1
1058	0	0.708	0.708	0	820	0	0	0	interacts with	PRPS1 (interacts with) RPL15	0	72004.XP_005902565.1	72004.XP_005896783.1	0	TRUE	interacts with	PRPS1 (interacts with) RPL15
1059	0	0.44	0.442	0	1808	0.045	0	0	interacts with	PRPS1 (interacts with) TCP1	0.042	72004.XP_005902565.1	72004.XP_005900451.1	0	TRUE	interacts with	PRPS1 (interacts with) TCP1
1061	0.38	0.065	0.905	0.711	3672	0.655	0	0.916	interacts with	PRPS1 (interacts with) PRPSAP1	0	72004.XP_005902565.1	72004.XP_005908063.1	0.479	TRUE	interacts with	PRPS1 (interacts with) PRPSAP1
1062	0.078	0	0.418	0.308	4250	0.162	0	0	interacts with	PSEN1 (interacts with) RNF151	0	72004.XP_005893885.1	72004.XP_005886872.1	0	TRUE	interacts with	PSEN1 (interacts with) RNF151
1064	0.109	0.048	0.439	0.289	2098	0.18	0	0	interacts with	PSEN1 (interacts with) TFPI2	0	72004.XP_005893885.1	72004.XP_005909751.1	0	TRUE	interacts with	PSEN1 (interacts with) TFPI2
1065	0	0	0.408	0.408	1008	0.042	0	0	interacts with	PSMA3 (interacts with) RNF151	0	72004.XP_005900925.1	72004.XP_005886872.1	0	TRUE	interacts with	PSMA3 (interacts with) RNF151
1066	0.44	0.782	0.999	0.939	240	0.955	0	0	interacts with	PSMA3 (interacts with) PSMD1	0	72004.XP_005900925.1	72004.XP_005887104.1	0	TRUE	interacts with	PSMA3 (interacts with) PSMD1
1067	0.643	0.987	0.999	0.93	12	0.957	0	0.752	interacts with	PSMA3 (interacts with) PSMA4	0	72004.XP_005900925.1	72004.XP_005887679.1	0.271	TRUE	interacts with	PSMA3 (interacts with) PSMA4
1068	0.508	0.779	0.999	0.939	126	0.935	0	0	interacts with	PSMA3 (interacts with) PSMD12	0	72004.XP_005900925.1	72004.XP_005887831.1	0	TRUE	interacts with	PSMA3 (interacts with) PSMD12
1069	0.512	0.774	0.999	0.918	174	0.955	0	0	interacts with	PSMA3 (interacts with) PSMC4	0.087	72004.XP_005900925.1	72004.XP_005890624.1	0	TRUE	interacts with	PSMA3 (interacts with) PSMC4
1070	0.485	0.766	0.999	0.93	56	0.957	0	0	interacts with	PSMA3 (interacts with) PSMB7	0	72004.XP_005900925.1	72004.XP_005893125.1	0	TRUE	interacts with	PSMA3 (interacts with) PSMB7
1071	0.513	0.77	0.993	0.828	70	0.825	0	0.742	interacts with	PSMA3 (interacts with) PSMA7	0	72004.XP_005900925.1	72004.XP_005894072.1	0.344	TRUE	interacts with	PSMA3 (interacts with) PSMA7
1072	0.084	0.375	0.509	0.056	440	0.199	0	0	interacts with	PSMA3 (interacts with) STIP1	0	72004.XP_005900925.1	72004.XP_005894194.1	0	TRUE	interacts with	PSMA3 (interacts with) STIP1
1073	0.644	0.789	0.999	0.93	184	0.958	0	0	interacts with	PSMA3 (interacts with) PSMB4	0	72004.XP_005900925.1	72004.XP_005895014.1	0	TRUE	interacts with	PSMA3 (interacts with) PSMB4
1074	0.517	0.781	0.998	0.712	126	0.95	0	0	interacts with	PSMA3 (interacts with) PSMD11	0	72004.XP_005900925.1	72004.XP_005896749.1	0	TRUE	interacts with	PSMA3 (interacts with) PSMD11
1075	0.044	0.384	0.668	0.116	378	0	0	0	interacts with	PSMA3 (interacts with) RPL15	0.137	72004.XP_005900925.1	72004.XP_005896783.1	0.375	TRUE	interacts with	PSMA3 (interacts with) RPL15
1076	0.565	0.783	0.999	0.939	508	0.955	0	0	interacts with	PSMA3 (interacts with) PSMD14	0	72004.XP_005900925.1	72004.XP_005897341.1	0	TRUE	interacts with	PSMA3 (interacts with) PSMD14
1077	0.628	0.79	0.999	0.93	104	0.957	0	0	interacts with	PSMA3 (interacts with) PSMB3	0	72004.XP_005900925.1	72004.XP_005898042.1	0	TRUE	interacts with	PSMA3 (interacts with) PSMB3
1078	0.612	0.745	0.999	0.918	568	0.955	0	0	interacts with	PSMA3 (interacts with) PSMC3	0.087	72004.XP_005900925.1	72004.XP_005899012.1	0	TRUE	interacts with	PSMA3 (interacts with) PSMC3
1079	0.141	0.599	0.745	0.108	660	0.07	0	0	interacts with	PSMA3 (interacts with) TCP1	0	72004.XP_005900925.1	72004.XP_005900451.1	0.247	TRUE	interacts with	PSMA3 (interacts with) TCP1
1080	0	0.064	0.791	0.498	1000	0.592	0	0	interacts with	PSMA3 (interacts with) Ubiquitin	0	72004.XP_005900925.1	72004.XP_005910830.1	0	TRUE	interacts with	PSMA3 (interacts with) Ubiquitin
1081	0.587	0.776	0.999	0.939	94	0.945	0	0	interacts with	PSMA3 (interacts with) PSMC5	0	72004.XP_005900925.1	72004.XP_005911165.1	0	TRUE	interacts with	PSMA3 (interacts with) PSMC5
1082	0.512	0.781	0.999	0.939	158	0.944	0	0	interacts with	PSMA3 (interacts with) PSMD8	0	72004.XP_005900925.1	72004.XP_005908312.1	0	TRUE	interacts with	PSMA3 (interacts with) PSMD8
1083	0.515	0.756	0.999	0.939	284	0.949	0	0	interacts with	PSMA3 (interacts with) PSMD2	0	72004.XP_005900925.1	72004.XP_005909578.1	0	TRUE	interacts with	PSMA3 (interacts with) PSMD2
1084	0.47	0.784	0.999	0.93	104	0.957	0	0	interacts with	PSMA3 (interacts with) PSMB6	0	72004.XP_005900925.1	72004.XP_005906113.1	0	TRUE	interacts with	PSMA3 (interacts with) PSMB6
1085	0.448	0.739	0.999	0.939	220	0.916	0	0	interacts with	PSMA3 (interacts with) PSMD13	0	72004.XP_005900925.1	72004.XP_005910510.1	0	TRUE	interacts with	PSMA3 (interacts with) PSMD13
1086	0.108	0	0.449	0.408	1034	0.042	0	0	interacts with	PSMA4 (interacts with) RNF151	0	72004.XP_005887679.1	72004.XP_005886872.1	0	TRUE	interacts with	PSMA4 (interacts with) RNF151
1087	0.488	0.776	0.999	0.939	250	0.955	0	0	interacts with	PSMA4 (interacts with) PSMD1	0	72004.XP_005887679.1	72004.XP_005887104.1	0	TRUE	interacts with	PSMA4 (interacts with) PSMD1
1088	0.343	0.138	0.451	0	292	0.109	0	0	interacts with	PSMA4 (interacts with) UBA6	0	72004.XP_005887679.1	72004.XP_005892950.1	0	TRUE	interacts with	PSMA4 (interacts with) UBA6
1089	0.137	0.211	0.471	0.108	692	0.07	0	0	interacts with	PSMA4 (interacts with) TCP1	0	72004.XP_005887679.1	72004.XP_005900451.1	0.208	TRUE	interacts with	PSMA4 (interacts with) TCP1
1090	0	0.139	0.527	0.116	400	0	0	0	interacts with	PSMA4 (interacts with) RPL15	0.137	72004.XP_005887679.1	72004.XP_005896783.1	0.365	TRUE	interacts with	PSMA4 (interacts with) RPL15
1091	0.144	0.069	0.849	0.497	1044	0.668	0	0	interacts with	PSMA4 (interacts with) Ubiquitin	0	72004.XP_005887679.1	72004.XP_005910830.1	0	TRUE	interacts with	PSMA4 (interacts with) Ubiquitin
1092	0.51	0.782	0.994	0.846	82	0.832	0	0.837	interacts with	PSMA4 (interacts with) PSMA7	0	72004.XP_005887679.1	72004.XP_005894072.1	0.249	TRUE	interacts with	PSMA4 (interacts with) PSMA7
1093	0.434	0.782	0.997	0.712	124	0.945	0	0	interacts with	PSMA4 (interacts with) PSMD11	0	72004.XP_005887679.1	72004.XP_005896749.1	0	TRUE	interacts with	PSMA4 (interacts with) PSMD11
1094	0.571	0.789	0.999	0.93	108	0.957	0	0	interacts with	PSMA4 (interacts with) PSMB6	0	72004.XP_005887679.1	72004.XP_005906113.1	0	TRUE	interacts with	PSMA4 (interacts with) PSMB6
1095	0.474	0.758	0.999	0.939	272	0.949	0	0	interacts with	PSMA4 (interacts with) PSMD2	0	72004.XP_005887679.1	72004.XP_005909578.1	0	TRUE	interacts with	PSMA4 (interacts with) PSMD2
1096	0.516	0.779	0.999	0.939	224	0.913	0	0	interacts with	PSMA4 (interacts with) PSMD13	0	72004.XP_005887679.1	72004.XP_005910510.1	0	TRUE	interacts with	PSMA4 (interacts with) PSMD13
1097	0.359	0.788	0.999	0.916	182	0.95	0	0	interacts with	PSMA4 (interacts with) PSMC4	0.087	72004.XP_005887679.1	72004.XP_005890624.1	0	TRUE	interacts with	PSMA4 (interacts with) PSMC4
1098	0.517	0.791	0.999	0.93	192	0.958	0	0	interacts with	PSMA4 (interacts with) PSMB4	0	72004.XP_005887679.1	72004.XP_005895014.1	0	TRUE	interacts with	PSMA4 (interacts with) PSMB4
1099	0.435	0.788	0.999	0.939	476	0.955	0	0	interacts with	PSMA4 (interacts with) PSMD14	0	72004.XP_005887679.1	72004.XP_005897341.1	0	TRUE	interacts with	PSMA4 (interacts with) PSMD14
1100	0.443	0.77	0.999	0.93	62	0.959	0	0	interacts with	PSMA4 (interacts with) PSMB7	0	72004.XP_005887679.1	72004.XP_005893125.1	0.224	TRUE	interacts with	PSMA4 (interacts with) PSMB7
1101	0.579	0.856	0.999	0.93	100	0.957	0	0	interacts with	PSMA4 (interacts with) PSMB3	0	72004.XP_005887679.1	72004.XP_005898042.1	0	TRUE	interacts with	PSMA4 (interacts with) PSMB3
1102	0.486	0.79	0.999	0.939	104	0.955	0	0	interacts with	PSMA4 (interacts with) PSMC5	0	72004.XP_005887679.1	72004.XP_005911165.1	0	TRUE	interacts with	PSMA4 (interacts with) PSMC5
1103	0.435	0.788	0.999	0.916	594	0.937	0	0	interacts with	PSMA4 (interacts with) PSMC3	0.087	72004.XP_005887679.1	72004.XP_005899012.1	0	TRUE	interacts with	PSMA4 (interacts with) PSMC3
1104	0.53	0.786	0.999	0.939	124	0.948	0	0	interacts with	PSMA4 (interacts with) PSMD12	0	72004.XP_005887679.1	72004.XP_005887831.1	0	TRUE	interacts with	PSMA4 (interacts with) PSMD12
1105	0.573	0.788	0.999	0.939	172	0.944	0	0	interacts with	PSMA4 (interacts with) PSMD8	0	72004.XP_005887679.1	72004.XP_005908312.1	0	TRUE	interacts with	PSMA4 (interacts with) PSMD8
1106	0.477	0.735	0.997	0.931	234	0.807	0	0	interacts with	PSMA7 (interacts with) PSMD1	0	72004.XP_005894072.1	72004.XP_005887104.1	0	TRUE	interacts with	PSMA7 (interacts with) PSMD1
1107	0.488	0.722	0.997	0.931	106	0.803	0	0	interacts with	PSMA7 (interacts with) PSMD12	0	72004.XP_005894072.1	72004.XP_005887831.1	0	TRUE	interacts with	PSMA7 (interacts with) PSMD12
1108	0.405	0.76	0.997	0.907	186	0.803	0	0	interacts with	PSMA7 (interacts with) PSMC4	0.087	72004.XP_005894072.1	72004.XP_005890624.1	0	TRUE	interacts with	PSMA7 (interacts with) PSMC4
1109	0.411	0.741	0.995	0.828	56	0.832	0	0	interacts with	PSMA7 (interacts with) PSMB7	0	72004.XP_005894072.1	72004.XP_005893125.1	0	TRUE	interacts with	PSMA7 (interacts with) PSMB7
1110	0.187	0.211	0.55	0.116	416	0	0	0	interacts with	PSMA7 (interacts with) RPL15	0.137	72004.XP_005894072.1	72004.XP_005896783.1	0.223	TRUE	interacts with	PSMA7 (interacts with) RPL15
1111	0.232	0.542	0.669	0.108	776	0.07	0	0	interacts with	PSMA7 (interacts with) TCP1	0	72004.XP_005894072.1	72004.XP_005900451.1	0	TRUE	interacts with	PSMA7 (interacts with) TCP1
1112	0.058	0.061	0.75	0.471	798	0.53	0	0	interacts with	PSMA7 (interacts with) Ubiquitin	0	72004.XP_005894072.1	72004.XP_005910830.1	0	TRUE	interacts with	PSMA7 (interacts with) Ubiquitin
1113	0.297	0.741	0.986	0.67	116	0.803	0	0	interacts with	PSMA7 (interacts with) PSMD11	0	72004.XP_005894072.1	72004.XP_005896749.1	0	TRUE	interacts with	PSMA7 (interacts with) PSMD11
1114	0.484	0.468	0.995	0.931	432	0.807	0	0	interacts with	PSMA7 (interacts with) PSMD14	0	72004.XP_005894072.1	72004.XP_005897341.1	0	TRUE	interacts with	PSMA7 (interacts with) PSMD14
1115	0.4	0.776	0.995	0.828	116	0.826	0	0	interacts with	PSMA7 (interacts with) PSMB6	0	72004.XP_005894072.1	72004.XP_005906113.1	0	TRUE	interacts with	PSMA7 (interacts with) PSMB6
1116	0.503	0.778	0.996	0.828	154	0.832	0	0	interacts with	PSMA7 (interacts with) PSMB4	0	72004.XP_005894072.1	72004.XP_005895014.1	0	TRUE	interacts with	PSMA7 (interacts with) PSMB4
1117	0.505	0.781	0.996	0.828	156	0.821	0	0	interacts with	PSMA7 (interacts with) PSMB3	0	72004.XP_005894072.1	72004.XP_005898042.1	0	TRUE	interacts with	PSMA7 (interacts with) PSMB3
1118	0.385	0.756	0.997	0.931	196	0.8	0	0	interacts with	PSMA7 (interacts with) PSMD13	0	72004.XP_005894072.1	72004.XP_005910510.1	0	TRUE	interacts with	PSMA7 (interacts with) PSMD13
1119	0.437	0.726	0.997	0.931	312	0.803	0	0	interacts with	PSMA7 (interacts with) PSMD2	0	72004.XP_005894072.1	72004.XP_005909578.1	0	TRUE	interacts with	PSMA7 (interacts with) PSMD2
1120	0.484	0.747	0.997	0.931	186	0.801	0	0	interacts with	PSMA7 (interacts with) PSMD8	0	72004.XP_005894072.1	72004.XP_005908312.1	0	TRUE	interacts with	PSMA7 (interacts with) PSMD8
1121	0.483	0.756	0.997	0.907	578	0.803	0	0	interacts with	PSMA7 (interacts with) PSMC3	0.087	72004.XP_005894072.1	72004.XP_005899012.1	0	TRUE	interacts with	PSMA7 (interacts with) PSMC3
1122	0.47	0.765	0.998	0.931	80	0.8	0	0	interacts with	PSMA7 (interacts with) PSMC5	0	72004.XP_005894072.1	72004.XP_005911165.1	0	TRUE	interacts with	PSMA7 (interacts with) PSMC5
1123	0	0	0.408	0.408	690	0.042	0	0	interacts with	PSMB3 (interacts with) RNF151	0	72004.XP_005898042.1	72004.XP_005886872.1	0	TRUE	interacts with	PSMB3 (interacts with) RNF151
1124	0.566	0.462	0.999	0.916	318	0.955	0	0	interacts with	PSMB3 (interacts with) PSMD1	0	72004.XP_005898042.1	72004.XP_005887104.1	0	TRUE	interacts with	PSMB3 (interacts with) PSMD1
1125	0.529	0.621	0.999	0.92	162	0.955	0	0	interacts with	PSMB3 (interacts with) PSMD12	0	72004.XP_005898042.1	72004.XP_005887831.1	0	TRUE	interacts with	PSMB3 (interacts with) PSMD12
1126	0.52	0.783	0.999	0.918	172	0.955	0	0	interacts with	PSMB3 (interacts with) PSMC4	0.087	72004.XP_005898042.1	72004.XP_005890624.1	0	TRUE	interacts with	PSMB3 (interacts with) PSMC4
1127	0.437	0.073	0.473	0	126	0.073	0	0	interacts with	PSMB3 (interacts with) UBA6	0	72004.XP_005898042.1	72004.XP_005892950.1	0	TRUE	interacts with	PSMB3 (interacts with) UBA6
1128	0.523	0.772	0.999	0.93	88	0.959	0	0	interacts with	PSMB3 (interacts with) PSMB7	0	72004.XP_005898042.1	72004.XP_005893125.1	0.275	TRUE	interacts with	PSMB3 (interacts with) PSMB7
1129	0.654	0.849	0.999	0.93	164	0.958	0	0	interacts with	PSMB3 (interacts with) PSMB4	0	72004.XP_005898042.1	72004.XP_005895014.1	0	TRUE	interacts with	PSMB3 (interacts with) PSMB4
1130	0.613	0.519	0.996	0.619	140	0.955	0	0	interacts with	PSMB3 (interacts with) PSMD11	0	72004.XP_005898042.1	72004.XP_005896749.1	0	TRUE	interacts with	PSMB3 (interacts with) PSMD11
1131	0.278	0.651	0.998	0.92	322	0.955	0	0	interacts with	PSMB3 (interacts with) PSMD14	0	72004.XP_005898042.1	72004.XP_005897341.1	0	TRUE	interacts with	PSMB3 (interacts with) PSMD14
1132	0.244	0.355	0.491	0	1764	0	0	0	interacts with	PSMB3 (interacts with) UCHL1	0	72004.XP_005898042.1	72004.XP_005902040.1	0	TRUE	interacts with	PSMB3 (interacts with) UCHL1
1133	0.486	0.09	0.515	0	292	0.047	0	0	interacts with	PSMB3 (interacts with) UBE2M	0	72004.XP_005898042.1	72004.XP_005902486.1	0	TRUE	interacts with	PSMB3 (interacts with) UBE2M
1134	0.154	0.084	0.82	0.498	660	0.592	0	0	interacts with	PSMB3 (interacts with) Ubiquitin	0	72004.XP_005898042.1	72004.XP_005910830.1	0	TRUE	interacts with	PSMB3 (interacts with) Ubiquitin
1135	0.435	0.274	0.998	0.916	186	0.955	0	0	interacts with	PSMB3 (interacts with) PSMD2	0	72004.XP_005898042.1	72004.XP_005909578.1	0	TRUE	interacts with	PSMB3 (interacts with) PSMD2
1136	0.428	0.782	0.999	0.919	196	0.916	0	0	interacts with	PSMB3 (interacts with) PSMD13	0	72004.XP_005898042.1	72004.XP_005910510.1	0	TRUE	interacts with	PSMB3 (interacts with) PSMD13
1137	0.53	0.853	0.999	0.93	124	0.957	0	0.655	interacts with	PSMB3 (interacts with) PSMB6	0	72004.XP_005898042.1	72004.XP_005906113.1	0.211	TRUE	interacts with	PSMB3 (interacts with) PSMB6
1138	0.525	0.787	0.999	0.92	100	0.953	0	0	interacts with	PSMB3 (interacts with) PSMD8	0	72004.XP_005898042.1	72004.XP_005908312.1	0	TRUE	interacts with	PSMB3 (interacts with) PSMD8
1139	0.531	0.786	0.999	0.918	402	0.955	0	0	interacts with	PSMB3 (interacts with) PSMC3	0.087	72004.XP_005898042.1	72004.XP_005899012.1	0	TRUE	interacts with	PSMB3 (interacts with) PSMC3
1140	0.569	0.78	0.999	0.92	132	0.955	0	0	interacts with	PSMB3 (interacts with) PSMC5	0	72004.XP_005898042.1	72004.XP_005911165.1	0	TRUE	interacts with	PSMB3 (interacts with) PSMC5
1141	0.568	0.613	0.999	0.939	134	0.945	0	0	interacts with	PSMB4 (interacts with) PSMD1	0	72004.XP_005895014.1	72004.XP_005887104.1	0	TRUE	interacts with	PSMB4 (interacts with) PSMD1
1142	0.575	0.483	0.999	0.939	98	0.955	0	0	interacts with	PSMB4 (interacts with) PSMD12	0	72004.XP_005895014.1	72004.XP_005887831.1	0	TRUE	interacts with	PSMB4 (interacts with) PSMD12
1143	0.566	0.786	0.999	0.914	178	0.937	0	0	interacts with	PSMB4 (interacts with) PSMC4	0	72004.XP_005895014.1	72004.XP_005890624.1	0	TRUE	interacts with	PSMB4 (interacts with) PSMC4
1144	0.515	0.763	0.999	0.978	62	0.959	0	0	interacts with	PSMB4 (interacts with) PSMB7	0	72004.XP_005895014.1	72004.XP_005893125.1	0	TRUE	interacts with	PSMB4 (interacts with) PSMB7
1145	0.141	0.07	0.813	0.496	392	0.592	0	0	interacts with	PSMB4 (interacts with) Ubiquitin	0	72004.XP_005895014.1	72004.XP_005910830.1	0	TRUE	interacts with	PSMB4 (interacts with) Ubiquitin
1146	0.485	0.718	0.997	0.712	134	0.955	0	0	interacts with	PSMB4 (interacts with) PSMD11	0	72004.XP_005895014.1	72004.XP_005896749.1	0	TRUE	interacts with	PSMB4 (interacts with) PSMD11
1147	0.531	0.768	0.999	0.939	322	0.955	0	0	interacts with	PSMB4 (interacts with) PSMD14	0	72004.XP_005895014.1	72004.XP_005897341.1	0	TRUE	interacts with	PSMB4 (interacts with) PSMD14
1148	0.565	0.79	0.999	0.939	146	0.93	0	0	interacts with	PSMB4 (interacts with) PSMD8	0	72004.XP_005895014.1	72004.XP_005908312.1	0	TRUE	interacts with	PSMB4 (interacts with) PSMD8
1149	0.343	0.751	0.999	0.939	44	0.916	0	0	interacts with	PSMB4 (interacts with) PSMD13	0	72004.XP_005895014.1	72004.XP_005910510.1	0	TRUE	interacts with	PSMB4 (interacts with) PSMD13
1150	0.574	0.751	0.999	0.914	274	0.945	0	0	interacts with	PSMB4 (interacts with) PSMC3	0	72004.XP_005895014.1	72004.XP_005899012.1	0	TRUE	interacts with	PSMB4 (interacts with) PSMC3
1151	0.625	0.814	0.999	0.93	78	0.957	0	0	interacts with	PSMB4 (interacts with) PSMB6	0	72004.XP_005895014.1	72004.XP_005906113.1	0	TRUE	interacts with	PSMB4 (interacts with) PSMB6
1152	0.613	0.784	0.999	0.939	156	0.955	0	0	interacts with	PSMB4 (interacts with) PSMC5	0	72004.XP_005895014.1	72004.XP_005911165.1	0	TRUE	interacts with	PSMB4 (interacts with) PSMC5
1153	0.52	0.608	0.999	0.939	250	0.955	0	0	interacts with	PSMB4 (interacts with) PSMD2	0	72004.XP_005895014.1	72004.XP_005909578.1	0	TRUE	interacts with	PSMB4 (interacts with) PSMD2
1154	0.44	0.526	0.999	0.931	200	0.955	0	0	interacts with	PSMB6 (interacts with) PSMD1	0	72004.XP_005906113.1	72004.XP_005887104.1	0	TRUE	interacts with	PSMB6 (interacts with) PSMD1
1155	0.302	0.693	0.999	0.931	130	0.949	0	0	interacts with	PSMB6 (interacts with) PSMD12	0	72004.XP_005906113.1	72004.XP_005887831.1	0	TRUE	interacts with	PSMB6 (interacts with) PSMD12
1156	0.464	0.765	0.999	0.914	222	0.95	0	0	interacts with	PSMB6 (interacts with) PSMC4	0	72004.XP_005906113.1	72004.XP_005890624.1	0	TRUE	interacts with	PSMB6 (interacts with) PSMC4
1157	0.696	0.79	0.999	0.93	40	0.959	0	0.778	interacts with	PSMB6 (interacts with) PSMB7	0	72004.XP_005906113.1	72004.XP_005893125.1	0.22	TRUE	interacts with	PSMB6 (interacts with) PSMB7
1158	0.442	0.583	0.994	0.67	152	0.935	0	0	interacts with	PSMB6 (interacts with) PSMD11	0	72004.XP_005906113.1	72004.XP_005896749.1	0	TRUE	interacts with	PSMB6 (interacts with) PSMD11
1159	0.452	0.733	0.999	0.931	458	0.955	0	0	interacts with	PSMB6 (interacts with) PSMD14	0	72004.XP_005906113.1	72004.XP_005897341.1	0	TRUE	interacts with	PSMB6 (interacts with) PSMD14
1160	0.464	0.756	0.999	0.914	428	0.945	0	0	interacts with	PSMB6 (interacts with) PSMC3	0	72004.XP_005906113.1	72004.XP_005899012.1	0	TRUE	interacts with	PSMB6 (interacts with) PSMC3
1161	0.057	0.482	0.523	0	186	0.102	0	0	interacts with	PSMB6 (interacts with) UBE2M	0	72004.XP_005906113.1	72004.XP_005902486.1	0	TRUE	interacts with	PSMB6 (interacts with) UBE2M
1162	0.148	0.082	0.776	0.497	646	0.5	0	0	interacts with	PSMB6 (interacts with) Ubiquitin	0	72004.XP_005906113.1	72004.XP_005910830.1	0	TRUE	interacts with	PSMB6 (interacts with) Ubiquitin
1163	0.244	0.474	0.998	0.931	340	0.949	0	0	interacts with	PSMB6 (interacts with) PSMD2	0	72004.XP_005906113.1	72004.XP_005909578.1	0	TRUE	interacts with	PSMB6 (interacts with) PSMD2
1164	0.47	0.717	0.998	0.931	112	0.913	0	0	interacts with	PSMB6 (interacts with) PSMD13	0	72004.XP_005906113.1	72004.XP_005910510.1	0	TRUE	interacts with	PSMB6 (interacts with) PSMD13
1165	0.435	0.753	0.999	0.931	154	0.945	0	0	interacts with	PSMB6 (interacts with) PSMC5	0	72004.XP_005906113.1	72004.XP_005911165.1	0	TRUE	interacts with	PSMB6 (interacts with) PSMC5
1166	0.435	0.785	0.999	0.931	168	0.945	0	0	interacts with	PSMB6 (interacts with) PSMD8	0	72004.XP_005906113.1	72004.XP_005908312.1	0	TRUE	interacts with	PSMB6 (interacts with) PSMD8
1167	0.439	0.66	0.999	0.931	140	0.955	0	0	interacts with	PSMB7 (interacts with) PSMD1	0	72004.XP_005893125.1	72004.XP_005887104.1	0	TRUE	interacts with	PSMB7 (interacts with) PSMD1
1168	0.44	0.746	0.999	0.931	84	0.955	0	0	interacts with	PSMB7 (interacts with) PSMD12	0	72004.XP_005893125.1	72004.XP_005887831.1	0	TRUE	interacts with	PSMB7 (interacts with) PSMD12
1169	0.472	0.752	0.999	0.911	162	0.945	0	0	interacts with	PSMB7 (interacts with) PSMC4	0.087	72004.XP_005893125.1	72004.XP_005890624.1	0	TRUE	interacts with	PSMB7 (interacts with) PSMC4
1170	0.042	0.065	0.744	0.497	594	0.5	0	0	interacts with	PSMB7 (interacts with) Ubiquitin	0	72004.XP_005893125.1	72004.XP_005910830.1	0	TRUE	interacts with	PSMB7 (interacts with) Ubiquitin
1171	0.409	0.604	0.996	0.67	94	0.955	0	0	interacts with	PSMB7 (interacts with) PSMD11	0	72004.XP_005893125.1	72004.XP_005896749.1	0	TRUE	interacts with	PSMB7 (interacts with) PSMD11
1172	0.339	0.747	0.997	0.931	106	0.799	0	0	interacts with	PSMB7 (interacts with) PSMD13	0	72004.XP_005893125.1	72004.XP_005910510.1	0	TRUE	interacts with	PSMB7 (interacts with) PSMD13
1173	0.377	0.464	0.998	0.931	270	0.945	0	0	interacts with	PSMB7 (interacts with) PSMD2	0	72004.XP_005893125.1	72004.XP_005909578.1	0	TRUE	interacts with	PSMB7 (interacts with) PSMD2
1174	0.434	0.646	0.999	0.931	376	0.955	0	0	interacts with	PSMB7 (interacts with) PSMD14	0	72004.XP_005893125.1	72004.XP_005897341.1	0	TRUE	interacts with	PSMB7 (interacts with) PSMD14
1175	0.445	0.757	0.999	0.911	332	0.945	0	0	interacts with	PSMB7 (interacts with) PSMC3	0.087	72004.XP_005893125.1	72004.XP_005899012.1	0	TRUE	interacts with	PSMB7 (interacts with) PSMC3
1176	0.47	0.763	0.999	0.931	90	0.945	0	0	interacts with	PSMB7 (interacts with) PSMC5	0	72004.XP_005893125.1	72004.XP_005911165.1	0	TRUE	interacts with	PSMB7 (interacts with) PSMC5
1177	0.485	0.721	0.999	0.931	126	0.93	0	0	interacts with	PSMB7 (interacts with) PSMD8	0	72004.XP_005893125.1	72004.XP_005908312.1	0	TRUE	interacts with	PSMB7 (interacts with) PSMD8
1178	0	0	0.426	0.392	1494	0.096	0	0	interacts with	PSMC3 (interacts with) RNF151	0	72004.XP_005899012.1	72004.XP_005886872.1	0	TRUE	interacts with	PSMC3 (interacts with) RNF151
1179	0.641	0.786	0.999	0.893	490	0.955	0	0	interacts with	PSMC3 (interacts with) PSMD1	0	72004.XP_005899012.1	72004.XP_005887104.1	0	TRUE	interacts with	PSMC3 (interacts with) PSMD1
1180	0.642	0.787	0.999	0.871	274	0.955	0	0	interacts with	PSMC3 (interacts with) PSMD12	0	72004.XP_005899012.1	72004.XP_005887831.1	0	TRUE	interacts with	PSMC3 (interacts with) PSMD12
1181	0.646	0.791	0.999	0.893	152	0.956	0	0.902	interacts with	PSMC3 (interacts with) PSMC4	0	72004.XP_005899012.1	72004.XP_005890624.1	0.454	TRUE	interacts with	PSMC3 (interacts with) PSMC4
1182	0.173	0.463	0.568	0	466	0.106	0	0	interacts with	PSMC3 (interacts with) UBA6	0	72004.XP_005899012.1	72004.XP_005892950.1	0	TRUE	interacts with	PSMC3 (interacts with) UBA6
1183	0.641	0.776	0.999	0.893	172	0.955	0	0	interacts with	PSMC3 (interacts with) PSMD11	0	72004.XP_005899012.1	72004.XP_005896749.1	0	TRUE	interacts with	PSMC3 (interacts with) PSMD11
1184	0.645	0.788	0.999	0.871	730	0.955	0	0	interacts with	PSMC3 (interacts with) PSMD14	0	72004.XP_005899012.1	72004.XP_005897341.1	0	TRUE	interacts with	PSMC3 (interacts with) PSMD14
1185	0.205	0.123	0.854	0.497	1352	0.633	0	0	interacts with	PSMC3 (interacts with) Ubiquitin	0	72004.XP_005899012.1	72004.XP_005910830.1	0	TRUE	interacts with	PSMC3 (interacts with) Ubiquitin
1186	0.641	0.758	0.998	0.869	230	0.916	0	0	interacts with	PSMC3 (interacts with) PSMD13	0	72004.XP_005899012.1	72004.XP_005910510.1	0	TRUE	interacts with	PSMC3 (interacts with) PSMD13
1187	0.641	0.791	0.999	0.871	274	0.955	0	0	interacts with	PSMC3 (interacts with) PSMD8	0	72004.XP_005899012.1	72004.XP_005908312.1	0	TRUE	interacts with	PSMC3 (interacts with) PSMD8
1188	0.644	0.861	0.999	0.893	188	0.957	0	0.911	interacts with	PSMC3 (interacts with) PSMC5	0	72004.XP_005899012.1	72004.XP_005911165.1	0.411	TRUE	interacts with	PSMC3 (interacts with) PSMC5
1189	0.636	0.787	0.999	0.893	492	0.955	0	0	interacts with	PSMC3 (interacts with) PSMD2	0	72004.XP_005899012.1	72004.XP_005909578.1	0	TRUE	interacts with	PSMC3 (interacts with) PSMD2
1190	0	0	0.409	0.392	1146	0.068	0	0	interacts with	PSMC4 (interacts with) RNF151	0	72004.XP_005890624.1	72004.XP_005886872.1	0	TRUE	interacts with	PSMC4 (interacts with) RNF151
1191	0.628	0.754	0.999	0.893	294	0.956	0	0	interacts with	PSMC4 (interacts with) PSMD1	0	72004.XP_005890624.1	72004.XP_005887104.1	0	TRUE	interacts with	PSMC4 (interacts with) PSMD1
1192	0.641	0.79	0.999	0.899	112	0.955	0	0	interacts with	PSMC4 (interacts with) PSMD12	0	72004.XP_005890624.1	72004.XP_005887831.1	0	TRUE	interacts with	PSMC4 (interacts with) PSMD12
1193	0.065	0.377	0.41	0	486	0.069	0	0	interacts with	PSMC4 (interacts with) RPL15	0	72004.XP_005890624.1	72004.XP_005896783.1	0	TRUE	interacts with	PSMC4 (interacts with) RPL15
1194	0.384	0.114	0.479	0	344	0.123		0	interacts with	PSMC4 (interacts with) UBE2M	0	72004.XP_005890624.1	72004.XP_005902486.1	0	TRUE	interacts with	PSMC4 (interacts with) UBE2M
1195	0	0.661	0.661	0	366	0	0	0	interacts with	PSMC4 (interacts with) XP_005894085.1	0	72004.XP_005890624.1	72004.XP_005894085.1	0	TRUE	interacts with	PSMC4 (interacts with) XP_005894085.1
1196	0.09	0.091	0.807	0.497	548	0.592	0	0	interacts with	PSMC4 (interacts with) Ubiquitin	0	72004.XP_005890624.1	72004.XP_005910830.1	0	TRUE	interacts with	PSMC4 (interacts with) Ubiquitin
1197	0.64	0.788	0.999	0.899	148	0.955	0	0	interacts with	PSMC4 (interacts with) PSMD8	0	72004.XP_005890624.1	72004.XP_005908312.1	0	TRUE	interacts with	PSMC4 (interacts with) PSMD8
1198	0.644	0.854	0.999	0.949	52	0.956	0	0.91	interacts with	PSMC4 (interacts with) PSMC5	0	72004.XP_005890624.1	72004.XP_005911165.1	0.398	TRUE	interacts with	PSMC4 (interacts with) PSMC5
1199	0.691	0.784	0.999	0.93	68	0.955	0	0	interacts with	PSMC4 (interacts with) PSMD11	0	72004.XP_005890624.1	72004.XP_005896749.1	0	TRUE	interacts with	PSMC4 (interacts with) PSMD11
1200	0.682	0.759	0.999	0.871	240	0.956	0	0	interacts with	PSMC4 (interacts with) PSMD14	0	72004.XP_005890624.1	72004.XP_005897341.1	0	TRUE	interacts with	PSMC4 (interacts with) PSMD14
1201	0.635	0.779	0.999	0.93	172	0.955	0	0	interacts with	PSMC4 (interacts with) PSMD2	0	72004.XP_005890624.1	72004.XP_005909578.1	0	TRUE	interacts with	PSMC4 (interacts with) PSMD2
1202	0.636	0.782	0.999	0.894	158	0.918	0	0	interacts with	PSMC4 (interacts with) PSMD13	0	72004.XP_005890624.1	72004.XP_005910510.1	0	TRUE	interacts with	PSMC4 (interacts with) PSMD13
1203	0.64	0.782	0.999	0.893	268	0.956	0	0	interacts with	PSMC5 (interacts with) PSMD1	0	72004.XP_005911165.1	72004.XP_005887104.1	0	TRUE	interacts with	PSMC5 (interacts with) PSMD1
1204	0.644	0.778	0.999	0.899	108	0.955	0	0	interacts with	PSMC5 (interacts with) PSMD12	0	72004.XP_005911165.1	72004.XP_005887831.1	0	TRUE	interacts with	PSMC5 (interacts with) PSMD12
1205	0	0.604	0.618	0	308	0.075	0	0	interacts with	PSMC5 (interacts with) XP_005894085.1	0	72004.XP_005911165.1	72004.XP_005894085.1	0	TRUE	interacts with	PSMC5 (interacts with) XP_005894085.1
1206	0.641	0.786	0.999	0.93	26	0.955	0	0	interacts with	PSMC5 (interacts with) PSMD11	0	72004.XP_005911165.1	72004.XP_005896749.1	0	TRUE	interacts with	PSMC5 (interacts with) PSMD11
1207	0	0.671	0.671	0	350	0	0	0	interacts with	PSMC5 (interacts with) RPL15	0	72004.XP_005911165.1	72004.XP_005896783.1	0	TRUE	interacts with	PSMC5 (interacts with) RPL15
1208	0.641	0.771	0.999	0.871	234	0.957	0	0	interacts with	PSMC5 (interacts with) PSMD14	0	72004.XP_005911165.1	72004.XP_005897341.1	0	TRUE	interacts with	PSMC5 (interacts with) PSMD14
1209	0.641	0.751	0.999	0.899	136	0.955	0	0	interacts with	PSMC5 (interacts with) PSMD8	0	72004.XP_005911165.1	72004.XP_005908312.1	0	TRUE	interacts with	PSMC5 (interacts with) PSMD8
1210	0.641	0.78	0.999	0.93	196	0.956	0	0	interacts with	PSMC5 (interacts with) PSMD2	0	72004.XP_005911165.1	72004.XP_005909578.1	0	TRUE	interacts with	PSMC5 (interacts with) PSMD2
1211	0.641	0.777	0.999	0.894	176	0.912	0	0	interacts with	PSMC5 (interacts with) PSMD13	0	72004.XP_005911165.1	72004.XP_005910510.1	0	TRUE	interacts with	PSMC5 (interacts with) PSMD13
1212	0.101	0.111	0.819	0.498	370	0.603	0	0	interacts with	PSMC5 (interacts with) Ubiquitin	0	72004.XP_005911165.1	72004.XP_005910830.1	0	TRUE	interacts with	PSMC5 (interacts with) Ubiquitin
1213	0.087	0.532	0.608	0.085	1268	0.117	0	0	interacts with	PSMD1 (interacts with) TCP1	0	72004.XP_005887104.1	72004.XP_005900451.1	0	TRUE	interacts with	PSMD1 (interacts with) TCP1
1214	0.351	0.714	0.806	0	364	0	0	0	interacts with	PSMD1 (interacts with) UBA6	0	72004.XP_005887104.1	72004.XP_005892950.1	0	TRUE	interacts with	PSMD1 (interacts with) UBA6
1215	0.155	0.064	0.82	0.497	1216	0.603	0	0	interacts with	PSMD1 (interacts with) Ubiquitin	0	72004.XP_005887104.1	72004.XP_005910830.1	0	TRUE	interacts with	PSMD1 (interacts with) Ubiquitin
1216	0.629	0.621	0.998	0.89	100	0.918	0	0	interacts with	PSMD1 (interacts with) PSMD13	0	72004.XP_005887104.1	72004.XP_005910510.1	0	TRUE	interacts with	PSMD1 (interacts with) PSMD13
1217	0.637	0.789	0.999	0.894	18	0.955	0	0	interacts with	PSMD1 (interacts with) PSMD12	0	72004.XP_005887104.1	72004.XP_005887831.1	0	TRUE	interacts with	PSMD1 (interacts with) PSMD12
1218	0.641	0.792	0.999	0.893	228	0.955	0	0	interacts with	PSMD1 (interacts with) PSMD11	0	72004.XP_005887104.1	72004.XP_005896749.1	0	TRUE	interacts with	PSMD1 (interacts with) PSMD11
1219	0.666	0.849	0.999	0.922	286	0.955	0	0.547	interacts with	PSMD1 (interacts with) PSMD2	0	72004.XP_005887104.1	72004.XP_005909578.1	0	TRUE	interacts with	PSMD1 (interacts with) PSMD2
1220	0.646	0.795	0.999	0.871	498	0.956	0	0	interacts with	PSMD1 (interacts with) PSMD14	0	72004.XP_005887104.1	72004.XP_005897341.1	0	TRUE	interacts with	PSMD1 (interacts with) PSMD14
1221	0.634	0.743	0.999	0.894	258	0.955	0	0	interacts with	PSMD1 (interacts with) PSMD8	0	72004.XP_005887104.1	72004.XP_005908312.1	0	TRUE	interacts with	PSMD1 (interacts with) PSMD8
1222	0.733	0.789	0.999	0.899	92	0.955	0	0	interacts with	PSMD11 (interacts with) PSMD12	0	72004.XP_005896749.1	72004.XP_005887831.1	0	TRUE	interacts with	PSMD11 (interacts with) PSMD12
1223	0.434	0.109	0.474	0	272	0	0	0	interacts with	PSMD11 (interacts with) UBA6	0	72004.XP_005896749.1	72004.XP_005892950.1	0	TRUE	interacts with	PSMD11 (interacts with) UBA6
1224	0.333	0.063	0.442	0	292	0.18	0	0	interacts with	PSMD11 (interacts with) UBE2M	0	72004.XP_005896749.1	72004.XP_005902486.1	0	TRUE	interacts with	PSMD11 (interacts with) UBE2M
1225	0.086	0.063	0.8	0.496	368	0.592	0	0	interacts with	PSMD11 (interacts with) Ubiquitin	0	72004.XP_005896749.1	72004.XP_005910830.1	0	TRUE	interacts with	PSMD11 (interacts with) Ubiquitin
1226	0.643	0.784	0.999	0.894	154	0.919	0	0	interacts with	PSMD11 (interacts with) PSMD13	0	72004.XP_005896749.1	72004.XP_005910510.1	0	TRUE	interacts with	PSMD11 (interacts with) PSMD13
1227	0.632	0.791	0.999	0.93	202	0.955	0	0	interacts with	PSMD11 (interacts with) PSMD2	0	72004.XP_005896749.1	72004.XP_005909578.1	0	TRUE	interacts with	PSMD11 (interacts with) PSMD2
1228	0.646	0.789	0.999	0.871	144	0.956	0	0	interacts with	PSMD11 (interacts with) PSMD14	0	72004.XP_005896749.1	72004.XP_005897341.1	0	TRUE	interacts with	PSMD11 (interacts with) PSMD14
1229	0.641	0.769	0.999	0.899	138	0.955	0	0	interacts with	PSMD11 (interacts with) PSMD8	0	72004.XP_005896749.1	72004.XP_005908312.1	0	TRUE	interacts with	PSMD11 (interacts with) PSMD8
1230	0	0.485	0.485	0	828	0	0	0	interacts with	PSMD12 (interacts with) TCP1	0	72004.XP_005887831.1	72004.XP_005900451.1	0	TRUE	interacts with	PSMD12 (interacts with) TCP1
1231	0.109	0.604	0.632	0	244	0	0	0	interacts with	PSMD12 (interacts with) UBA6	0	72004.XP_005887831.1	72004.XP_005892950.1	0	TRUE	interacts with	PSMD12 (interacts with) UBA6
1232	0.147	0.065	0.814	0.498	626	0.592	0	0	interacts with	PSMD12 (interacts with) Ubiquitin	0	72004.XP_005887831.1	72004.XP_005910830.1	0	TRUE	interacts with	PSMD12 (interacts with) Ubiquitin
1233	0.641	0.786	0.999	0.931	128	0.955	0	0	interacts with	PSMD12 (interacts with) PSMD2	0	72004.XP_005887831.1	72004.XP_005909578.1	0	TRUE	interacts with	PSMD12 (interacts with) PSMD2
1234	0.671	0.788	0.999	0.872	70	0.92	0	0	interacts with	PSMD12 (interacts with) PSMD13	0	72004.XP_005887831.1	72004.XP_005910510.1	0	TRUE	interacts with	PSMD12 (interacts with) PSMD13
1235	0.733	0.787	0.999	0.871	174	0.956	0	0	interacts with	PSMD12 (interacts with) PSMD14	0	72004.XP_005887831.1	72004.XP_005897341.1	0	TRUE	interacts with	PSMD12 (interacts with) PSMD14
1236	0.691	0.747	0.999	0.931	138	0.955	0	0	interacts with	PSMD12 (interacts with) PSMD8	0	72004.XP_005887831.1	72004.XP_005908312.1	0	TRUE	interacts with	PSMD12 (interacts with) PSMD8
1237	0.671	0.777	0.999	0.87	278	0.92	0	0	interacts with	PSMD13 (interacts with) PSMD14	0	72004.XP_005910510.1	72004.XP_005897341.1	0	TRUE	interacts with	PSMD13 (interacts with) PSMD14
1238	0.665	0.717	0.998	0.872	144	0.917	0	0	interacts with	PSMD13 (interacts with) PSMD8	0	72004.XP_005910510.1	72004.XP_005908312.1	0	TRUE	interacts with	PSMD13 (interacts with) PSMD8
1239	0.633	0.708	0.998	0.894	220	0.916	0	0	interacts with	PSMD13 (interacts with) PSMD2	0	72004.XP_005910510.1	72004.XP_005909578.1	0	TRUE	interacts with	PSMD13 (interacts with) PSMD2
1240	0.163	0.079	0.754	0.497	536	0.442	0	0	interacts with	PSMD13 (interacts with) Ubiquitin	0	72004.XP_005910510.1	72004.XP_005910830.1	0	TRUE	interacts with	PSMD13 (interacts with) Ubiquitin
1241	0.447	0.064	0.515	0	3782	0.139	0	0	interacts with	PSMD14 (interacts with) RAB11B	0	72004.XP_005897341.1	72004.XP_005890782.1	0	TRUE	interacts with	PSMD14 (interacts with) RAB11B
1242	0.437	0.066	0.613	0.159	426	0.217	0	0	interacts with	PSMD14 (interacts with) UBA6	0.055	72004.XP_005897341.1	72004.XP_005892950.1	0	TRUE	interacts with	PSMD14 (interacts with) UBA6
1243	0.329	0.109	0.418	0	3144	0.106	0	0	interacts with	PSMD14 (interacts with) RAB1B	0	72004.XP_005897341.1	72004.XP_005894080.1	0	TRUE	interacts with	PSMD14 (interacts with) RAB1B
1244	0.329	0.11	0.43	0	2554	0.123	0	0	interacts with	PSMD14 (interacts with) UCHL1	0	72004.XP_005897341.1	72004.XP_005902040.1	0	TRUE	interacts with	PSMD14 (interacts with) UCHL1
1245	0.489	0.063	0.542	0	678	0.122	0	0	interacts with	PSMD14 (interacts with) UBE2M	0	72004.XP_005897341.1	72004.XP_005902486.1	0	TRUE	interacts with	PSMD14 (interacts with) UBE2M
1246	0.069	0.729	0.78	0	1256	0.199	0	0	interacts with	PSMD14 (interacts with) TCP1	0	72004.XP_005897341.1	72004.XP_005900451.1	0	TRUE	interacts with	PSMD14 (interacts with) TCP1
1247	0.297	0.084	0.889	0.498	920	0.699	0	0	interacts with	PSMD14 (interacts with) Ubiquitin	0	72004.XP_005897341.1	72004.XP_005910830.1	0	TRUE	interacts with	PSMD14 (interacts with) Ubiquitin
1248	0.731	0.754	0.999	0.871	312	0.956	0	0	interacts with	PSMD14 (interacts with) PSMD8	0	72004.XP_005897341.1	72004.XP_005908312.1	0	TRUE	interacts with	PSMD14 (interacts with) PSMD8
1249	0.645	0.779	0.999	0.871	178	0.956	0	0	interacts with	PSMD14 (interacts with) PSMD2	0	72004.XP_005897341.1	72004.XP_005909578.1	0	TRUE	interacts with	PSMD14 (interacts with) PSMD2
1250	0.118	0	0.438	0.39	1056	0	0	0	interacts with	PSMD2 (interacts with) RNF151	0	72004.XP_005909578.1	72004.XP_005886872.1	0	TRUE	interacts with	PSMD2 (interacts with) RNF151
1251	0.158	0.66	0.721	0	312	0.106	0	0	interacts with	PSMD2 (interacts with) UBA6	0	72004.XP_005909578.1	72004.XP_005892950.1	0	TRUE	interacts with	PSMD2 (interacts with) UBA6
1252	0.065	0.446	0.49	0	770	0.095	0	0	interacts with	PSMD2 (interacts with) RPL15	0	72004.XP_005909578.1	72004.XP_005896783.1	0	TRUE	interacts with	PSMD2 (interacts with) RPL15
1253	0.071	0.467	0.561	0	1054	0.186	0	0	interacts with	PSMD2 (interacts with) TCP1	0	72004.XP_005909578.1	72004.XP_005900451.1	0	TRUE	interacts with	PSMD2 (interacts with) TCP1
1254	0.434	0.079	0.456	0	2130	0	0	0	interacts with	PSMD2 (interacts with) UCHL1	0	72004.XP_005909578.1	72004.XP_005902040.1	0	TRUE	interacts with	PSMD2 (interacts with) UCHL1
1255	0.641	0.757	0.999	0.931	170	0.955	0	0	interacts with	PSMD2 (interacts with) PSMD8	0	72004.XP_005909578.1	72004.XP_005908312.1	0	TRUE	interacts with	PSMD2 (interacts with) PSMD8
1256	0.117	0.063	0.858	0.497	950	0.7	0	0	interacts with	PSMD2 (interacts with) Ubiquitin	0	72004.XP_005909578.1	72004.XP_005910830.1	0	TRUE	interacts with	PSMD2 (interacts with) Ubiquitin
1257	0	0.059	0.419	0.408	666	0	0	0	interacts with	PSMD8 (interacts with) RNF151	0	72004.XP_005908312.1	72004.XP_005886872.1	0	TRUE	interacts with	PSMD8 (interacts with) RNF151
1258	0	0.661	0.661	0	2454	0	0	0	interacts with	PSMD8 (interacts with) TXN	0	72004.XP_005908312.1	72004.XP_005893376.1	0	TRUE	interacts with	PSMD8 (interacts with) TXN
1259	0.141	0.065	0.813	0.498	486	0.592	0	0	interacts with	PSMD8 (interacts with) Ubiquitin	0	72004.XP_005908312.1	72004.XP_005910830.1	0	TRUE	interacts with	PSMD8 (interacts with) Ubiquitin
1260	0.204	0.06	0.493	0.357	388	0	0	0	interacts with	PTGR2 (interacts with) SORD	0.072	72004.XP_005893875.1	72004.XP_005899374.1	0	TRUE	interacts with	PTGR2 (interacts with) SORD
1261	0.376	0.14	0.553	0.22	960	0.057	0	0	interacts with	PTGR2 (interacts with) VAT1	0.044	72004.XP_005893875.1	72004.XP_005909248.1	0	TRUE	interacts with	PTGR2 (interacts with) VAT1
1262	0.473	0.157	0.641	0.559	306	0	0	0.914	interacts with	RAB11B (interacts with) RAB14	0	72004.XP_005890782.1	72004.XP_005889553.1	0.464	TRUE	interacts with	RAB11B (interacts with) RAB14
1263	0.315	0.063	0.418	0.128	1114	0.083	0	0	interacts with	RAB11B (interacts with) TRAPPC3	0	72004.XP_005890782.1	72004.XP_005892713.1	0	TRUE	interacts with	RAB11B (interacts with) TRAPPC3
1264	0.346	0.063	0.467	0.129	464	0.12	0	0	interacts with	RAB11B (interacts with) VAMP3	0	72004.XP_005890782.1	72004.XP_005892785.1	0	TRUE	interacts with	RAB11B (interacts with) VAMP3
1265	0.686	0.136	0.883	0.5	294	0.728	0	0.922	interacts with	RAB11B (interacts with) RAB1A	0	72004.XP_005890782.1	72004.XP_005893617.1	0.461	TRUE	interacts with	RAB11B (interacts with) RAB1A
1266	0.445	0.416	0.94	0.5	180	0.799	0	0.925	interacts with	RAB11B (interacts with) RAB1B	0	72004.XP_005890782.1	72004.XP_005894080.1	0.463	TRUE	interacts with	RAB11B (interacts with) RAB1B
1267	0.191	0.062	0.459	0.282	1404	0.125	0	0	interacts with	RAB14 (interacts with) YWHAZ	0	72004.XP_005889553.1	72004.XP_005887072.1	0	TRUE	interacts with	RAB14 (interacts with) YWHAZ
1268	0.157	0.06	0.426	0.275	276	0.12	0	0	interacts with	RAB14 (interacts with) VAMP3	0	72004.XP_005889553.1	72004.XP_005892785.1	0	TRUE	interacts with	RAB14 (interacts with) VAMP3
1269	0.451	0.084	0.607	0.5	234	0.15	0	0.915	interacts with	RAB14 (interacts with) RAB1A	0	72004.XP_005889553.1	72004.XP_005893617.1	0.462	TRUE	interacts with	RAB14 (interacts with) RAB1A
1270	0.451	0.104	0.617	0.5	472	0.15	0	0.911	interacts with	RAB14 (interacts with) RAB1B	0	72004.XP_005889553.1	72004.XP_005894080.1	0.463	TRUE	interacts with	RAB14 (interacts with) RAB1B
1271	0.383	0.097	0.75	0	572	0.588	0	0	interacts with	RAB1A (interacts with) STXBP2	0	72004.XP_005893617.1	72004.XP_005890866.1	0	TRUE	interacts with	RAB1A (interacts with) STXBP2
1272	0.689	0.064	0.898	0.377	714	0.508	0	0	interacts with	RAB1A (interacts with) TRAPPC3	0	72004.XP_005893617.1	72004.XP_005892713.1	0	TRUE	interacts with	RAB1A (interacts with) TRAPPC3
1273	0.291	0.079	0.497	0.203	326	0.149	0	0	interacts with	RAB1A (interacts with) VAMP3	0	72004.XP_005893617.1	72004.XP_005892785.1	0	TRUE	interacts with	RAB1A (interacts with) VAMP3
1274	0.044	0.094	0.514	0.484	310	0	0	0	interacts with	RAB1A (interacts with) TICAM2	0	72004.XP_005893617.1	72004.XP_005902009.1	0	TRUE	interacts with	RAB1A (interacts with) TICAM2
1275	0.566	0.065	0.977	0.886	110	0.801	0	0.984	interacts with	RAB1A (interacts with) RAB1B	0	72004.XP_005893617.1	72004.XP_005894080.1	0.48	TRUE	interacts with	RAB1A (interacts with) RAB1B
1276	0.383	0.097	0.75	0	722	0.588	0	0	interacts with	RAB1B (interacts with) STXBP2	0	72004.XP_005894080.1	72004.XP_005890866.1	0	TRUE	interacts with	RAB1B (interacts with) STXBP2
1277	0.45	0.064	0.821	0.377	1412	0.508	0	0	interacts with	RAB1B (interacts with) TRAPPC3	0	72004.XP_005894080.1	72004.XP_005892713.1	0	TRUE	interacts with	RAB1B (interacts with) TRAPPC3
1278	0.291	0.079	0.497	0.203	456	0.149	0	0	interacts with	RAB1B (interacts with) VAMP3	0	72004.XP_005894080.1	72004.XP_005892785.1	0	TRUE	interacts with	RAB1B (interacts with) VAMP3
1279	0.044	0.067	0.499	0.484	290	0	0	0	interacts with	RAB1B (interacts with) TICAM2	0	72004.XP_005894080.1	72004.XP_005902009.1	0	TRUE	interacts with	RAB1B (interacts with) TICAM2
1280	0.205	0.062	0.681	0.295	930	0.466	0	0	interacts with	RBBP7 (interacts with) XP_005893954.1	0	72004.XP_005910003.1	72004.XP_005893954.1	0	TRUE	interacts with	RBBP7 (interacts with) XP_005893954.1
1281	0	0.641	0.652	0	240	0.072	0	0	interacts with	RBBP7 (interacts with) SAE1	0	72004.XP_005910003.1	72004.XP_005900991.1	0	TRUE	interacts with	RBBP7 (interacts with) SAE1
1282	0	0.069	0.54	0.495	280	0.102	0	0	interacts with	RBBP7 (interacts with) UBE2M	0	72004.XP_005910003.1	72004.XP_005902486.1	0	TRUE	interacts with	RBBP7 (interacts with) UBE2M
1283	0.229	0.063	0.751	0.432	930	0.466	0	0	interacts with	RBBP7 (interacts with) XP_005904534.1	0	72004.XP_005910003.1	72004.XP_005904534.1	0	TRUE	interacts with	RBBP7 (interacts with) XP_005904534.1
1286	0.428	0	0.428	0	2998	0	0	0	interacts with	RNASE6 (interacts with) XP_005888005.1	0	72004.XP_005901937.1	72004.XP_005888005.1	0	TRUE	interacts with	RNASE6 (interacts with) XP_005888005.1
1288	0.395	0.061	0.407	0	3298	0	0	0	interacts with	RNF151 (interacts with) Trypsin-X3	0	72004.XP_005886872.1	72004.XP_005911219.1	0	TRUE	interacts with	RNF151 (interacts with) Trypsin-X3
1289	0	0.07	0.604	0	2230	0.592	0	0	interacts with	RPL15 (interacts with) SRPR	0.042	72004.XP_005896783.1	72004.XP_005892334.1	0	TRUE	interacts with	RPL15 (interacts with) SRPR
1290	0.244	0.744	0.981	0.495	100	0.773	0	0	interacts with	RPL15 (interacts with) XP_005894085.1	0	72004.XP_005896783.1	72004.XP_005894085.1	0.281	TRUE	interacts with	RPL15 (interacts with) XP_005894085.1
1291	0.071	0.199	0.584	0	1250	0.486	0	0	interacts with	RPL15 (interacts with) Ubiquitin	0	72004.XP_005896783.1	72004.XP_005910830.1	0	TRUE	interacts with	RPL15 (interacts with) Ubiquitin
1292	0.043	0.742	0.827	0.161	648	0	0	0	interacts with	RPL15 (interacts with) TCP1	0	72004.XP_005896783.1	72004.XP_005900451.1	0.264	TRUE	interacts with	RPL15 (interacts with) TCP1
1293	0.566	0.059	0.808	0.8	1656	0	0	0.955	interacts with	RRAS (interacts with) RRAS2	0	72004.XP_005905060.1	72004.XP_005887613.1	0	TRUE	interacts with	RRAS (interacts with) RRAS2
1294	0.167	0	0.497	0.292	718	0.217	0	0	interacts with	RRAS2 (interacts with) YWHAZ	0	72004.XP_005887613.1	72004.XP_005887072.1	0	TRUE	interacts with	RRAS2 (interacts with) YWHAZ
1295	0.055	0	0.422	0.343	2670	0.144	0	0	interacts with	RRAS2 (interacts with) Ubiquitin	0	72004.XP_005887613.1	72004.XP_005910830.1	0	TRUE	interacts with	RRAS2 (interacts with) Ubiquitin
1296	0.565	0.855	0.98	0.552	58	0.702	0	0.879	interacts with	S100A12 (interacts with) S100A8	0	72004.XP_005909632.1	72004.XP_005909631.1	0	TRUE	interacts with	S100A12 (interacts with) S100A8
1297	0.565	0.791	0.993	0	2	0.967	0	0.926	interacts with	S100A12 (interacts with) S100A9	0	72004.XP_005909632.1	72004.XP_005909641.1	0	TRUE	interacts with	S100A12 (interacts with) S100A9
1298	0.737	0.999	0.999	0.603	58	0.929	0	0.873	interacts with	S100A8 (interacts with) S100A9	0	72004.XP_005909631.1	72004.XP_005909641.1	0	TRUE	interacts with	S100A8 (interacts with) S100A9
1299	0.41	0.065	0.651	0.588	326	0	0	0.659	interacts with	SAE1 (interacts with) UBA6	0	72004.XP_005900991.1	72004.XP_005892950.1	0	TRUE	interacts with	SAE1 (interacts with) UBA6
1300	0.385	0.071	0.877	0.31	164	0.727	0	0	interacts with	SAE1 (interacts with) UBE2M	0	72004.XP_005900991.1	72004.XP_005902486.1	0	TRUE	interacts with	SAE1 (interacts with) UBE2M
1301	0.215	0	0.405	0.202	438	0.127	0	0	interacts with	SERPINE2 (interacts with) XP_005905390.1	0	72004.XP_005896757.1	72004.XP_005905390.1	0	TRUE	interacts with	SERPINE2 (interacts with) XP_005905390.1
1303	0	0	0.59	0	3470	0.59	0	0	interacts with	SH3GLB1 (interacts with) XPO7	0	72004.XP_005888486.1	72004.XP_005895360.1	0	TRUE	interacts with	SH3GLB1 (interacts with) XPO7
1304	0.566	0.086	0.913	0	1660	0.771	0	0	interacts with	SORD (interacts with) TALDO1	0.165	72004.XP_005899374.1	72004.XP_005895193.1	0	TRUE	interacts with	SORD (interacts with) TALDO1
1305	0.193	0.093	0.414	0.254	1432	0	0	0	interacts with	SORD (interacts with) VAT1	0.055	72004.XP_005899374.1	72004.XP_005909248.1	0	TRUE	interacts with	SORD (interacts with) VAT1
1306	0.479	0.061	0.489	0	1590	0	0	0	interacts with	SORD (interacts with) UGP2	0	72004.XP_005899374.1	72004.XP_005901331.1	0	TRUE	interacts with	SORD (interacts with) UGP2
1309	0.445	0.08	0.467	0	2	0	0	0	interacts with	SPZ1 (interacts with) TCP11	0	72004.XP_005905629.1	72004.XP_005903717.1	0	TRUE	interacts with	SPZ1 (interacts with) TCP11
1310	0.321	0.048	0.66	0	914	0.462	0	0	interacts with	SRPR (interacts with) XP_005894085.1	0.138	72004.XP_005892334.1	72004.XP_005894085.1	0	TRUE	interacts with	SRPR (interacts with) XP_005894085.1
1311	0.382	0.065	0.479	0.109	1890	0.109	0	0	interacts with	SRSF6 (interacts with) TCP1	0	72004.XP_005909792.1	72004.XP_005900451.1	0	TRUE	interacts with	SRSF6 (interacts with) TCP1
1312	0.06	0	0.559	0.549	4478	0.044	0	0	interacts with	STAT4 (interacts with) TCP1	0	72004.XP_005903039.1	72004.XP_005900451.1	0	TRUE	interacts with	STAT4 (interacts with) TCP1
1313	0.21	0.75	0.977	0.893	192	0.043	0	0	interacts with	STIP1 (interacts with) TCP1	0	72004.XP_005894194.1	72004.XP_005900451.1	0	TRUE	interacts with	STIP1 (interacts with) TCP1
1314	0.58	0.086	0.858	0.365	386	0.489	0	0	interacts with	STX2 (interacts with) STXBP2	0	72004.XP_005891288.1	72004.XP_005890866.1	0	TRUE	interacts with	STX2 (interacts with) STXBP2
1315	0.571	0	0.571	0	2546	0	0	0	interacts with	STX2 (interacts with) XP_005900757.1	0	72004.XP_005891288.1	72004.XP_005900757.1	0	TRUE	interacts with	STX2 (interacts with) XP_005900757.1
1316	0.486	0.062	0.936	0.788	838	0.45	0	0	interacts with	STX2 (interacts with) VAMP3	0	72004.XP_005891288.1	72004.XP_005892785.1	0	TRUE	interacts with	STX2 (interacts with) VAMP3
1317	0.296	0.061	0.738	0.384	272	0.433	0	0	interacts with	STXBP2 (interacts with) VAMP3	0	72004.XP_005890866.1	72004.XP_005892785.1	0	TRUE	interacts with	STXBP2 (interacts with) VAMP3
1318	0.208	0.462	0.565	0	4518	0.063	0	0	interacts with	TALDO1 (interacts with) TXN	0	72004.XP_005895193.1	72004.XP_005893376.1	0	TRUE	interacts with	TALDO1 (interacts with) TXN
1319	0.346	0.064	0.538	0	1184	0.307	0	0	interacts with	TCP1 (interacts with) TXNDC9	0	72004.XP_005900451.1	72004.XP_005892303.1	0	TRUE	interacts with	TCP1 (interacts with) TXNDC9
1320	0.523	0	0.553	0	1410	0.102	0	0	interacts with	TEX101 (interacts with) VAMP3	0	72004.XP_005907230.1	72004.XP_005892785.1	0	TRUE	interacts with	TEX101 (interacts with) VAMP3
1322	0.435	0	0.436	0	1792	0.043	0	0	interacts with	TEX101 (interacts with) XP_005907229.1	0	72004.XP_005907230.1	72004.XP_005907229.1	0	TRUE	interacts with	TEX101 (interacts with) XP_005907229.1
1323	0	0	0.405	0.401	2058	0.049	0	0	interacts with	TICAM2 (interacts with) Ubiquitin	0	72004.XP_005902009.1	72004.XP_005910830.1	0	TRUE	interacts with	TICAM2 (interacts with) Ubiquitin
1324	0.381	0.059	0.459	0	1350	0.147	0	0	interacts with	TXN (interacts with) YWHAZ	0	72004.XP_005893376.1	72004.XP_005887072.1	0	TRUE	interacts with	TXN (interacts with) YWHAZ
1325	0.434	0.064	0.508	0	1034	0.147	0	0	interacts with	TXNDC9 (interacts with) YWHAZ	0	72004.XP_005892303.1	72004.XP_005887072.1	0	TRUE	interacts with	TXNDC9 (interacts with) YWHAZ
1326	0.415	0.082	0.762	0.699	974	0	0	0.552	interacts with	UAP1 (interacts with) UGP2	0	72004.XP_005890547.1	72004.XP_005901331.1	0	TRUE	interacts with	UAP1 (interacts with) UGP2
1327	0.297	0.061	0.652	0.136	898	0.463	0	0	interacts with	UBA6 (interacts with) UCHL1	0	72004.XP_005892950.1	72004.XP_005902040.1	0	TRUE	interacts with	UBA6 (interacts with) UCHL1
1328	0.297	0.063	0.839	0.476	344	0.59	0	0	interacts with	UBA6 (interacts with) Ubiquitin	0	72004.XP_005892950.1	72004.XP_005910830.1	0	TRUE	interacts with	UBA6 (interacts with) Ubiquitin
1329	0.5	0.052	0.865	0.609	120	0.359	0	0	interacts with	UBA6 (interacts with) UBE2M	0	72004.XP_005892950.1	72004.XP_005902486.1	0	TRUE	interacts with	UBA6 (interacts with) UBE2M
1330	0.185	0.062	0.608	0.442	592	0.19	0	0	interacts with	UBE2M (interacts with) Ubiquitin	0	72004.XP_005902486.1	72004.XP_005910830.1	0	TRUE	interacts with	UBE2M (interacts with) Ubiquitin
1331	0.155	0.059	0.826	0.484	2686	0.628	0	0	interacts with	UCHL1 (interacts with) Ubiquitin	0	72004.XP_005902040.1	72004.XP_005910830.1	0	TRUE	interacts with	UCHL1 (interacts with) Ubiquitin
1332	0.071	0.11	0.543	0.294	3524	0.311	0	0	interacts with	Ubiquitin (interacts with) XP_005893954.1	0	72004.XP_005910830.1	72004.XP_005893954.1	0	TRUE	interacts with	Ubiquitin (interacts with) XP_005893954.1
1333	0	0.338	0.604	0.231	934	0.286	0	0	interacts with	Ubiquitin (interacts with) XP_005894085.1	0	72004.XP_005910830.1	72004.XP_005894085.1	0	TRUE	interacts with	Ubiquitin (interacts with) XP_005894085.1
1334	0.075	0.11	0.404	0.2	3524	0.202	0	0	interacts with	Ubiquitin (interacts with) XP_005904534.1	0	72004.XP_005910830.1	72004.XP_005904534.1	0	TRUE	interacts with	Ubiquitin (interacts with) XP_005904534.1
1335	0.157	0.073	0.658	0.595	950	0.049	0	0	interacts with	XPO1 (interacts with) YWHAZ	0	72004.XP_005889792.1	72004.XP_005887072.1	0	TRUE	interacts with	XPO1 (interacts with) YWHAZ
1336	0.297	0.065	0.638	0.494	578	0	0	0	interacts with	XPO1 (interacts with) XP_005894085.1	0	72004.XP_005889792.1	72004.XP_005894085.1	0	TRUE	interacts with	XPO1 (interacts with) XP_005894085.1
1337	0.441	0.065	0.765	0	3050	0.588	0	0	interacts with	XPO1 (interacts with) XPO7	0	72004.XP_005889792.1	72004.XP_005895360.1	0	TRUE	interacts with	XPO1 (interacts with) XPO7
1338	0.446	0	0.446	0	5992	0	0	0	interacts with	XP_005888005.1 (interacts with) XP_005900636.1	0	72004.XP_005888005.1	72004.XP_005900636.1	0	TRUE	interacts with	XP_005888005.1 (interacts with) XP_005900636.1
1341	0.277	0	0.549	0.402	2	0	0	0	interacts with	XP_005891818.1 (interacts with) XP_005907691.1	0	72004.XP_005891818.1	72004.XP_005907691.1	0	TRUE	interacts with	XP_005891818.1 (interacts with) XP_005907691.1
1343	0.343	0.691	0.963	0.597	2	0.605	0	0	interacts with	XP_005891818.1 (interacts with) XP_005906189.1	0	72004.XP_005891818.1	72004.XP_005906189.1	0	TRUE	interacts with	XP_005891818.1 (interacts with) XP_005906189.1
1345	0.106	0.06	0.541	0.399	2112	0.2	0	0	interacts with	XP_005892271.1 (interacts with) XP_005893954.1	0	72004.XP_005892271.1	72004.XP_005893954.1	0	TRUE	interacts with	XP_005892271.1 (interacts with) XP_005893954.1
1346	0.106	0.06	0.569	0.461	2112	0.161	0	0	interacts with	XP_005892271.1 (interacts with) XP_005904534.1	0	72004.XP_005892271.1	72004.XP_005904534.1	0	TRUE	interacts with	XP_005892271.1 (interacts with) XP_005904534.1
1348	0.173	0.064	0.504	0.327	2112	0.161	0	0	interacts with	XP_005893954.1 (interacts with) XP_005906212.1	0	72004.XP_005893954.1	72004.XP_005906212.1	0	TRUE	interacts with	XP_005893954.1 (interacts with) XP_005906212.1
1349	0.11	0.047	0.762	0.438	2	0.591	0	0.983	interacts with	XP_005893954.1 (interacts with) XP_005904534.1	0	72004.XP_005893954.1	72004.XP_005904534.1	0	TRUE	interacts with	XP_005893954.1 (interacts with) XP_005904534.1
1350	0.106	0.06	0.527	0.409	2112	0.161	0	0	interacts with	XP_005904534.1 (interacts with) XP_005906212.1	0	72004.XP_005904534.1	72004.XP_005906212.1	0	TRUE	interacts with	XP_005904534.1 (interacts with) XP_005906212.1
1351	0.645	0	0.764	0.365	2	0	0	0	interacts with	XP_005906189.1 (interacts with) XP_005907691.1	0	72004.XP_005906189.1	72004.XP_005907691.1	0	TRUE	interacts with	XP_005906189.1 (interacts with) XP_005907691.1
