# Supplementary material for: Quantitative proteomics analysis reveals the key proteins related to semen quality in Niangya yaks
Source: Proteome Sci. 2023 Oct 24;21:20. doi: 10.1186/s12953-023-00222-9 (PMC10594827; doi:10.1186/s12953-023-00222-9)
Supplement: Supplementary file 6 — Additional file 6: Table S5. The interaction score used in String for network construction. [file 12953_2023_222_MOESM6_ESM.xls]

## Sheet: string_interactions
Table S5 The interaction score used in String for network construction
#node1	node2	node1_string_id	node2_string_id	neighborhood_on_chromosome	gene_fusion	phylogenetic_cooccurrence	homology	coexpression	experimentally_determined_interaction	database_annotated	automated_textmining	combined_score
ATP6V1A	ATP6V1G1	30521.ENSBGRP00000002390	30521.ENSBGRP00000012959	0	0	0	0	0.097	0.915	0.494	0.491	0.977
ATP6V1A	ATP6V1E2	30521.ENSBGRP00000002390	30521.ENSBGRP00000011820	0.131	0	0	0	0.786	0.79	0.66	0.26	0.988
ATP6V1A	ATP6V1B2	30521.ENSBGRP00000002390	30521.ENSBGRP00000009737	0.131	0	0.253	0.572	0.79	0.989	0.66	0.426	0.999
ATP6V1A	ATP6V1D	30521.ENSBGRP00000002390	30521.ENSBGRP00000008912	0.121	0	0.41	0	0.751	0.988	0.604	0.482	0.999
ATP6V1B2	ATP6V1A	30521.ENSBGRP00000009737	30521.ENSBGRP00000002390	0.131	0	0.253	0.572	0.79	0.989	0.66	0.426	0.999
ATP6V1B2	ATP6V1D	30521.ENSBGRP00000009737	30521.ENSBGRP00000008912	0.121	0	0.469	0	0.751	0.977	0.596	0.508	0.999
ATP6V1B2	ATP6V1G1	30521.ENSBGRP00000009737	30521.ENSBGRP00000012959	0	0	0	0	0.228	0.766	0.682	0.584	0.972
ATP6V1B2	ATP6V1E2	30521.ENSBGRP00000009737	30521.ENSBGRP00000011820	0.131	0	0	0	0.79	0.722	0.682	0.755	0.995
ATP6V1D	ATP6V1A	30521.ENSBGRP00000008912	30521.ENSBGRP00000002390	0.121	0	0.41	0	0.751	0.988	0.604	0.482	0.999
ATP6V1D	ATP6V1G1	30521.ENSBGRP00000008912	30521.ENSBGRP00000012959	0	0	0	0	0.414	0.779	0.543	0.487	0.965
ATP6V1D	ATP6V1E2	30521.ENSBGRP00000008912	30521.ENSBGRP00000011820	0.121	0	0	0	0.741	0.722	0.596	0.26	0.977
ATP6V1D	ATP6V1B2	30521.ENSBGRP00000008912	30521.ENSBGRP00000009737	0.121	0	0.469	0	0.751	0.977	0.596	0.508	0.999
ATP6V1E2	ATP6V1A	30521.ENSBGRP00000011820	30521.ENSBGRP00000002390	0.131	0	0	0	0.786	0.79	0.66	0.26	0.988
ATP6V1E2	ATP6V1D	30521.ENSBGRP00000011820	30521.ENSBGRP00000008912	0.121	0	0	0	0.741	0.722	0.596	0.26	0.977
ATP6V1E2	ATP6V1B2	30521.ENSBGRP00000011820	30521.ENSBGRP00000009737	0.131	0	0	0	0.79	0.722	0.682	0.755	0.995
ATP6V1E2	ATP6V1G1	30521.ENSBGRP00000011820	30521.ENSBGRP00000012959	0	0	0	0	0.232	0.767	0.682	0.215	0.949
ATP6V1G1	ATP6V1A	30521.ENSBGRP00000012959	30521.ENSBGRP00000002390	0	0	0	0	0.097	0.915	0.494	0.491	0.977
ATP6V1G1	ATP6V1D	30521.ENSBGRP00000012959	30521.ENSBGRP00000008912	0	0	0	0	0.414	0.779	0.543	0.487	0.965
ATP6V1G1	ATP6V1B2	30521.ENSBGRP00000012959	30521.ENSBGRP00000009737	0	0	0	0	0.228	0.766	0.682	0.584	0.972
ATP6V1G1	ATP6V1E2	30521.ENSBGRP00000012959	30521.ENSBGRP00000011820	0	0	0	0	0.232	0.767	0.682	0.215	0.949
CANX	HSP90AA1	30521.ENSBGRP00000006723	30521.ENSBGRP00000023865	0	0	0	0	0.226	0.114	0	0.221	0.419
CANX	HSP90AB1	30521.ENSBGRP00000006723	30521.ENSBGRP00000011555	0	0	0	0	0.226	0.114	0	0.36	0.522
CRYAB	HSP90AB1	30521.ENSBGRP00000015159	30521.ENSBGRP00000011555	0	0	0	0	0.116	0.047	0.283	0.259	0.492
CRYAB	HSP90AA1	30521.ENSBGRP00000015159	30521.ENSBGRP00000023865	0	0	0	0	0.116	0.047	0.283	0.265	0.496
DNAJB2	HSP90AB1	30521.ENSBGRP00000033772	30521.ENSBGRP00000011555	0	0	0	0	0.323	0.17	0.192	0.336	0.658
DNAJB2	HSP90AA1	30521.ENSBGRP00000033772	30521.ENSBGRP00000023865	0	0	0	0	0.323	0.17	0.192	0.215	0.595
DNAJC5	HSP90AB1	30521.ENSBGRP00000022735	30521.ENSBGRP00000011555	0	0	0	0	0.323	0.17	0.164	0.199	0.573
DNAJC5	HSP90AA1	30521.ENSBGRP00000022735	30521.ENSBGRP00000023865	0	0	0	0	0.323	0.17	0.164	0.199	0.573
HSP90AA1	CANX	30521.ENSBGRP00000023865	30521.ENSBGRP00000006723	0	0	0	0	0.226	0.114	0	0.221	0.419
HSP90AA1	HSP90AB1	30521.ENSBGRP00000023865	30521.ENSBGRP00000011555	0	0	0.049	0.983	0.472	0	0.943	0.411	0.98
HSP90AA1	CRYAB	30521.ENSBGRP00000023865	30521.ENSBGRP00000015159	0	0	0	0	0.116	0.047	0.283	0.265	0.496
HSP90AA1	DNAJC5	30521.ENSBGRP00000023865	30521.ENSBGRP00000022735	0	0	0	0	0.323	0.17	0.164	0.199	0.573
HSP90AA1	NSF	30521.ENSBGRP00000023865	30521.ENSBGRP00000033977	0	0	0	0	0.052	0.102	0.192	0.235	0.403
HSP90AA1	PSMD14	30521.ENSBGRP00000023865	30521.ENSBGRP00000024930	0	0	0	0	0.152	0.205	0.137	0.148	0.437
HSP90AA1	DNAJB2	30521.ENSBGRP00000023865	30521.ENSBGRP00000033772	0	0	0	0	0.323	0.17	0.192	0.215	0.595
HSP90AB1	CANX	30521.ENSBGRP00000011555	30521.ENSBGRP00000006723	0	0	0	0	0.226	0.114	0	0.36	0.522
HSP90AB1	NSF	30521.ENSBGRP00000011555	30521.ENSBGRP00000033977	0	0	0	0	0.052	0.102	0.192	0.235	0.403
HSP90AB1	PSMD14	30521.ENSBGRP00000011555	30521.ENSBGRP00000024930	0	0	0	0	0.152	0.205	0.106	0.221	0.467
HSP90AB1	CRYAB	30521.ENSBGRP00000011555	30521.ENSBGRP00000015159	0	0	0	0	0.116	0.047	0.283	0.259	0.492
HSP90AB1	DNAJC5	30521.ENSBGRP00000011555	30521.ENSBGRP00000022735	0	0	0	0	0.323	0.17	0.164	0.199	0.573
HSP90AB1	DNAJB2	30521.ENSBGRP00000011555	30521.ENSBGRP00000033772	0	0	0	0	0.323	0.17	0.192	0.336	0.658
HSP90AB1	HSP90AA1	30521.ENSBGRP00000011555	30521.ENSBGRP00000023865	0	0	0.049	0.983	0.472	0	0.943	0.411	0.98
NSF	HSP90AB1	30521.ENSBGRP00000033977	30521.ENSBGRP00000011555	0	0	0	0	0.052	0.102	0.192	0.235	0.403
NSF	PSMD12	30521.ENSBGRP00000033977	30521.ENSBGRP00000012588	0	0	0	0	0.059	0.266	0.197	0.084	0.423
NSF	NSFL1C	30521.ENSBGRP00000033977	30521.ENSBGRP00000018712	0	0	0	0	0.058	0.306	0.173	0.101	0.448
NSF	PSMD13	30521.ENSBGRP00000033977	30521.ENSBGRP00000021066	0	0	0	0	0.076	0.688	0.197	0.061	0.753
NSF	HSP90AA1	30521.ENSBGRP00000033977	30521.ENSBGRP00000023865	0	0	0	0	0.052	0.102	0.192	0.235	0.403
NSF	PSMD8	30521.ENSBGRP00000033977	30521.ENSBGRP00000042592	0	0	0	0	0.055	0.509	0.223	0.106	0.634
NSFL1C	PSMD12	30521.ENSBGRP00000018712	30521.ENSBGRP00000012588	0	0	0	0	0.504	0.096	0	0	0.532
NSFL1C	NSF	30521.ENSBGRP00000018712	30521.ENSBGRP00000033977	0	0	0	0	0.058	0.306	0.173	0.101	0.448
NSFL1C	PSMC4	30521.ENSBGRP00000018712	30521.ENSBGRP00000033952	0	0	0	0	0.538	0.058	0	0	0.546
NSFL1C	PSMC3	30521.ENSBGRP00000018712	30521.ENSBGRP00000029416	0	0	0	0	0.557	0.058	0	0	0.564
NSFL1C	PSMC5	30521.ENSBGRP00000018712	30521.ENSBGRP00000021471	0	0	0	0	0.768	0.084	0.129	0	0.798
PSMA3	PSMD2	30521.ENSBGRP00000009971	30521.ENSBGRP00000000238	0	0	0	0	0.476	0.899	0.493	0.507	0.985
PSMA3	PSMB4	30521.ENSBGRP00000009971	30521.ENSBGRP00000003475	0	0	0	0	0.846	0.985	0.495	0.587	0.999
PSMA3	PSMD8	30521.ENSBGRP00000009971	30521.ENSBGRP00000042592	0	0	0	0	0.67	0.891	0.295	0.243	0.978
PSMA3	PSMC5	30521.ENSBGRP00000009971	30521.ENSBGRP00000021471	0	0	0	0	0.489	0.892	0.494	0.398	0.98
PSMA3	PSMC4	30521.ENSBGRP00000009971	30521.ENSBGRP00000033952	0.055	0	0	0	0.553	0.902	0.295	0.426	0.98
PSMA3	PSMD12	30521.ENSBGRP00000009971	30521.ENSBGRP00000012588	0	0	0	0	0.682	0.865	0.494	0.314	0.983
PSMA3	PSMD13	30521.ENSBGRP00000009971	30521.ENSBGRP00000021066	0	0	0	0	0.358	0.898	0.493	0.561	0.983
PSMA3	PSMD1	30521.ENSBGRP00000009971	30521.ENSBGRP00000036547	0	0	0	0	0.599	0.907	0.493	0.322	0.985
PSMA3	PSMC3	30521.ENSBGRP00000009971	30521.ENSBGRP00000029416	0.055	0	0	0	0.435	0.926	0.493	0.504	0.988
PSMA3	PSMD14	30521.ENSBGRP00000009971	30521.ENSBGRP00000024930	0	0	0	0	0.807	0.916	0.493	0.262	0.993
PSMA3	PSMB3	30521.ENSBGRP00000009971	30521.ENSBGRP00000023637	0	0	0	0	0.848	0.937	0.495	0.488	0.997
PSMB3	PSMD2	30521.ENSBGRP00000023637	30521.ENSBGRP00000000238	0	0	0	0	0.116	0.936	0.577	0.321	0.981
PSMB3	PSMB4	30521.ENSBGRP00000023637	30521.ENSBGRP00000003475	0	0	0	0	0.912	0.937	0.603	0.701	0.999
PSMB3	PSMA3	30521.ENSBGRP00000023637	30521.ENSBGRP00000009971	0	0	0	0	0.848	0.937	0.495	0.488	0.997
PSMB3	PSMD12	30521.ENSBGRP00000023637	30521.ENSBGRP00000012588	0	0	0	0	0.533	0.936	0.599	0.367	0.991
PSMB3	PSMD13	30521.ENSBGRP00000023637	30521.ENSBGRP00000021066	0	0	0	0	0.496	0.935	0.577	0.353	0.989
PSMB3	PSMC5	30521.ENSBGRP00000023637	30521.ENSBGRP00000021471	0	0	0	0	0.595	0.936	0.598	0.349	0.992
PSMB3	PSMD1	30521.ENSBGRP00000023637	30521.ENSBGRP00000036547	0	0	0	0	0.14	0.935	0.577	0.526	0.987
PSMB3	PSMD14	30521.ENSBGRP00000023637	30521.ENSBGRP00000024930	0	0	0	0	0.598	0.937	0.577	0.313	0.991
PSMB3	PSMC3	30521.ENSBGRP00000023637	30521.ENSBGRP00000029416	0.055	0	0	0	0.67	0.935	0.577	0.505	0.994
PSMB3	PSMC4	30521.ENSBGRP00000023637	30521.ENSBGRP00000033952	0.055	0	0	0	0.855	0.935	0.398	0.507	0.996
PSMB3	PSMD8	30521.ENSBGRP00000023637	30521.ENSBGRP00000042592	0	0	0	0	0.879	0.936	0.398	0.457	0.997
PSMB4	PSMD2	30521.ENSBGRP00000003475	30521.ENSBGRP00000000238	0	0	0	0	0.227	0.936	0.577	0.303	0.983
PSMB4	PSMD1	30521.ENSBGRP00000003475	30521.ENSBGRP00000036547	0	0	0	0	0.334	0.935	0.577	0.586	0.991
PSMB4	PSMC5	30521.ENSBGRP00000003475	30521.ENSBGRP00000021471	0	0	0	0	0.556	0.935	0.577	0.367	0.991
PSMB4	PSMD12	30521.ENSBGRP00000003475	30521.ENSBGRP00000012588	0	0	0	0	0.598	0.936	0.599	0.422	0.993
PSMB4	PSMC4	30521.ENSBGRP00000003475	30521.ENSBGRP00000033952	0	0	0	0	0.818	0.932	0.403	0.403	0.994
PSMB4	PSMD14	30521.ENSBGRP00000003475	30521.ENSBGRP00000024930	0	0	0	0	0.753	0.937	0.577	0.32	0.994
PSMB4	PSMD8	30521.ENSBGRP00000003475	30521.ENSBGRP00000042592	0	0	0	0	0.881	0.911	0.398	0.422	0.995
PSMB4	PSMD13	30521.ENSBGRP00000003475	30521.ENSBGRP00000021066	0	0	0	0	0.775	0.935	0.577	0.397	0.995
PSMB4	PSMC3	30521.ENSBGRP00000003475	30521.ENSBGRP00000029416	0	0	0	0	0.793	0.93	0.577	0.496	0.996
PSMB4	PSMA3	30521.ENSBGRP00000003475	30521.ENSBGRP00000009971	0	0	0	0	0.846	0.985	0.495	0.587	0.999
PSMB4	PSMB3	30521.ENSBGRP00000003475	30521.ENSBGRP00000023637	0	0	0	0	0.912	0.937	0.603	0.701	0.999
PSMC3	PSMD2	30521.ENSBGRP00000029416	30521.ENSBGRP00000000238	0	0	0	0	0.888	0.937	0.837	0.577	0.999
PSMC3	PSMB4	30521.ENSBGRP00000029416	30521.ENSBGRP00000003475	0	0	0	0	0.793	0.93	0.577	0.496	0.996
PSMC3	PSMA3	30521.ENSBGRP00000029416	30521.ENSBGRP00000009971	0.055	0	0	0	0.435	0.926	0.493	0.504	0.988
PSMC3	PSMD12	30521.ENSBGRP00000029416	30521.ENSBGRP00000012588	0	0	0	0	0.897	0.937	0.934	0.49	0.999
PSMC3	NSFL1C	30521.ENSBGRP00000029416	30521.ENSBGRP00000018712	0	0	0	0	0.557	0.058	0	0	0.564
PSMC3	PSMD13	30521.ENSBGRP00000029416	30521.ENSBGRP00000021066	0	0	0	0	0.807	0.937	0.934	0.424	0.999
PSMC3	PSMC5	30521.ENSBGRP00000029416	30521.ENSBGRP00000021471	0	0	0.076	0.908	0.895	0.937	0.598	0.323	0.998
PSMC3	PSMB3	30521.ENSBGRP00000029416	30521.ENSBGRP00000023637	0.055	0	0	0	0.67	0.935	0.577	0.505	0.994
PSMC3	PSMD14	30521.ENSBGRP00000029416	30521.ENSBGRP00000024930	0	0	0	0	0.888	0.937	0.934	0.465	0.999
PSMC3	PSMD1	30521.ENSBGRP00000029416	30521.ENSBGRP00000036547	0	0	0	0	0.733	0.937	0.577	0.606	0.996
PSMC3	PSMD8	30521.ENSBGRP00000029416	30521.ENSBGRP00000042592	0	0	0	0	0.86	0.937	0.398	0.423	0.996
PSMC3	PSMC4	30521.ENSBGRP00000029416	30521.ENSBGRP00000033952	0	0	0.08	0.899	0.877	0.937	0.398	0.488	0.997
PSMC4	PSMD2	30521.ENSBGRP00000033952	30521.ENSBGRP00000000238	0	0	0	0	0.737	0.937	0.481	0.585	0.995
PSMC4	PSMB4	30521.ENSBGRP00000033952	30521.ENSBGRP00000003475	0	0	0	0	0.818	0.932	0.403	0.403	0.994
PSMC4	PSMA3	30521.ENSBGRP00000033952	30521.ENSBGRP00000009971	0.055	0	0	0	0.553	0.902	0.295	0.426	0.98
PSMC4	PSMD12	30521.ENSBGRP00000033952	30521.ENSBGRP00000012588	0	0	0	0	0.793	0.937	0.493	0.423	0.995
PSMC4	NSFL1C	30521.ENSBGRP00000033952	30521.ENSBGRP00000018712	0	0	0	0	0.538	0.058	0	0	0.546
PSMC4	PSMD13	30521.ENSBGRP00000033952	30521.ENSBGRP00000021066	0	0	0	0	0.763	0.937	0.481	0.423	0.994
PSMC4	PSMC5	30521.ENSBGRP00000033952	30521.ENSBGRP00000021471	0	0	0.069	0.907	0.886	0.937	0.493	0.334	0.997
PSMC4	PSMB3	30521.ENSBGRP00000033952	30521.ENSBGRP00000023637	0.055	0	0	0	0.855	0.935	0.398	0.507	0.996
PSMC4	PSMD14	30521.ENSBGRP00000033952	30521.ENSBGRP00000024930	0	0	0	0	0.821	0.937	0.398	0.587	0.996
PSMC4	PSMC3	30521.ENSBGRP00000033952	30521.ENSBGRP00000029416	0	0	0.08	0.899	0.877	0.937	0.398	0.488	0.997
PSMC4	PSMD1	30521.ENSBGRP00000033952	30521.ENSBGRP00000036547	0	0	0	0	0.322	0.937	0.403	0.586	0.988
PSMC4	PSMD8	30521.ENSBGRP00000033952	30521.ENSBGRP00000042592	0	0	0	0	0.82	0.937	0.398	0.423	0.995
PSMC5	PSMD2	30521.ENSBGRP00000021471	30521.ENSBGRP00000000238	0	0	0	0	0.794	0.937	0.577	0.578	0.997
PSMC5	PSMB4	30521.ENSBGRP00000021471	30521.ENSBGRP00000003475	0	0	0	0	0.556	0.935	0.577	0.367	0.991
PSMC5	PSMA3	30521.ENSBGRP00000021471	30521.ENSBGRP00000009971	0	0	0	0	0.489	0.892	0.494	0.398	0.98
PSMC5	PSMD12	30521.ENSBGRP00000021471	30521.ENSBGRP00000012588	0	0	0	0	0.813	0.937	0.605	0.585	0.997
PSMC5	NSFL1C	30521.ENSBGRP00000021471	30521.ENSBGRP00000018712	0	0	0	0	0.768	0.084	0.129	0	0.798
PSMC5	PSMD13	30521.ENSBGRP00000021471	30521.ENSBGRP00000021066	0	0	0	0	0.507	0.937	0.598	0.423	0.991
PSMC5	PSMD8	30521.ENSBGRP00000021471	30521.ENSBGRP00000042592	0	0	0	0	0.595	0.937	0.493	0.423	0.991
PSMC5	PSMB3	30521.ENSBGRP00000021471	30521.ENSBGRP00000023637	0	0	0	0	0.595	0.936	0.598	0.349	0.992
PSMC5	PSMD1	30521.ENSBGRP00000021471	30521.ENSBGRP00000036547	0	0	0	0	0.715	0.937	0.598	0.423	0.995
PSMC5	PSMD14	30521.ENSBGRP00000021471	30521.ENSBGRP00000024930	0	0	0	0	0.847	0.937	0.598	0.535	0.997
PSMC5	PSMC4	30521.ENSBGRP00000021471	30521.ENSBGRP00000033952	0	0	0.069	0.907	0.886	0.937	0.493	0.334	0.997
PSMC5	PSMC3	30521.ENSBGRP00000021471	30521.ENSBGRP00000029416	0	0	0.076	0.908	0.895	0.937	0.598	0.323	0.998
PSMD1	PSMD2	30521.ENSBGRP00000036547	30521.ENSBGRP00000000238	0	0	0	0.553	0.893	0.937	0.577	0.604	0.998
PSMD1	PSMB4	30521.ENSBGRP00000036547	30521.ENSBGRP00000003475	0	0	0	0	0.334	0.935	0.577	0.586	0.991
PSMD1	PSMA3	30521.ENSBGRP00000036547	30521.ENSBGRP00000009971	0	0	0	0	0.599	0.907	0.493	0.322	0.985
PSMD1	PSMD12	30521.ENSBGRP00000036547	30521.ENSBGRP00000012588	0	0	0	0	0.835	0.937	0.599	0.582	0.998
PSMD1	PSMD13	30521.ENSBGRP00000036547	30521.ENSBGRP00000021066	0	0	0	0	0.492	0.937	0.577	0.427	0.991
PSMD1	PSMC5	30521.ENSBGRP00000036547	30521.ENSBGRP00000021471	0	0	0	0	0.715	0.937	0.598	0.423	0.995
PSMD1	PSMB3	30521.ENSBGRP00000036547	30521.ENSBGRP00000023637	0	0	0	0	0.14	0.935	0.577	0.526	0.987
PSMD1	PSMD14	30521.ENSBGRP00000036547	30521.ENSBGRP00000024930	0	0	0	0	0.852	0.937	0.577	0.503	0.997
PSMD1	PSMC3	30521.ENSBGRP00000036547	30521.ENSBGRP00000029416	0	0	0	0	0.733	0.937	0.577	0.606	0.996
PSMD1	PSMC4	30521.ENSBGRP00000036547	30521.ENSBGRP00000033952	0	0	0	0	0.322	0.937	0.403	0.586	0.988
PSMD1	PSMD8	30521.ENSBGRP00000036547	30521.ENSBGRP00000042592	0	0	0	0	0.435	0.937	0.398	0.586	0.989
PSMD12	PSMD2	30521.ENSBGRP00000012588	30521.ENSBGRP00000000238	0	0	0	0	0.793	0.937	0.837	0.585	0.998
PSMD12	PSMB4	30521.ENSBGRP00000012588	30521.ENSBGRP00000003475	0	0	0	0	0.598	0.936	0.599	0.422	0.993
PSMD12	PSMA3	30521.ENSBGRP00000012588	30521.ENSBGRP00000009971	0	0	0	0	0.682	0.865	0.494	0.314	0.983
PSMD12	NSF	30521.ENSBGRP00000012588	30521.ENSBGRP00000033977	0	0	0	0	0.059	0.266	0.197	0.084	0.423
PSMD12	NSFL1C	30521.ENSBGRP00000012588	30521.ENSBGRP00000018712	0	0	0	0	0.504	0.096	0	0	0.532
PSMD12	PSMB3	30521.ENSBGRP00000012588	30521.ENSBGRP00000023637	0	0	0	0	0.533	0.936	0.599	0.367	0.991
PSMD12	PSMC4	30521.ENSBGRP00000012588	30521.ENSBGRP00000033952	0	0	0	0	0.793	0.937	0.493	0.423	0.995
PSMD12	PSMD8	30521.ENSBGRP00000012588	30521.ENSBGRP00000042592	0	0	0	0	0.794	0.937	0.493	0.423	0.995
PSMD12	PSMC5	30521.ENSBGRP00000012588	30521.ENSBGRP00000021471	0	0	0	0	0.813	0.937	0.605	0.585	0.997
PSMD12	PSMD1	30521.ENSBGRP00000012588	30521.ENSBGRP00000036547	0	0	0	0	0.835	0.937	0.599	0.582	0.998
PSMD12	PSMD13	30521.ENSBGRP00000012588	30521.ENSBGRP00000021066	0	0	0	0	0.791	0.937	0.934	0.52	0.999
PSMD12	PSMD14	30521.ENSBGRP00000012588	30521.ENSBGRP00000024930	0	0	0	0	0.89	0.937	0.934	0.475	0.999
PSMD12	PSMC3	30521.ENSBGRP00000012588	30521.ENSBGRP00000029416	0	0	0	0	0.897	0.937	0.934	0.49	0.999
PSMD13	PSMD2	30521.ENSBGRP00000021066	30521.ENSBGRP00000000238	0	0	0	0	0.67	0.937	0.837	0.578	0.998
PSMD13	PSMB4	30521.ENSBGRP00000021066	30521.ENSBGRP00000003475	0	0	0	0	0.775	0.935	0.577	0.397	0.995
PSMD13	PSMA3	30521.ENSBGRP00000021066	30521.ENSBGRP00000009971	0	0	0	0	0.358	0.898	0.493	0.561	0.983
PSMD13	PSMD12	30521.ENSBGRP00000021066	30521.ENSBGRP00000012588	0	0	0	0	0.791	0.937	0.934	0.52	0.999
PSMD13	NSF	30521.ENSBGRP00000021066	30521.ENSBGRP00000033977	0	0	0	0	0.076	0.688	0.197	0.061	0.753
PSMD13	PSMB3	30521.ENSBGRP00000021066	30521.ENSBGRP00000023637	0	0	0	0	0.496	0.935	0.577	0.353	0.989
PSMD13	PSMC5	30521.ENSBGRP00000021066	30521.ENSBGRP00000021471	0	0	0	0	0.507	0.937	0.598	0.423	0.991
PSMD13	PSMD1	30521.ENSBGRP00000021066	30521.ENSBGRP00000036547	0	0	0	0	0.492	0.937	0.577	0.427	0.991
PSMD13	PSMC4	30521.ENSBGRP00000021066	30521.ENSBGRP00000033952	0	0	0	0	0.763	0.937	0.481	0.423	0.994
PSMD13	PSMD8	30521.ENSBGRP00000021066	30521.ENSBGRP00000042592	0	0	0	0	0.806	0.937	0.398	0.423	0.995
PSMD13	PSMD14	30521.ENSBGRP00000021066	30521.ENSBGRP00000024930	0	0	0	0	0.871	0.937	0.934	0.692	0.999
PSMD13	PSMC3	30521.ENSBGRP00000021066	30521.ENSBGRP00000029416	0	0	0	0	0.807	0.937	0.934	0.424	0.999
PSMD14	PSMD2	30521.ENSBGRP00000024930	30521.ENSBGRP00000000238	0	0	0	0	0.806	0.937	0.837	0.489	0.998
PSMD14	PSMB4	30521.ENSBGRP00000024930	30521.ENSBGRP00000003475	0	0	0	0	0.753	0.937	0.577	0.32	0.994
PSMD14	PSMA3	30521.ENSBGRP00000024930	30521.ENSBGRP00000009971	0	0	0	0	0.807	0.916	0.493	0.262	0.993
PSMD14	HSP90AB1	30521.ENSBGRP00000024930	30521.ENSBGRP00000011555	0	0	0	0	0.152	0.205	0.106	0.221	0.467
PSMD14	PSMD12	30521.ENSBGRP00000024930	30521.ENSBGRP00000012588	0	0	0	0	0.89	0.937	0.934	0.475	0.999
PSMD14	PSMD13	30521.ENSBGRP00000024930	30521.ENSBGRP00000021066	0	0	0	0	0.871	0.937	0.934	0.692	0.999
PSMD14	PSMC5	30521.ENSBGRP00000024930	30521.ENSBGRP00000021471	0	0	0	0	0.847	0.937	0.598	0.535	0.997
PSMD14	PSMB3	30521.ENSBGRP00000024930	30521.ENSBGRP00000023637	0	0	0	0	0.598	0.937	0.577	0.313	0.991
PSMD14	HSP90AA1	30521.ENSBGRP00000024930	30521.ENSBGRP00000023865	0	0	0	0	0.152	0.205	0.137	0.148	0.437
PSMD14	PSMD8	30521.ENSBGRP00000024930	30521.ENSBGRP00000042592	0	0	0	0	0.804	0.937	0.398	0.578	0.996
PSMD14	PSMC4	30521.ENSBGRP00000024930	30521.ENSBGRP00000033952	0	0	0	0	0.821	0.937	0.398	0.587	0.996
PSMD14	PSMD1	30521.ENSBGRP00000024930	30521.ENSBGRP00000036547	0	0	0	0	0.852	0.937	0.577	0.503	0.997
PSMD14	PSMC3	30521.ENSBGRP00000024930	30521.ENSBGRP00000029416	0	0	0	0	0.888	0.937	0.934	0.465	0.999
PSMD2	PSMB3	30521.ENSBGRP00000000238	30521.ENSBGRP00000023637	0	0	0	0	0.116	0.936	0.577	0.321	0.981
PSMD2	PSMB4	30521.ENSBGRP00000000238	30521.ENSBGRP00000003475	0	0	0	0	0.227	0.936	0.577	0.303	0.983
PSMD2	PSMA3	30521.ENSBGRP00000000238	30521.ENSBGRP00000009971	0	0	0	0	0.476	0.899	0.493	0.507	0.985
PSMD2	PSMD8	30521.ENSBGRP00000000238	30521.ENSBGRP00000042592	0	0	0	0	0.645	0.937	0.398	0.578	0.993
PSMD2	PSMC4	30521.ENSBGRP00000000238	30521.ENSBGRP00000033952	0	0	0	0	0.737	0.937	0.481	0.585	0.995
PSMD2	PSMC5	30521.ENSBGRP00000000238	30521.ENSBGRP00000021471	0	0	0	0	0.794	0.937	0.577	0.578	0.997
PSMD2	PSMD13	30521.ENSBGRP00000000238	30521.ENSBGRP00000021066	0	0	0	0	0.67	0.937	0.837	0.578	0.998
PSMD2	PSMD14	30521.ENSBGRP00000000238	30521.ENSBGRP00000024930	0	0	0	0	0.806	0.937	0.837	0.489	0.998
PSMD2	PSMD12	30521.ENSBGRP00000000238	30521.ENSBGRP00000012588	0	0	0	0	0.793	0.937	0.837	0.585	0.998
PSMD2	PSMD1	30521.ENSBGRP00000000238	30521.ENSBGRP00000036547	0	0	0	0.553	0.893	0.937	0.577	0.604	0.998
PSMD2	PSMC3	30521.ENSBGRP00000000238	30521.ENSBGRP00000029416	0	0	0	0	0.888	0.937	0.837	0.577	0.999
PSMD8	PSMD2	30521.ENSBGRP00000042592	30521.ENSBGRP00000000238	0	0	0	0	0.645	0.937	0.398	0.578	0.993
PSMD8	PSMB4	30521.ENSBGRP00000042592	30521.ENSBGRP00000003475	0	0	0	0	0.881	0.911	0.398	0.422	0.995
PSMD8	PSMA3	30521.ENSBGRP00000042592	30521.ENSBGRP00000009971	0	0	0	0	0.67	0.891	0.295	0.243	0.978
PSMD8	PSMD12	30521.ENSBGRP00000042592	30521.ENSBGRP00000012588	0	0	0	0	0.794	0.937	0.493	0.423	0.995
PSMD8	PSMD13	30521.ENSBGRP00000042592	30521.ENSBGRP00000021066	0	0	0	0	0.806	0.937	0.398	0.423	0.995
PSMD8	PSMC5	30521.ENSBGRP00000042592	30521.ENSBGRP00000021471	0	0	0	0	0.595	0.937	0.493	0.423	0.991
PSMD8	PSMB3	30521.ENSBGRP00000042592	30521.ENSBGRP00000023637	0	0	0	0	0.879	0.936	0.398	0.457	0.997
PSMD8	PSMD14	30521.ENSBGRP00000042592	30521.ENSBGRP00000024930	0	0	0	0	0.804	0.937	0.398	0.578	0.996
PSMD8	PSMC3	30521.ENSBGRP00000042592	30521.ENSBGRP00000029416	0	0	0	0	0.86	0.937	0.398	0.423	0.996
PSMD8	PSMC4	30521.ENSBGRP00000042592	30521.ENSBGRP00000033952	0	0	0	0	0.82	0.937	0.398	0.423	0.995
PSMD8	NSF	30521.ENSBGRP00000042592	30521.ENSBGRP00000033977	0	0	0	0	0.055	0.509	0.223	0.106	0.634
PSMD8	PSMD1	30521.ENSBGRP00000042592	30521.ENSBGRP00000036547	0	0	0	0	0.435	0.937	0.398	0.586	0.989
