# Supplementary material for: Quantitative proteomics analysis reveals the key proteins related to semen quality in Niangya yaks
Source: Proteome Sci. 2023 Oct 24;21:20. doi: 10.1186/s12953-023-00222-9 (PMC10594827; doi:10.1186/s12953-023-00222-9)
Supplement: Supplementary file 7 — Additional file 7: Table S6. The details of 15 differentially expressed proteins in parallel reaction monitoring. [file 12953_2023_222_MOESM7_ESM.xls]

## Sheet: Sheet1
Table S6 The details of 15 differentially expressed proteins in parallel reaction monitoring
UniProt ID	H1	H2	H3	L1	L2	L3	H_vs_L_Pvalue	H_vs_L_log2FC	H_vs_L_(Pvalue_0.01_FC_2)_regulated	GO_annotation	KEGG_annotation	KEGG_pathway_annotation	COG_class	COG_class_annotation
L8IQW1	3.91972	4.7	4.13485	6.55181	6.40165	5.79439	0.00368527	-0.555711	normal	--	K04455|bom:102271616	MAPK signaling pathway (ko04010);; VEGF signaling pathway (ko04370);; Amoebiasis (ko05146);; Epstein-Barr virus infection (ko05169)	--	--
L8HM36	203.021	202.7	216.525	133.556	132.91	134.287	0.00357478	0.634768	normal	Biological Process: protein catabolic process (GO:0030163);	K03066|tup:102474495	Proteasome (ko03050);; Epstein-Barr virus infection (ko05169)	[O]	Posttranslational modification, protein turnover, chaperones
L8IGJ5	PSMD14	26S proteasome regulatory subunit RPN11 OS=Bos mutus OX=72004 GN=M91_05752 PE=4 SV=1	239.304	237	242.04	186.979	164.512	162.345	0.0110312	0.483368	normal	Molecular Function: proteasome binding (GO:0070628);	K03030|umr:103659502	Proteasome (ko03050);; Epstein-Barr virus infection (ko05169)	[O]	Posttranslational modification, protein turnover, chaperones
L8HVD5	333.477	301.6	315.156	231.329	217.046	214.596	0.00233414	0.519335	normal	Biological Process: proteolysis (GO:0006508);	K03031|chx:102176723	Proteasome (ko03050);; Epstein-Barr virus infection (ko05169)	--	--
L8HQZ9	215.484	224.3	221.467	157.042	159.432	158.685	0.000917563	0.476788	normal	Biological Process: regulation of protein catabolic process (GO:0042176);	K03028|bom:102278209	Proteasome (ko03050);; Epstein-Barr virus infection (ko05169)	--	--
L8HXE2	173.171	175.7	172.05	122.166	126.814	119.141	0.000320371	0.500887	normal	Biological Process: SNARE complex disassembly (GO:0035494);	K06027|bta:504457	Synaptic vesicle cycle (ko04721);; GABAergic synapse (ko04727);; Vasopressin-regulated water reabsorption (ko04962)	[O]	Posttranslational modification, protein turnover, chaperones
L8J565	245.736	251	240.527	185.164	185.75	180.439	0.000294235	0.419203	normal	Biological Process: regulation of protein catabolic process (GO:0042176);	K03032|bta:511803	Proteasome (ko03050);; Epstein-Barr virus infection (ko05169)	[R]	General function prediction only
L8I0N4	285.235	257	263.723	182.04	179.856	172.205	0.00450883	0.593592	normal	Biological Process: proteolysis involved in cellular protein catabolic process (GO:0051603);	K02738|bta:510069	Proteasome (ko03050)	[O]	Posttranslational modification, protein turnover, chaperones
L8I7H2	244.932	251	246.679	114.909	122.038	117.006	1.66109e-06	1.06905	up	Biological Process: UDP-glucose metabolic process (GO:0006011);	K00963|oas:101115777	Pentose and glucuronate interconversions (ko00040);; Galactose metabolism (ko00052);; Starch and sucrose metabolism (ko00500);; Amino sugar and nucleotide sugar metabolism (ko00520)	[G]	Carbohydrate transport and metabolism
L8IEX9	234.881	246.6	265.841	159.36	154.148	160.006	0.00762415	0.658322	normal	Biological Process: proteasome-mediated ubiquitin-dependent protein catabolic process (GO:0043161);	K02735|phd:102321933	Proteasome (ko03050)	[O]	Posttranslational modification, protein turnover, chaperones
L8I2H5	153.17	138.4	157.528	92.0277	90.436	94.3367	0.00810855	0.698184	normal	Molecular Function: unfolded protein binding (GO:0051082);	K04079|bom:102268088	Protein processing in endoplasmic reticulum (ko04141);; PI3K-Akt signaling pathway (ko04151);; Antigen processing and presentation (ko04612);; NOD-like receptor signaling pathway (ko04621);; Progesterone-mediated oocyte maturation (ko04914);; Estrogen signaling pathway (ko04915);; Pathways in cancer (ko05200);; Prostate cancer (ko05215)	[O]	Posttranslational modification, protein turnover, chaperones
L8J0V2	318.804	296.4	287.12	203.207	190.322	190.808	0.00273648	0.626843	normal	Cellular Component: proteasome core complex, alpha-subunit complex (GO:0019773);	K02728|ssc:397058	Proteasome (ko03050)	[O]	Posttranslational modification, protein turnover, chaperones
L8J4A0	261.616	238.7	235.182	176.092	163.903	176.068	0.00468332	0.511174	normal	Cellular Component: proteasome complex (GO:0000502);	K03035|ssc:100524394	Proteasome (ko03050);; Epstein-Barr virus infection (ko05169)	--	--
L8IC20	185.232	179.6	180.824	126.904	128.541	127.578	0.000464254	0.510561	normal	Cellular Component: proteasome core complex, alpha-subunit complex (GO:0019773);	K02727|bta:505176	Proteasome (ko03050)	[O]	Posttranslational modification, protein turnover, chaperones
L8HL48	218.499	216.2	219.651	145.148	152.42	151.467	0.000190711	0.543234	normal	Biological Process: protein localization to cilium (GO:0061512);	K02149|bta:404152	Oxidative phosphorylation (ko00190);; Phagosome (ko04145);; mTOR signaling pathway (ko04150);; Synaptic vesicle cycle (ko04721);; Collecting duct acid secretion (ko04966);; Rheumatoid arthritis (ko05323)	[C]	Energy production and conversion
